# Supplementary material for: Molecular Mechanism of HINTW (HINT Gene in W-Chromosome)-Mediated UBE2I (Ubiquitin Conjugating Enzyme E2 I) Interaction in Female Differentiation of Chicken Embryos
Source: Genes (Basel). 2025 Mar 22;16(4):366. doi: 10.3390/genes16040366 (PMC12026566; doi:10.3390/genes16040366)
Supplement: Supplementary file 1 [file genes-16-00366-s001.zip › Table S1.xlsx]

## Sheet: Sheet1
Checked	Confidence	Annotated Sequence	Modifications	Qvality PEP	Qvality q-value	# Protein Groups	# Proteins	# PSMs	Master Protein Accessions	Positions in Master Proteins	Modifications in Master Proteins	# Missed Cleavages	Theo. MH+ [Da]	Abundances (Scaled): F1: Sample, His+ Testis	Abundances (Scaled): F2: Sample, His-HINTW+ Testis	Abundances (Scaled): F3: Sample, His+ Ovary	Abundances (Scaled): F4: Sample, His-HINTW+ Ovary	Quan Info	Found in Sample: [S1] F1: Sample, His+ Testis	Found in Sample: [S2] F2: Sample, His-HINTW+ Testis	Found in Sample: [S3] F3: Sample, His+ Ovary	Found in Sample: [S4] F4: Sample, His-HINTW+ Ovary	Confidence (by Search Engine): Sequest HT	Percolator q-Value (by Search Engine): Sequest HT	Percolator PEP (by Search Engine): Sequest HT	XCorr (by Search Engine): Sequest HT	Top Apex RT [min]
FALSE	High	[R].LNLLYTVVSK.[R]		2.15022e-05	4.60138e-05	1	3	7	A0A1D5PUZ2	A0A1D5PUZ2 [549-558]		0	1149.69	89.7	132.5	66.4	111.3		High	High	High	High	High	1.923e-05	1.778e-06	2.01	50.85
FALSE	High	[R].SESETEAEASEVPISPSSSPTPQVPK.[E]		3.8764e-06	4.60138e-05	1	1	1	A0A1D6UPT4	A0A1D6UPT4 [606-631]		0	2670.26	247		153			High	Not Found	Peak Found	Not Found	High	1.923e-05	2.425e-07	2.68	39.94
FALSE	High	[R].IDTHNIVVNQLVFPDPQRPCK.[M]	1xCarbamidomethyl [C20]	7.91493e-05	4.60138e-05	1	1	1	A0A3Q2UFZ9	A0A3Q2UFZ9 [253-273]		0	2490.29		266.6		133.4		Not Found	High	Not Found	Peak Found	High	1.923e-05	8.021e-06	4.48	46.87
FALSE	High	[R].LDTHPAMITVLEMGAAR.[H]		9.89543e-06	4.60138e-05	1	1	3	Q5ZMF6	Q5ZMF6 [603-619]		0	1825.93	72.8	118.3	69.6	139.3		High	Peak Found	High	High	High	1.923e-05	7.209e-07	3.93	51.78
FALSE	High	[K].IDTIEIITDR.[Q]		1.628e-05	4.60138e-05	1	5	7	Q5ZME1	Q5ZME1 [134-143]		0	1188.65	95.9	91.1	122.1	90.9		High	High	High	High	High	1.923e-05	1.278e-06	2.18	46.72
FALSE	High	[K].SESEIAQIALETLEGHQR.[A]		3.76338e-10	4.60138e-05	1	4	3	A0A1D5PWD7	A0A1D5PWD7 [205-222]		0	2011.01	93.1	109	125.2	72.7		High	Peak Found	High	High	High	1.923e-05	5.334e-12	4.67	54.5
FALSE	High	[R].SEQTVAQLEEEKK.[H]		0.000217353	4.60138e-05	1	2	1	A0A1D5P344	A0A1D5P344 [130-142]		1	1518.76	138	9	162.4	90.6		Peak Found	Peak Found	Peak Found	High	High	1.923e-05	2.585e-05	2.73	24.56
FALSE	High	[K].SEPVPENNDGPVK.[V]		3.44789e-06	4.60138e-05	1	1	10	Q8JG64	Q8JG64 [365-377]		0	1381.66	116.3	14.3	143.3	126		High	High	High	High	High	1.923e-05	2.115e-07	2.1	24.48
FALSE	High	[K].SEPVLEESAPEETVEK.[S]		3.04391e-08	4.60138e-05	1	1	1	Q5ZMN1	Q5ZMN1 [214-229]		0	1772.84	148	66.4	132.7	52.9		High	Peak Found	Peak Found	Peak Found	High	1.923e-05	8.777e-10	1.63	35.87
FALSE	High	[K].LDTSGGSVSLSSSGR.[Y]		5.84109e-06	4.60138e-05	1	1	5	F1NV02	F1NV02 [1667-1681]		0	1409.69	88.5	113.9	77.8	119.8		High	High	High	High	High	1.923e-05	3.892e-07	3.96	28.97
FALSE	High	[R].IDTTTSQEVTSSELK.[Q]		1.55782e-07	4.60138e-05	2	10	2	A0A1D5PTD2; A0A3Q2TWS8	A0A1D5PTD2 [960-974]; A0A3Q2TWS8 [966-980]		0	1638.81	162.5		132.5	105.1	Shared	High	Not Found	High	Peak Found	High	1.923e-05	5.85e-09	3.19	32.12
FALSE	High	[R].IDTVHPKPDYDAAVQFLER.[V]		1.33827e-17	4.60138e-05	1	1	12	A0A1D5PAU7	A0A1D5PAU7 [27-45]		0	2214.12	124.5	174.4	101			High	High	High	High	High	1.923e-05	6.305e-16	6.37	47.24
FALSE	High	[K].LDTVLDKDNLAR.[K]		2.77791e-07	4.60138e-05	1	1	5	E1BZ74	E1BZ74 [497-508]		1	1372.74	106.9	107.4	48	137.7		High	High	High	High	High	1.923e-05	1.141e-08	3.47	34.26
FALSE	High	[K].LDVAPVSDIIEIK.[S]		8.73608e-08	4.60138e-05	1	2	6	F1N9U8	F1N9U8 [128-140]		0	1411.8	55	153.9	60.4	130.6		High	High	High	High	High	1.923e-05	2.968e-09	2.88	53.65
FALSE	High	[K].LDTDISLIR.[Y]		0.000274712	4.60138e-05	1	1	5	Q5ZIQ8	Q5ZIQ8 [516-524]		0	1045.59	146.3			253.7		High	High	High	High	High	1.923e-05	3.372e-05	2.57	44.87
FALSE	High	[K].IDVAVEAAAGGK.[A]		4.50383e-07	4.60138e-05	1	1	9	Q5ZM32	Q5ZM32 [288-299]		0	1100.59	84.5	131.8	74.4	109.2		High	High	High	High	High	1.923e-05	1.994e-08	2	32.04
FALSE	High	[K].SENVQDLLLLDVTPLSLGIETAGGVMTVLIK.[R]		0.000247959	4.60138e-05	1	5	1	A0A1D5PFJ6	A0A1D5PFJ6 [385-415]		0	3238.79					No Quan Values	Not Found	High	Not Found	Not Found	High	1.923e-05	2.993e-05	2.56
FALSE	High	[R].IDVEGHHYGPWSEQR.[K]		1.42635e-11	4.60138e-05	1	2	13	F1NUU6	F1NUU6 [176-190]		0	1809.83	97.1	98.3	84.1	120.6		High	High	High	High	High	1.923e-05	1.201e-13	4.59	35.37
FALSE	High	[K].IDVGEPEPR.[T]		0.000215768	4.60138e-05	1	2	4	F1NJU7	F1NJU7 [400-408]		0	1011.51	106.3		88.3	205.5		High	Not Found	High	High	High	1.923e-05	2.554e-05	2.24	26.72
FALSE	High	[R].LDVGNFSWGSECCTR.[K]	2xCarbamidomethyl [C12; C13]	2.79789e-09	4.60138e-05	1	2	3	A0A1D5PT58	A0A1D5PT58 [119-133]		0	1787.75		299.5		100.5		Not Found	High	High	Peak Found	High	1.923e-05	5.508e-11	4.35	49.27
FALSE	High	[K].SENQEFYQDSFGQQWK.[-]		4.55322e-08	4.60138e-05	1	1	2	A0A3Q2UAF8	A0A3Q2UAF8 [608-623]		0	2020.87					No Quan Values	High	Not Found	High	Not Found	High	1.923e-05	1.401e-09	4.38
FALSE	High	[K].LDVILCPVLGPAFNHGYAGK.[L]	1xCarbamidomethyl [C6]	8.48264e-10	4.60138e-05	1	1	1	A0A3Q2UCH3	A0A3Q2UCH3 [431-450]		0	2141.12		272.6		127.4		Not Found	High	Not Found	Peak Found	High	1.923e-05	1.371e-11	4.33	53.66
FALSE	High	[R].SENPGHTQGATEDQPLNKPS.[-]		6.6153e-06	4.60138e-05	1	1	1	E1BRS1	E1BRS1 [164-183]		0	2106.97				400		Not Found	Not Found	Not Found	High	High	1.923e-05	4.503e-07	3.14	18.92
FALSE	High	[R].SENEEFVEVGR.[L]		8.57867e-05	4.60138e-05	1	2	4	Q5ZM91	Q5ZM91 [308-318]		0	1294.59	129.4	85.9	124.5	60.1		High	High	High	Peak Found	High	1.923e-05	8.839e-06	2.25	34.5
FALSE	High	[K].LDVNISSPMR.[K]	1xOxidation [M9]	0.000530731	4.60138e-05	1	4	1	A0A1D5PXM1	A0A1D5PXM1 [996-1005]		0	1147.58	21.2	247.6		131.2		Peak Found	High	Not Found	Peak Found	High	1.923e-05	7.163e-05	1.95	33.86
FALSE	High	[K].SEMTPEELQK.[R]	1xOxidation [M3]	0.000651357	4.60138e-05	1	1	6	A0A3Q2U784	A0A3Q2U784 [9-18]		0	1207.55	163.4	5	231.6			High	Peak Found	High	Not Found	High	1.923e-05	9.025e-05	2.38	21.07
FALSE	High	[R].LDVSDGVHVVPITLK.[M]		0.000208014	4.60138e-05	1	1	2	A0A1D5PEU2	A0A1D5PEU2 [912-926]		0	1591.91	117.8	95.2	107.2	79.8		High	High	Peak Found	Peak Found	High	1.923e-05	2.454e-05	2.43	47.68
FALSE	High	[K].SEMTPEELQK.[R]		0.000240805	4.60138e-05	1	1	3	A0A3Q2U784	A0A3Q2U784 [9-18]		0	1191.56	135.4		159.5	105.2		High	Not Found	High	High	High	1.923e-05	2.905e-05	2.53	28.41
FALSE	High	[K].LDVTSVDDYK.[A]		7.35619e-05	4.60138e-05	1	2	4	Q5F411	Q5F411 [266-275]		0	1154.56	90.3	110.6	80.7	118.4		High	High	Peak Found	High	High	1.923e-05	7.356e-06	2.75	37.86
FALSE	High	[R].SEPSSYAISFR.[A]		0.000347201	4.60138e-05	1	2	1	A0A3Q2TX28	A0A3Q2TX28 [562-572]		0	1243.6	139.8	146.5	113.7			Peak Found	Peak Found	High	Not Found	High	1.923e-05	4.413e-05	2.3	41.08
FALSE	High	[K].SESPKEPEQLR.[K]		2.50759e-05	4.60138e-05	1	1	8	Q5ZLB3	Q5ZLB3 [4-14]		1	1299.65	159.3	3.5	236.3	1		High	High	High	High	High	1.923e-05	2.112e-06	3.38	18.7
FALSE	High	[K].IDSVWSFDQVADAMK.[H]	1xOxidation [M14]	1.30191e-08	4.60138e-05	1	5	4	A0A3Q2TVY3	A0A3Q2TVY3 [347-361]		0	1727.79	159.9	169.4		70.8		High	High	Not Found	High	High	1.923e-05	3.279e-10	3.78	51.86
FALSE	High	[K].IDSVWSFDQVADAMK.[H]		6.49387e-09	4.60138e-05	1	5	3	A0A3Q2TVY3	A0A3Q2TVY3 [347-361]		0	1711.8	91.9	113	76.4	118.8		High	High	Peak Found	High	High	1.923e-05	1.457e-10	3.42	54.84
FALSE	High	[K].LDQASLSLSSR.[E]		0.000349751	4.60138e-05	1	2	1	A0A3Q2UAW3	A0A3Q2UAW3 [220-230]		0	1176.62	193.9	206.1				Peak Found	High	Not Found	Not Found	High	1.923e-05	4.47e-05	1.83	34.84
FALSE	High	[R].LDQAVSDLQR.[C]		3.03338e-05	4.60138e-05	1	4	1	A0A1D5P9T4	A0A1D5P9T4 [94-103]		0	1144.6					No Quan Values	Not Found	Not Found	Not Found	High	High	1.923e-05	2.638e-06	2.19
FALSE	High	[K].SFCSMAGPNLIAIGSSEAAQK.[A]	1xCarbamidomethyl [C3]	3.96249e-06	4.60138e-05	1	1	1	F1NKG5	F1NKG5 [213-233]		0	2139.02	162.6			237.4		Peak Found	Not Found	Not Found	High	High	1.923e-05	2.493e-07	2.84	52.29
FALSE	High	[K].LDQEAENLVATVIPK.[H]		3.70924e-08	4.60138e-05	1	1	2	Q5ZM56	Q5ZM56 [111-125]		0	1639.89	106.4	155.3		138.3		Peak Found	High	Not Found	High	High	1.923e-05	1.104e-09	4.64	54.06
FALSE	High	[R].SFAVVGVPPDVMGIGPAYAIPVAVQK.[A]		2.45243e-09	4.60138e-05	1	1	1	F1NB64	F1NB64 [314-339]		0	2582.41					No Quan Values	Not Found	Not Found	Not Found	High	High	1.923e-05	4.714e-11	3.78
FALSE	High	[K].IDQLEGDHQQIQEALIFDNK.[H]		3.62227e-14	4.60138e-05	1	4	7	A0A1D5P9P3	A0A1D5P9P3 [686-705]		0	2354.16	54.3	85	235.4	25.2		High	High	High	High	High	1.923e-05	6.305e-16	5.1	47.44
FALSE	High	[K].SFAPDKPGEIFLMDLNEK.[K]		7.24547e-13	4.60138e-05	1	2	3	F1NCU9	F1NCU9 [76-93]		0	2051.02	40.4	209.8	73.2	76.6		Peak Found	High	Peak Found	High	High	1.923e-05	3.797e-15	4.67	53.89
FALSE	High	[R].SEYGGGGGGYSSR.[R]		1.52419e-05	4.60138e-05	1	1	8	A0A1D5P892	A0A1D5P892 [86-98]		0	1233.51	160.6	4.3	234.1	0.9		High	Peak Found	High	High	High	1.923e-05	1.185e-06	2.48	18.01
FALSE	High	[R].LDQLIYIPLPDEK.[S]		5.65138e-07	4.60138e-05	1	5	5	Q5ZMU9	Q5ZMU9 [639-651]		0	1556.86	137.4	154.8		107.8		High	High	High	High	High	1.923e-05	2.607e-08	3.69	54.56
FALSE	High	[K].SEVNAQNSVAEEETKR.[S]		0.000163377	4.60138e-05	1	2	3	A0A1L1RKY9	A0A1L1RKY9 [66-81]		1	1790.85	112.4		120.6	167		Peak Found	High	Peak Found	High	High	1.923e-05	1.86e-05	2.29	21.78
FALSE	High	[K].LDQPPNLLR.[M]		0.000637221	4.60138e-05	2	10	4	A0A1D5P490; A0A3Q2TS10	A0A1D5P490 [1583-1591]; A0A3Q2TS10 [1577-1585]		0	1065.61	87.1	114	75.2	123.7	Shared	High	High	High	High	High	1.923e-05	8.853e-05	1.76	39.2
FALSE	High	[K].LDQPVSAPPSPR.[D]		2.61049e-06	4.60138e-05	1	1	3	A0A1D5NTR1	A0A1D5NTR1 [240-251]		0	1263.67	153.5	131.4	60.4	54.8		Peak Found	High	Peak Found	High	High	1.923e-05	1.53e-07	3.22	27.51
FALSE	High	[R].IDQVNQLLELDHQK.[R]		3.69638e-05	4.60138e-05	1	1	1	E1C3U6	E1C3U6 [402-415]		0	1692.89	203.8		196.2			Peak Found	Not Found	High	Not Found	High	1.923e-05	3.325e-06	2.21	45.02
FALSE	High	[K].SEVLQQEEQQKK.[S]		6.6153e-06	4.60138e-05	1	3	4	F1P0K1	F1P0K1 [432-443]		1	1473.75	138.6	7.7	253.7			High	Peak Found	High	Not Found	High	1.923e-05	4.531e-07	1.64	16.49
FALSE	High	[R].IDQYQGADAVGLEEK.[I]		1.56341e-08	4.60138e-05	1	2	7	A0A1D5P763	A0A1D5P763 [88-102]		0	1635.79	102.6	99.2	94.6	103.6		High	High	High	High	High	1.923e-05	4.044e-10	3.9	36.45
FALSE	High	[R].SEVFASACALAR.[A]	1xCarbamidomethyl [C8]	5.61063e-05	4.60138e-05	1	1	2	F1NSZ4	F1NSZ4 [118-129]		0	1281.63	60	141.7	58.8	139.5		Peak Found	High	Peak Found	High	High	1.923e-05	5.378e-06	2.53	40.78
FALSE	High	[K].IDRPEAISEER.[L]		9.12973e-06	4.60138e-05	1	1	5	A0A1D5P973	A0A1D5P973 [136-146]		0	1314.66	86.1	5.8	133.9	174.1		High	Peak Found	High	High	High	1.923e-05	6.579e-07	2.82	23.37
FALSE	High	[K].IDSAAPLEK.[V]		0.000368132	4.60138e-05	1	2	1	P23991	P23991 [162-170]		0	943.509	174.3		225.7			Peak Found	Not Found	High	Not Found	High	1.923e-05	4.709e-05	2.22	23.9
FALSE	High	[K].LDSEDKDKEGKPLLK.[A]		2.18194e-05	4.60138e-05	1	2	11	A0A1D5PS29	A0A1D5PS29 [323-337]		2	1714.92	233.3	10.5	152.5	3.7		High	Peak Found	High	Peak Found	High	1.923e-05	1.803e-06	2.4	15.41
FALSE	High	[R].IDSGSEVIVGVNK.[Y]		2.11078e-08	4.60138e-05	1	1	1	E1BY22	E1BY22 [477-489]		0	1316.71	100.9	153.9		145.2		Peak Found	High	Not Found	Peak Found	High	1.923e-05	5.74e-10	3.92	34.65
FALSE	High	[R].IDSLSAELSQLQK.[Q]		1.85016e-08	4.60138e-05	1	1	9	P13648	P13648 [298-310]		0	1431.77	91.1	123.1	68.8	117.1		High	High	High	High	High	1.923e-05	4.93e-10	3.78	49.96
FALSE	High	[K].SETLSTQFTTGLDAPK.[D]		1.0004e-06	4.60138e-05	1	6	2	A0A1D5PZ80	A0A1D5PZ80 [1805-1820]		0	1695.84	104.7	91.6	92.2	111.5		Peak Found	Peak Found	High	High	High	1.923e-05	5.052e-08	2.57	44.57
FALSE	High	[K].LDSNPELIK.[F]		0.000125529	4.60138e-05	1	1	11	A0A1D5P8I7	A0A1D5P8I7 [385-393]		0	1028.56	128.4	8.6	148	115.1		High	Peak Found	High	High	High	1.923e-05	1.374e-05	2.2	31.58
FALSE	High	[R].LDSPTASMAK.[Y]		0.000230459	4.60138e-05	1	2	1	F1NC38	F1NC38 [361-370]		0	1020.5	180		220			Peak Found	Not Found	High	Not Found	High	1.923e-05	2.762e-05	2.22	24.9
FALSE	High	[K].SETELKETYAR.[W]		0.000489697	4.60138e-05	1	1	4	E1BX02	E1BX02 [546-556]		1	1326.65	206.6	20.1	173.3			High	Peak Found	High	Not Found	High	1.923e-05	6.553e-05	3.27	21.81
FALSE	High	[K].LDSTASISAK.[V]		1.50203e-05	4.60138e-05	2	2	16	F6T197; Q9I9D1	F6T197 [240-249]; Q9I9D1 [227-236]		0	992.526	73.1	166.1	105.3	55.4	Shared	High	High	High	High	High	1.923e-05	1.169e-06	2.96	21.14
FALSE	High	[R].SESQEHSEATDSGSAAPYLK.[T]		2.59106e-08	4.60138e-05	1	1	1	Q6DV79	Q6DV79 [689-708]		0	2093.93	111.7	198.3	90			Peak Found	High	Peak Found	Not Found	High	1.923e-05	7.271e-10	5.28	26.78
FALSE	High	[K].IDSVLEGHPVPR.[Q]		1.32111e-08	4.60138e-05	1	2	9	F1P1A5	F1P1A5 [103-114]		0	1318.71	83.1	90.4	72.6	154		High	High	High	High	High	1.923e-05	3.34e-10	3.5	32.12
FALSE	High	[K].IDSVTSADVVNAAK.[K]		1.06838e-08	4.60138e-05	1	2	6	A0A1L1RXE9	A0A1L1RXE9 [393-406]		0	1389.72	87.6	134.7	71.9	105.8		High	High	High	High	High	1.923e-05	2.602e-10	3.38	35.26
FALSE	High	[R].SEIVEIPENLQYPSVAK.[K]		2.4886e-09	4.60138e-05	1	5	3	A0A3Q2TUH9	A0A3Q2TUH9 [110-126]		0	1916	104.3	109.5	86.1	100.1		High	High	High	Peak Found	High	1.923e-05	4.776e-11	3.72	50.28
FALSE	High	[R].SFDALLADLTR.[S]		0.000344669	4.60138e-05	1	1	1	Q98SS5	Q98SS5 [79-89]		0	1221.65					No Quan Values	High	Not Found	Not Found	Not Found	High	1.923e-05	4.382e-05	1.29
FALSE	High	[K].LDYDEDASAMLK.[E]		1.0004e-06	4.60138e-05	1	2	2	F1NH21	F1NH21 [209-220]		0	1370.61		145		255		Not Found	High	Not Found	High	High	1.923e-05	5.047e-08	3.18	43.82
FALSE	High	[K].SELSGQWLTHVIQTVR.[L]		5.19462e-08	4.60138e-05	1	1	2	F1P2A7	F1P2A7 [542-557]		0	1853.99	80.8	165.1		154.1		Peak Found	High	Not Found	High	High	1.923e-05	1.625e-09	4.55	54.14
FALSE	High	[K].SEESIFYLKPNYGFGSTGK.[E]		1.7831e-12	4.60138e-05	1	3	4	A0A3Q3B0L8	A0A3Q3B0L8 [207-225]		0	2124.03	99.2	110.9	75.3	114.7		High	High	High	High	High	1.923e-05	1.077e-14	4.8	49.41
FALSE	High	[K].IEALQQHENEDIYK.[L]		1.94074e-05	4.60138e-05	1	1	3	F1NV68	F1NV68 [464-477]		0	1729.84	144		103.4	152.6		High	Not Found	Peak Found	High	High	1.923e-05	1.576e-06	2.49	30.59
FALSE	High	[K].LEAPDADELPR.[L]		0.000435602	4.60138e-05	1	1	2	Q5ZMW1	Q5ZMW1 [526-536]		0	1225.61	67.8	89.3	41.5	201.4		Peak Found	High	High	Peak Found	High	1.923e-05	5.74e-05	1.09	37.64
FALSE	High	[R].IEAQAISGPDVSR.[E]		1.60434e-05	4.60138e-05	1	5	1	A0A3Q2TV99	A0A3Q2TV99 [323-335]		0	1342.7					No Quan Values	Not Found	High	Not Found	Not Found	High	1.923e-05	1.265e-06	3.64
FALSE	High	[R].IEAQTVPAAAVYK.[Y]		2.33056e-05	4.60138e-05	1	1	1	A0A3Q3A5U5	A0A3Q3A5U5 [217-229]		0	1360.75		236.9		163.1		Not Found	High	Not Found	Peak Found	High	1.923e-05	1.94e-06	3.25	34.87
FALSE	High	[K].SEEQLKEEGVEYK.[I]		8.26866e-09	4.60138e-05	1	1	10	Q5ZM32	Q5ZM32 [404-416]		1	1567.75	105.5	57.4	127.9	109.3		High	High	High	High	High	1.923e-05	1.932e-10	4.28	25.71
FALSE	High	[R].SEEALAQLAAELR.[D]		1.34562e-07	4.60138e-05	1	1	2	E1C4L3	E1C4L3 [50-62]		0	1400.74	75.6	156.9	79.4	88.2		High	Peak Found	Peak Found	High	High	1.923e-05	4.908e-09	4.19	54.07
FALSE	High	[K].SEEAHAEDSVMDHHFR.[K]		0.000121906	4.60138e-05	1	1	2	F1NYE5	F1NYE5 [333-348]		0	1896.79					No Quan Values	Not Found	High	Not Found	Not Found	High	1.923e-05	1.327e-05	1.67
FALSE	High	[R].LEATREELLELFK.[H]		3.10074e-05	4.60138e-05	1	1	2	A0A1D5PUI1	A0A1D5PUI1 [199-211]		1	1590.87				400		Not Found	High	Not Found	High	High	1.923e-05	2.711e-06	3.06	52.69
FALSE	High	[R].SEDYVDIVQR.[R]		0.000103016	4.60138e-05	1	2	6	P24802	P24802 [434-443]		0	1223.59	344.9	31.4		23.7		High	High	High	Peak Found	High	1.923e-05	1.087e-05	2.53	38.9
FALSE	High	[R].SEDYIDIVQGNR.[V]		0.000308838	4.60138e-05	1	3	2	A0A1L1RSJ4	A0A1L1RSJ4 [439-450]		0	1408.67		213.3		186.7		Not Found	High	Not Found	High	High	1.923e-05	3.856e-05	2.36	44.09
FALSE	High	[K].SEDSNHQEVANSLAK.[L]		0.000651357	4.60138e-05	1	1	1	A0A1D5NZ71	A0A1D5NZ71 [1571-1585]		0	1628.75	153.2		246.8			Peak Found	Not Found	High	Not Found	High	1.923e-05	9.069e-05	2.39	19.48
FALSE	High	[K].LECGGGPWGNK.[G]	1xCarbamidomethyl [C3]	0.000435602	4.60138e-05	1	2	1	P27463	P27463 [376-386]		0	1174.53	105.5		118.1	176.4		Peak Found	Not Found	Peak Found	High	High	1.923e-05	5.747e-05	1.65	29.69
FALSE	High	[K].IEAINQAIVNEYEVR.[R]		2.01253e-09	4.60138e-05	1	1	3	F1N9S3	F1N9S3 [204-218]		0	1760.92	160.8	48.3	147	43.9		High	High	High	Peak Found	High	1.923e-05	3.746e-11	4.05	48.01
FALSE	High	[R].LECVEPNCR.[S]	2xCarbamidomethyl [C3; C8]	0.000515427	4.60138e-05	1	2	3	F1NIK4	F1NIK4 [69-77]		0	1176.51	110.3	35.8	253.9			High	Peak Found	High	Not Found	High	1.923e-05	6.945e-05	2.72	22.3
FALSE	High	[R].LEDAINVLR.[E]		0.000365448	4.60138e-05	1	1	4	F1NGU3	F1NGU3 [750-758]		0	1042.59	102	117	80.3	100.7		High	High	High	High	High	1.923e-05	4.702e-05	3.23	42.33
FALSE	High	[R].SEAVVEYVFSGSR.[L]		3.32395e-06	4.60138e-05	1	1	6	A0A3Q2U5G8	A0A3Q2U5G8 [169-181]		0	1429.7	131.8	68.5	110.7	89		High	High	High	High	High	1.923e-05	2.031e-07	3.74	48.6
FALSE	High	[K].SEASLHPVLMSEAPWNTR.[A]	1xOxidation [M10]	5.81756e-11	4.60138e-05	1	1	1	E1BR36	E1BR36 [113-130]		0	2040.98		400				Not Found	High	Not Found	Not Found	High	1.923e-05	6.152e-13	4.36	42.33
FALSE	High	[K].IEDGEVQTVAR.[I]		1.48553e-06	4.60138e-05	1	1	3	Q5ZIF1	Q5ZIF1 [123-133]		0	1216.62	127.7	22.2	115.2	134.9		High	Peak Found	High	High	High	1.923e-05	7.991e-08	2.88	25.92
FALSE	High	[R].LEDGSQFDSSVGR.[G]		2.1111e-06	4.60138e-05	1	2	3	A0A3Q3A9L2	A0A3Q3A9L2 [52-64]		0	1396.63	64.6	230.4		105		Peak Found	High	Not Found	High	High	1.923e-05	1.203e-07	3.19	32
FALSE	High	[R].IEDGVPQHLVVILGDQSQDDVNRPANVISSTSIQPLGVGAR.[N]		3.76023e-16	4.60138e-05	1	7	2	A0A1D5PGD5	A0A1D5PGD5 [1541-1581]		0	4294.24		115.3		284.7		Not Found	High	Not Found	High	High	1.923e-05	6.305e-16	5.97	53.98
FALSE	High	[K].SEASLHPVLMSEAPWNTR.[A]		1.69428e-10	4.60138e-05	1	1	4	E1BR36	E1BR36 [113-130]		0	2024.99	96.7	64.8	53	185.5		High	Peak Found	High	High	High	1.923e-05	2.121e-12	5.48	47.19
FALSE	High	[R].LEDLATLIEK.[I]		3.52446e-06	4.60138e-05	1	1	2	F1NTJ5	F1NTJ5 [704-713]		0	1144.65	100.1	111.5	72.1	116.4		Peak Found	High	Peak Found	High	High	1.923e-05	2.169e-07	3.32	51.06
FALSE	High	[R].SEAELNTVLNEKR.[S]		0.000114134	4.60138e-05	2	3	1	P14732; A0A3Q2U596	P14732 [138-150]; A0A3Q2U596 [196-208]		1	1502.78	193.3	84.6	122		Shared	Peak Found	Peak Found	High	Not Found	High	1.923e-05	1.229e-05	2.28	34.25
FALSE	High	[R].SEAELNTVLNEK.[R]		3.2997e-06	4.60138e-05	2	3	4	P14732; A0A3Q2U596	P14732 [138-149]; A0A3Q2U596 [196-207]		0	1346.68	106	100.2	85.8	108	Shared	High	High	High	High	High	1.923e-05	2.015e-07	3.66	39.17
FALSE	High	[K].LEDILESINSVK.[A]		1.40102e-06	4.60138e-05	1	1	1	Q5ZMT4	Q5ZMT4 [150-161]		0	1359.74	52.6	161.1	60.1	126.2		Peak Found	High	Peak Found	Peak Found	High	1.923e-05	7.481e-08	3.02	52.25
FALSE	High	[K].LEDILPLAFTR.[L]		4.9721e-06	4.60138e-05	1	2	3	Q5ZM33	Q5ZM33 [260-270]		0	1287.73	149.2	62.4	121.1	67.3		High	High	Peak Found	High	High	1.923e-05	3.243e-07	3.37	54.87
FALSE	High	[R].SDYLSTESSSQGR.[K]		1.76454e-05	4.60138e-05	1	1	1	A0A1L1RMP5	A0A1L1RMP5 [437-449]		0	1416.62				400		Not Found	Not Found	Not Found	High	High	1.923e-05	1.41e-06	2.75	25.36
FALSE	High	[K].SEDRNDPLLLYNK.[M]		2.56327e-05	4.60138e-05	1	1	7	Q67BJ2	Q67BJ2 [290-302]		1	1576.8	105.9	102.6	86.2	105.2		High	High	High	High	High	1.923e-05	2.174e-06	3.35	38.73
FALSE	High	[R].IEAIISNYPGGHK.[S]		6.96318e-06	4.60138e-05	1	1	4	A0A1D5PI06	A0A1D5PI06 [59-71]		0	1398.74	43.8	142.3	41.3	172.5		High	High	Peak Found	Peak Found	High	1.923e-05	4.776e-07	2.88	33.48
FALSE	High	[R].SEETESPYFSTPLLLGK.[N]		2.78746e-10	4.60138e-05	1	1	6	E1BVT3	E1BVT3 [279-295]		0	1897.94	84	142.6	73.6	99.9		High	High	Peak Found	High	High	1.923e-05	3.777e-12	4.58	54.04
FALSE	High	[K].IEALKEEVGNSQLEMEK.[Q]		1.83638e-10	4.60138e-05	2	4	2	Q90631; E1C2P9	Q90631 [841-857]; E1C2P9 [841-857]		1	1946.97		136.5	79.8	183.6	Shared	Not Found	High	Peak Found	High	High	1.923e-05	2.335e-12	5.58	37.95
FALSE	High	[K].LDYGQHVVAGTPGR.[V]		1.52351e-11	4.60138e-05	1	1	10	Q5ZM36	Q5ZM36 [154-167]		0	1469.75	92.7	146.3	79.3	81.8		High	High	High	High	High	1.923e-05	1.299e-13	4.12	28.8
FALSE	High	[K].LDYLDLYLMHWPHAFER.[G]		3.45678e-16	4.60138e-05	1	5	2	Q5ZK84	Q5ZK84 [106-122]		0	2219.07	101.4	60.6		238		Peak Found	High	Not Found	High	High	1.923e-05	6.305e-16	5.39	54.8
FALSE	High	[K].LDYLDLYLMHWPHAFER.[G]	1xOxidation [M9]	5.8612e-09	4.60138e-05	1	5	3	Q5ZK84	Q5ZK84 [106-122]		0	2235.07	55.1	269		76		Peak Found	High	Not Found	High	High	1.923e-05	1.297e-10	4.41	54.75
FALSE	High	[R].LDYQVALQNLK.[R]		1.42168e-06	4.60138e-05	1	1	8	F1NSC1	F1NSC1 [408-418]		0	1304.72	58.3	155.3	68.8	117.7		High	High	High	High	High	1.923e-05	7.591e-08	3.04	47.89
FALSE	High	[K].SELQTALGHTQQAAR.[Q]		3.15741e-08	4.60138e-05	1	5	5	A0A3Q2TWL4	A0A3Q2TWL4 [418-432]		0	1610.82	81.4	133.6	82.4	102.5		Peak Found	High	High	High	High	1.923e-05	9.174e-10	3.56	30.06
FALSE	High	[R].SEIISTLEGSGR.[Q]		0.000566847	4.60138e-05	1	9	1	F1NJR5	F1NJR5 [1500-1511]		0	1248.64	111.2		183.9	104.9		High	Not Found	Peak Found	Peak Found	High	1.923e-05	7.754e-05	2.71	41.59
FALSE	High	[K].SELLNEETSEAEQPHAQEASNVVPGKR.[L]		1.31107e-12	4.60138e-05	2	2	4	H9KZ12; H9L022	H9KZ12 [252-278]; H9L022 [227-253]		1	2949.42	226.9		173.1		Shared	High	Not Found	High	Not Found	High	1.923e-05	7.55e-15	3.54	33.76
FALSE	High	[K].IDYVVDELFTR.[G]		6.6153e-06	4.60138e-05	2	3	3	F1N9Z0; A0A3Q2UCH3	F1N9Z0 [376-386]; A0A3Q2UCH3 [331-341]		0	1369.7	162.8	3.6	153	80.6	Shared	High	High	Peak Found	High	High	1.923e-05	4.523e-07	3.38	54.62
FALSE	High	[K].LEAADEGSGDVK.[Y]		8.06125e-06	4.60138e-05	3	5	3	E1BTL0; Q5ZJA7; A0A3Q3ARC0	E1BTL0 [319-330]; Q5ZJA7 [332-343]; A0A3Q3ARC0 [336-347]		0	1190.55	164.7	18.3	211.9	5.1	Shared	High	Peak Found	High	High	High	1.923e-05	5.695e-07	3	18.46
FALSE	High	[K].SELLNEETSEAEQPHAQEASNVVPGK.[R]		1.29221e-10	4.60138e-05	2	2	2	H9KZ12; H9L022	H9KZ12 [252-277]; H9L022 [227-252]		0	2793.32	180.6		219.4		Shared	High	Not Found	High	Not Found	High	1.923e-05	1.545e-12	3.99	36.17
FALSE	High	[R].LEAAGPPVAPR.[R]		2.26329e-05	4.60138e-05	1	2	1	A0A3Q3ALF5	A0A3Q3ALF5 [702-712]		0	1077.61	132.6		90.2	177.2		Peak Found	Not Found	Peak Found	High	High	1.923e-05	1.874e-06	2.67	27.49
FALSE	High	[R].SELEEIQVQHPNR.[F]		8.86359e-10	4.60138e-05	1	3	7	A0A1L1RZM9	A0A1L1RZM9 [304-316]		0	1578.79	65	177	71	87		High	High	High	High	High	1.923e-05	1.442e-11	4.06	30.48
FALSE	High	[R].LEAATTPATSDSYSDR.[A]		3.13485e-06	4.60138e-05	1	6	1	A0A1D5NZG0	A0A1D5NZG0 [824-839]		0	1684.77		400				Not Found	High	Not Found	Not Found	High	1.923e-05	1.903e-07	3.45	26.84
FALSE	High	[K].LEAAVLATSELK.[E]		3.43543e-05	4.60138e-05	1	1	3	F1NS20	F1NS20 [179-190]		0	1244.71	86	140.7	72	101.3		High	Peak Found	High	High	High	1.923e-05	3.046e-06	2.25	44.09
FALSE	High	[K].LEAAVQVK.[H]		0.000116668	4.60138e-05	1	2	4	A0A3Q2UDT6	A0A3Q2UDT6 [210-217]		0	857.509	33.1	248.8	33.7	84.5		High	High	Peak Found	High	High	1.923e-05	1.253e-05	2.93	24.5
FALSE	High	[R].IEAEAAILQAK.[L]		4.52068e-06	4.60138e-05	1	2	3	Q5ZMI4	Q5ZMI4 [724-734]		0	1156.66	82.5	140.1	70.8	106.7		High	Peak Found	High	High	High	1.923e-05	2.892e-07	2.17	38.96
FALSE	High	[R].SEIDLLDIR.[H]		0.000337185	4.60138e-05	1	1	3	P17153	P17153 [277-285]		0	1073.58	85.5	125.3	97.5	91.7		Peak Found	High	High	Peak Found	High	1.923e-05	4.288e-05	2.77	51.59
FALSE	High	[R].SEKPELTEADIMGR.[L]		0.000220558	4.60138e-05	1	1	1	E1BV90	E1BV90 [169-182]		0	1575.77	132.3			267.7		Peak Found	Not Found	Not Found	High	High	1.923e-05	2.623e-05	2.79	37.62
FALSE	High	[R].SEKEIMAEIYK.[N]	1xOxidation [M6]	3.07776e-07	4.60138e-05	1	2	1	P43233	P43233 [236-246]		1	1356.67	74.6	110.3	73	142		Peak Found	High	Peak Found	Peak Found	High	1.923e-05	1.286e-08	3.6	28.6
FALSE	High	[R].LEAETWYQSK.[Y]		5.90566e-05	4.60138e-05	1	1	1	A0A1L1RIW5	A0A1L1RIW5 [343-352]		0	1254.6	103.6	93.3	91.9	111.2		Peak Found	Peak Found	High	Peak Found	High	1.923e-05	5.703e-06	1.86	37.49
FALSE	High	[R].SEKEIMAEIYK.[N]		3.75049e-07	4.60138e-05	1	2	6	P43233	P43233 [236-246]		1	1340.68	56.2	162.9	66	114.8		High	High	High	High	High	1.923e-05	1.614e-08	3.82	37.95
FALSE	High	[K].SEGIDGSKPVLLEK.[E]		4.09492e-07	4.60138e-05	1	2	4	A0A1D5PLE4	A0A1D5PLE4 [393-406]		0	1471.8	147.6		144.4	108		High	Not Found	High	High	High	1.923e-05	1.79e-08	3.66	33.42
FALSE	High	[R].LEAFTALLK.[G]		0.000232152	4.60138e-05	1	1	4	A0A3Q3AZN5	A0A3Q3AZN5 [22-30]		0	1005.6	74.3	129.5	82.5	113.6		High	High	High	High	High	1.923e-05	2.788e-05	2.32	52.16
FALSE	High	[K].SEGGFVWACK.[N]	1xCarbamidomethyl [C9]	0.000384654	4.60138e-05	1	1	5	F1NPG2	F1NPG2 [261-270]		0	1140.51	40.5	198.4	46.2	114.8		High	High	High	High	High	1.923e-05	4.974e-05	2.6	41.61
FALSE	High	[R].LEAGDHTVELLAR.[D]		1.41638e-07	4.60138e-05	1	2	4	F1P291	F1P291 [201-213]		0	1423.75	86.8	132.8	64.2	116.2		High	High	Peak Found	High	High	1.923e-05	5.199e-09	3.54	37.89
FALSE	High	[R].LEAHKPQQIPIDSTVSFGASTR.[A]		1.45848e-07	4.60138e-05	1	1	1	F1N9I1	F1N9I1 [104-125]		0	2382.24		153.2		246.8		Not Found	Peak Found	Not Found	High	High	1.923e-05	5.406e-09	2.87	38.7
FALSE	High	[K].SEGENIMTSVGK.[R]	1xOxidation [M7]	8.64171e-05	4.60138e-05	1	1	2	Q5ZL57	Q5ZL57 [244-255]		0	1267.58	137.3	72.8	164.4	25.5		High	Peak Found	High	Peak Found	High	1.923e-05	8.909e-06	2.35	22.19
FALSE	High	[K].SEGENIMTSVGK.[R]		6.49534e-05	4.60138e-05	1	1	2	Q5ZL57	Q5ZL57 [244-255]		0	1251.59	88.2		74.7	237		Peak Found	Not Found	Peak Found	High	High	1.923e-05	6.359e-06	2.07	33.88
FALSE	High	[K].SEFEVQDGELK.[A]		5.48875e-05	4.60138e-05	1	1	6	A0A1D5P7C6	A0A1D5P7C6 [345-355]		0	1280.6	125.7	77.3	106.5	90.5		High	High	High	High	High	1.923e-05	5.233e-06	2.76	37.51
FALSE	High	[K].LDYDEDASAMLK.[E]	1xOxidation [M10]	0.000426145	4.60138e-05	1	2	2	F1NH21	F1NH21 [209-220]		0	1386.61	50.1	237	47	65.9		Peak Found	High	Peak Found	Peak Found	High	1.923e-05	5.604e-05	1.05	34.65
FALSE	High	[K].IEDLPGPLGK.[E]		0.000161002	4.60138e-05	1	2	3	F1NJI6	F1NJI6 [104-113]		0	1038.58	94.3	121.8	83.4	100.5		High	High	High	Peak Found	High	1.923e-05	1.826e-05	2.46	41.33
FALSE	High	[R].SFDIPPPPMQSDHPFFSTISK.[D]		1.20548e-09	4.60138e-05	1	1	15	Q5ZLN1	Q5ZLN1 [118-138]		0	2375.14	56.6	103.5	70.5	169.5		High	High	High	High	High	1.923e-05	2.064e-11	3.43	52.57
FALSE	High	[R].SFDIPPPPMQSDHPFFSTISK.[D]	1xOxidation [M9]	9.82033e-10	4.60138e-05	1	1	9	Q5ZLN1	Q5ZLN1 [118-138]		0	2391.13	81.8	153.4	96.2	68.6		High	High	High	High	High	1.923e-05	1.628e-11	3.51	49.58
FALSE	High	[K].IDHFDEAGYTFIAPR.[E]		0.000332286	4.60138e-05	1	7	1	A0A3Q2U938	A0A3Q2U938 [634-648]		0	1751.84	123.7	87.2	104.1	85		High	Peak Found	Peak Found	Peak Found	High	1.923e-05	4.197e-05	2.44	45.86
FALSE	High	[R].LDHKFDLMYAK.[R]		1.67616e-07	4.60138e-05	7	19	21	A0A1D5PAR5; F1NMP5; P09644; A0A1D5NW27; F1P5B0; F1NWX0; F1NW97	A0A1D5PAR5 [391-401]; F1NMP5 [388-398]; P09644 [391-401]; A0A1D5NW27 [391-401]; F1P5B0 [398-408]; F1NWX0 [391-401]; F1NW97 [391-401]		1	1380.7	93.7	84.8	74.1	147.4	Shared	High	High	High	High	High	1.923e-05	6.322e-09	3.71	36.43
FALSE	High	[R].LDHKFDLMYAK.[R]	1xOxidation [M8]	1.44266e-06	4.60138e-05	7	19	18	A0A1D5PAR5; F1NMP5; P09644; A0A1D5NW27; F1P5B0; F1NWX0; F1NW97	A0A1D5PAR5 [391-401]; F1NMP5 [388-398]; P09644 [391-401]; A0A1D5NW27 [391-401]; F1P5B0 [398-408]; F1NWX0 [391-401]; F1NW97 [391-401]		1	1396.69	105.3	177.8	68.7	48.2	Shared	High	High	High	High	High	1.923e-05	7.699e-08	3.59	31.72
FALSE	High	[K].SGDAAIVDMIPGKPMCVESFSDYPPLGR.[F]	1xCarbamidomethyl [C16]; 1xOxidation [M15]	2.65811e-09	4.60138e-05	1	4	3	A0A1L1RRR1	A0A1L1RRR1 [396-423]		0	3025.41		400				Not Found	High	Not Found	Not Found	High	1.923e-05	5.184e-11	5.26	53.87
FALSE	High	[R].SGCIVNNPAEFTVETK.[D]	1xCarbamidomethyl [C3]	7.94291e-08	4.60138e-05	1	4	2	A0A1D5PXM1	A0A1D5PXM1 [677-692]		0	1765.84		400				Not Found	High	Not Found	Not Found	High	1.923e-05	2.672e-09	4.1	42.76
FALSE	High	[K].SGAYLIPLLER.[L]		1.73889e-05	4.60138e-05	1	1	3	Q5ZKB9	Q5ZKB9 [147-157]		0	1231.7	146.4	118.7		135		High	High	Not Found	High	High	1.923e-05	1.384e-06	2.81	54.33
FALSE	High	[R].LDKDLTIGQMQGK.[F]		4.95404e-05	4.60138e-05	1	1	2	F1P526	F1P526 [328-340]		1	1446.76	64.1	187.4	49.8	98.6		Peak Found	High	Peak Found	High	High	1.923e-05	4.645e-06	2.04	32.54
FALSE	High	[K].IDKEVDVVMK.[Y]		9.93105e-07	4.60138e-05	1	1	4	E1BXS8	E1BXS8 [106-115]		1	1175.63	59.7	239.9	36.4	64		Peak Found	High	Peak Found	High	High	1.923e-05	5.012e-08	2.78	29
FALSE	High	[K].LDKGQIQEIVLVGGSTR.[I]		1.29201e-12	4.60138e-05	1	1	10	P08106	P08106 [329-345]		1	1813.02	93.8	114	79.7	112.5		High	High	High	High	High	1.923e-05	7.432e-15	4.75	45.2
FALSE	High	[K].IDKLMLEMDGTENK.[S]	1xOxidation [M5]	7.11782e-06	4.60138e-05	1	6	3	A0A1L1RQQ0	A0A1L1RQQ0 [90-103]		1	1652.79	69.2	206.4	36.4	87.9		Peak Found	High	Peak Found	Peak Found	High	1.923e-05	4.924e-07	2.7	35.69
FALSE	High	[K].SGAWDESGVFIYTTSNHIK.[Y]		5.94675e-11	4.60138e-05	1	2	4	H9L3L2	H9L3L2 [532-550]		0	2112	130.3	33.1	118.4	118.1		High	Peak Found	High	Peak Found	High	1.923e-05	6.306e-13	4.84	49.2
FALSE	High	[K].LDKSQIHDIVLVGGSTR.[I]		3.90311e-12	4.60138e-05	1	5	6	A0A1D5PFJ6	A0A1D5PFJ6 [326-342]		1	1838.01	125.8	123.1	40.8	110.4		High	Peak Found	High	High	High	1.923e-05	2.667e-14	4.98	38.98
FALSE	High	[K].IDKTEYMVGSYGPR.[A]		3.43451e-09	4.60138e-05	1	1	4	F1P3P3	F1P3P3 [139-152]		1	1615.78	51	148.3	56.3	144.4		Peak Found	High	Peak Found	High	High	1.923e-05	6.977e-11	3.39	35.31
FALSE	High	[K].SGDHYLSVVTWVTDER.[I]		5.06281e-09	4.60138e-05	1	1	5	A0A1D5PJA5	A0A1D5PJA5 [290-305]		0	1863.89	108.5	105.8	106.3	79.4		High	High	High	Peak Found	High	1.923e-05	1.096e-10	4.75	52.6
FALSE	High	[K].IDKTEYMVGSYGPR.[A]	1xOxidation [M7]	2.98893e-07	4.60138e-05	1	1	6	F1P3P3	F1P3P3 [139-152]		1	1631.77	29.2	292.4	39.6	38.8		High	High	High	High	High	1.923e-05	1.241e-08	2.9	30.85
FALSE	High	[R].SGAVDRQELEK.[A]		9.23026e-05	4.60138e-05	1	3	4	A0A1D5PGW7	A0A1D5PGW7 [117-127]		1	1231.63	134.2	3.7	262.1			High	Peak Found	High	Not Found	High	1.923e-05	9.589e-06	2.67	16.62
FALSE	High	[R].LDLAGRDLTDYLMK.[I]		1.2553e-06	4.60138e-05	3	11	8	P60706; P68034; A0A1D5NV17	P60706 [178-191]; P68034 [180-193]; A0A1D5NV17 [180-193]		1	1623.84	73.2	119.3	60.3	147.2	Shared	High	High	High	High	High	1.923e-05	6.557e-08	3.19	53.25
FALSE	High	[K].SGASVVAIR.[K]		0.000579423	4.60138e-05	1	2	3	Q5ZM33	Q5ZM33 [177-185]		0	859.5	163.9	17.8	218.3			High	High	High	Not Found	High	1.923e-05	7.91e-05	2.86	27.08
FALSE	High	[R].IDLALQEAYR.[V]		0.000596626	4.60138e-05	1	3	3	A0A1D5P7R4	A0A1D5P7R4 [195-204]		0	1191.64	72.9	145.9	60.3	120.8		High	Peak Found	High	High	High	1.923e-05	8.197e-05	1.92	43.46
FALSE	High	[R].IDLAVLLGK.[T]		0.000235575	4.60138e-05	1	4	1	A0A1D5P8V6	A0A1D5P8V6 [307-315]		0	941.603			400			Not Found	Not Found	High	Not Found	High	1.923e-05	2.829e-05	2.14	54.59
FALSE	High	[R].LDLDLSGEAQPPVFR.[V]		2.53477e-08	4.60138e-05	1	1	3	A0A1D5PP82	A0A1D5PP82 [532-546]		0	1656.86	96.4	102	65.2	136.4		High	High	Peak Found	High	High	1.923e-05	7.063e-10	4.11	52.26
FALSE	High	[R].LDIDPATITWQR.[V]		1.54092e-06	4.60138e-05	1	1	1	F1NMC3	F1NMC3 [521-532]		0	1428.75					No Quan Values	Not Found	Not Found	Not Found	High	High	1.923e-05	8.305e-08	3.79
FALSE	High	[R].IDIDPEETVK.[A]		0.000451832	4.60138e-05	1	1	2	F1N9B7	F1N9B7 [116-125]		0	1158.59	161.2	51.1	138.6	49.1		Peak Found	Peak Found	Peak Found	High	High	1.923e-05	5.963e-05	2.18	37.68
FALSE	High	[R].LDIDPSTITWQR.[V]		6.26139e-07	4.60138e-05	1	1	4	F1NCS6	F1NCS6 [574-585]		0	1444.74	121	142.5	113.3	23.2		High	High	High	Peak Found	High	1.923e-05	2.936e-08	3.05	50.08
FALSE	High	[R].LDIDSEPTIAR.[N]		3.11198e-06	4.60138e-05	1	3	8	F1NW43	F1NW43 [32-42]		0	1229.64	76.5	154.3	66	103.3		High	High	High	High	High	1.923e-05	1.887e-07	2.57	38.71
FALSE	High	[R].IDLEGEDDGEER.[L]		6.81191e-06	4.60138e-05	1	1	1	A0A1D5P589	A0A1D5P589 [87-98]		0	1376.58	202.9		197.1			Peak Found	Not Found	High	Not Found	High	1.923e-05	4.674e-07	2.73	30.03
FALSE	High	[R].SGAQLDSCEFKEDGLVK.[D]	1xCarbamidomethyl [C8]	0.000596626	4.60138e-05	1	2	1	Q6QLQ5	Q6QLQ5 [79-95]		1	1882.89	53	104.8	56.9	185.3		Peak Found	High	Peak Found	Peak Found	High	1.923e-05	8.205e-05	1.69	37.65
FALSE	High	[K].SGANSYESGIMVSK.[A]		8.45398e-05	4.60138e-05	1	7	2	A0A3Q2U938	A0A3Q2U938 [766-779]		0	1429.66	157	125.6	117.4			Peak Found	High	Peak Found	High	High	1.923e-05	8.682e-06	2.18	33.52
FALSE	High	[K].IDKVNEIVETNRPDSK.[N]		3.07812e-05	4.60138e-05	1	2	2	F1N903	F1N903 [347-362]		1	1856.97	42.8	211.1	70	76.1		Peak Found	High	Peak Found	Peak Found	High	1.923e-05	2.696e-06	2.32	27.98
FALSE	High	[K].SGDYVITLGTR.[F]		2.98929e-05	4.60138e-05	2	2	7	F1NBX1; Q9I923	F1NBX1 [66-76]; Q9I923 [66-76]		0	1181.62	97	106.4	90.3	106.3	Shared	High	High	High	Peak Found	High	1.923e-05	2.595e-06	3.13	41.86
FALSE	High	[K].SGEFTQEDIDEAK.[L]		1.45868e-05	4.60138e-05	1	1	2	E1C9F5	E1C9F5 [940-952]		0	1468.64					No Quan Values	High	Not Found	High	Not Found	High	1.923e-05	1.129e-06	3.19
FALSE	High	[K].SGEGFIDFIGQVHK.[T]		1.07254e-05	4.60138e-05	1	18	1	A0A1D5PQ87	A0A1D5PQ87 [1400-1413]		0	1533.77		400				Not Found	High	Not Found	Not Found	High	1.923e-05	7.916e-07	3.74	50.85
FALSE	High	[K].LDETGNQMINEGHFASETIR.[T]		2.31255e-11	4.60138e-05	1	8	5	A0A3Q2TVB7	A0A3Q2TVB7 [121-140]		0	2262.05				400		High	High	High	High	High	1.923e-05	2.107e-13	3.39	42.13
FALSE	High	[K].LDETGNQMINEGHFASETIR.[T]	1xOxidation [M8]	3.64169e-09	4.60138e-05	1	8	2	A0A3Q2TVB7	A0A3Q2TVB7 [121-140]		0	2278.04	130.8	116.7	99.4	53.1		High	High	Peak Found	Peak Found	High	1.923e-05	7.471e-11	5.2	36.15
FALSE	High	[R].SGLLFQHEDLIGK.[T]		8.76745e-09	4.60138e-05	1	1	7	A6N7Y9	A6N7Y9 [155-167]		0	1456.78	124.8	87.5	88.9	98.8		High	High	High	High	High	1.923e-05	2.065e-10	3.99	45.24
FALSE	High	[R].LDEVLQEVAALR.[A]		3.77805e-07	4.60138e-05	1	1	7	A0A1D5PY15	A0A1D5PY15 [500-511]		0	1355.75	66.6	143.3	44.5	145.5		High	High	High	High	High	1.923e-05	1.629e-08	3.71	53.68
FALSE	High	[K].LDEYIAIAK.[E]		0.000479066	4.60138e-05	2	6	1	E1BWG6; A0A3Q2UAK8	E1BWG6 [112-120]; A0A3Q2UAK8 [47-55]		0	1035.57	55.9	161.3	56.2	126.6	Shared	Peak Found	High	Peak Found	Peak Found	High	1.923e-05	6.377e-05	1.66	39.95
FALSE	High	[R].SGLGELILPENEPGSSIMPGK.[V]		8.42076e-10	4.60138e-05	1	1	2	Q5ZLD1	Q5ZLD1 [348-368]		0	2125.08		183.5		216.5		Not Found	High	Not Found	High	High	1.923e-05	1.36e-11	3.83	53.74
FALSE	High	[R].IDFEKEPLGISASGK.[K]		2.38128e-11	4.60138e-05	1	3	7	F1NY25	F1NY25 [568-582]		1	1590.84	102.1	120.1	75.5	102.3		High	High	High	High	High	1.923e-05	2.169e-13	4.81	41.6
FALSE	High	[R].SGIDILVGTPGR.[I]		0.000334727	4.60138e-05	1	1	3	E1BW15	E1BW15 [232-243]		0	1184.66	168.2	50.6	143.5	37.7		High	Peak Found	High	Peak Found	High	1.923e-05	4.227e-05	2.6	45.55
FALSE	High	[K].SGLAIDVMR.[A]		0.000360139	4.60138e-05	1	1	3	F1NGU3	F1NGU3 [402-410]		0	961.514	58.4	131	69.2	141.3		High	Peak Found	High	High	High	1.923e-05	4.6e-05	2.68	42.58
FALSE	High	[K].SGGTALHVAAAK.[G]		4.74114e-05	4.60138e-05	1	4	1	F1NA71	F1NA71 [198-209]		0	1082.6	376.2	23.8				Peak Found	High	Not Found	Not Found	High	1.923e-05	4.44e-06	2.12	17.32
FALSE	High	[R].SGGMSNELNNIISR.[T]	1xOxidation [M4]	1.76454e-05	4.60138e-05	1	2	2	A0A1D5PSE5	A0A1D5PSE5 [663-676]		0	1507.72	58.9	223	58.6	59.5		Peak Found	High	High	Peak Found	High	1.923e-05	1.407e-06	3.58	40.13
FALSE	High	[K].IDFGTHISGR.[I]		3.64265e-05	4.60138e-05	1	1	3	F1P4G0	F1P4G0 [251-260]		0	1102.56	89.8	68.8	101	140.4		High	Peak Found	High	High	High	1.923e-05	3.257e-06	2.8	32.32
FALSE	High	[K].LDFIRPYDVANR.[K]		1.06075e-06	4.60138e-05	1	1	10	Q7ZT63	Q7ZT63 [226-237]		0	1478.78	58.4	154.4	75.2	112		High	High	High	High	High	1.923e-05	5.383e-08	2.69	44.24
FALSE	High	[R].SGGIETIANEYSDR.[C]		2.75798e-05	4.60138e-05	1	1	2	F1NC26	F1NC26 [20-33]		0	1511.7	400					High	Not Found	High	Not Found	High	1.923e-05	2.364e-06	3.48	41.27
FALSE	High	[K].SGGGGGGGGGNWGGR.[S]		3.34787e-08	4.60138e-05	1	1	8	F1NCI5	F1NCI5 [273-287]		0	1189.51	322.7	5.8	71.5			High	High	High	High	High	1.923e-05	9.816e-10	3.97	17.82
FALSE	High	[K].SGGEAFVLGEASGFVK.[D]		7.22176e-08	4.60138e-05	1	1	3	E1C4N7	E1C4N7 [214-229]		0	1554.78	148.1		118.6	133.3		High	Not Found	High	High	High	1.923e-05	2.398e-09	3.74	52.4
FALSE	High	[R].SGFINLDKPSNPSSHEVVAWIR.[R]		1.14466e-17	4.60138e-05	1	2	5	F1P0Q8	F1P0Q8 [87-108]		0	2453.26	196.4	12	164.3	27.4		High	Peak Found	High	Peak Found	High	1.923e-05	6.305e-16	8.13	47.58
FALSE	High	[K].SGFLELYSWQR.[Q]		0.000225454	4.60138e-05	1	4	2	Q5ZKA2	Q5ZKA2 [77-87]		0	1385.68	140.6	72.3	103.8	83.3		High	Peak Found	Peak Found	High	High	1.923e-05	2.7e-05	3.53	54.25
FALSE	High	[K].IDFVGELNDK.[M]		2.29668e-05	4.60138e-05	1	2	3	A0A3Q2UDT6	A0A3Q2UDT6 [276-285]		0	1149.58	95.2	107.1	84.6	113.1		Peak Found	High	Peak Found	High	High	1.923e-05	1.916e-06	2.4	45.09
FALSE	High	[R].IDFYFDENPYFENK.[V]		2.11869e-07	4.60138e-05	1	1	3	F2Z4L4	F2Z4L4 [124-137]		0	1840.81					No Quan Values	High	Not Found	High	High	High	1.923e-05	8.307e-09	3.39
FALSE	High	[R].LDGAHAPELTK.[K]		0.000126451	4.60138e-05	1	3	1	A0A3Q2U3H1	A0A3Q2U3H1 [79-89]		0	1151.61			400			Not Found	Not Found	High	Not Found	High	1.923e-05	1.376e-05	2.58	24.16
FALSE	High	[R].IDGALVVRPYTPISSDDDKGFVDLVIK.[V]		4.46113e-20	4.60138e-05	1	3	4	A0A1L1RZM9	A0A1L1RZM9 [169-195]		1	2932.57	45.8	169	84.4	100.7		Peak Found	High	Peak Found	High	High	1.923e-05	6.305e-16	6.59	54.04
FALSE	High	[K].IDGDVASSLK.[F]		0.000170712	4.60138e-05	1	1	2	A0A1D5P8F9	A0A1D5P8F9 [133-142]		0	1004.53	69.4		83.9	246.7		Peak Found	Not Found	Peak Found	High	High	1.923e-05	1.954e-05	2.62	30
FALSE	High	[K].LDGEASINNR.[K]		4.74114e-05	4.60138e-05	1	1	4	E1C123	E1C123 [64-73]		0	1088.53	162	17.1	214.2	6.7		Peak Found	High	Peak Found	High	High	1.923e-05	4.442e-06	2.91	20.98
FALSE	High	[R].SGETEDTFIADLVVGLCTGQIK.[T]	1xCarbamidomethyl [C17]	2.45085e-14	4.60138e-05	2	7	53	P07322; A0A1L1RQQ0	P07322 [373-394]; A0A1L1RQQ0 [373-394]		0	2353.16		284.8		115.2	Shared	Not Found	High	Not Found	High	High	1.923e-05	6.305e-16	5.9	55.63
FALSE	High	[K].SGEQLSNIK.[E]		0.000526863	4.60138e-05	1	2	3	E1C6T8	E1C6T8 [177-185]		0	975.511	156.4	15.4	222.9	5.3		High	High	High	Peak Found	High	1.923e-05	7.098e-05	2.7	22.82
FALSE	High	[R].IDGITIQAR.[Q]		0.000538553	4.60138e-05	1	7	7	A0A3Q2TVB7	A0A3Q2TVB7 [753-761]		0	986.563	86.8	82.6	92.4	138.2		High	High	High	High	High	1.923e-05	7.275e-05	2.68	35.87
FALSE	High	[R].LDGLVGTSTGYIESLPK.[V]		1.2413e-09	4.60138e-05	1	1	8	E1BZS2	E1BZS2 [57-73]		0	1749.93	66.1	129	67.9	137		High	High	High	High	High	1.923e-05	2.142e-11	4.6	52.04
FALSE	High	[R].LDGNESDSSTYSSVSGK.[G]		1.51829e-08	4.60138e-05	1	2	1	E1BXY6	E1BXY6 [284-300]		0	1732.75					No Quan Values	Not Found	High	Not Found	Not Found	High	1.923e-05	3.908e-10	4.01
FALSE	High	[R].IDLGEQPEVSR.[R]		0.000109229	4.60138e-05	1	1	2	F1NBY5	F1NBY5 [284-294]		0	1242.63	55.6	234	52.3	58.1		High	Peak Found	High	Peak Found	High	1.923e-05	1.167e-05	1.92	33.63
FALSE	High	[R].LDPTVPPIPFDEEVYTSSKPLR.[I]		1.7701e-12	4.60138e-05	2	3	6	F1N9Z0; A0A3Q2UCH3	F1N9Z0 [313-334]; A0A3Q2UCH3 [268-289]		0	2500.3	100.9	103.6	83.7	111.8	Shared	High	High	High	High	High	1.923e-05	1.068e-14	4.37	52.51
FALSE	High	[K].IDIGGVALLR.[A]		5.73523e-05	4.60138e-05	1	2	4	P31335	P31335 [125-134]		0	1026.63	95.4	115.8	83.5	105.4		High	High	High	High	High	1.923e-05	5.511e-06	3.12	51.52
FALSE	High	[K].LDLIAQLASR.[L]		5.10127e-05	4.60138e-05	1	1	1	Q800L1	Q800L1 [98-107]		0	1099.65	32.7	175.5	61.1	130.7		Peak Found	High	Peak Found	Peak Found	High	1.923e-05	4.843e-06	2.3	52.3
FALSE	High	[K].SFIGIGLGAGAYVLSR.[C]		8.89813e-07	4.60138e-05	1	2	1	F1NRQ2	F1NRQ2 [131-146]		0	1580.88		179.9		220.1		Not Found	Peak Found	Not Found	High	High	1.923e-05	4.397e-08	3.48	55.18
FALSE	High	[R].SFLEEVTASGFR.[G]		3.32395e-06	4.60138e-05	1	1	1	A0A1D5PMH0	A0A1D5PMH0 [369-380]		0	1342.66		156.9		243.1		Not Found	Peak Found	Not Found	High	High	1.923e-05	2.033e-07	3.64	53.13
FALSE	High	[R].LDMYVLNPVR.[G]		0.000376303	4.60138e-05	1	1	3	A0A1D5P251	A0A1D5P251 [458-467]		0	1219.65		138.1	116.9	145		Not Found	Peak Found	Peak Found	High	High	1.923e-05	4.853e-05	2.67	49.49
FALSE	High	[K].SFLDGLTSDVK.[E]		0.000136055	4.60138e-05	1	2	3	A0A3Q2UD87	A0A3Q2UD87 [796-806]		0	1181.6	55.1	158		186.9		High	Peak Found	Not Found	High	High	1.923e-05	1.499e-05	2.06	51.32
FALSE	High	[K].SFLAIEQGAASPR.[VA]		0.000119258	4.60138e-05	1	3	1	Q5ZK62	Q5ZK62 [547-559]		0	1346.71					No Quan Values	Not Found	High	Not Found	Not Found	High	1.923e-05	1.286e-05	1.62
FALSE	High	[K].SFGSAQEFVWAHDSSEYAIR.[E]		1.02614e-09	4.60138e-05	1	1	2	A0A1L1RUT1	A0A1L1RUT1 [387-406]		0	2287.04	169.8		151.9	78.3		High	Not Found	High	Peak Found	High	1.923e-05	1.718e-11	4.54	49.65
FALSE	High	[R].IDNIIFHPTEAR.[V]		5.08252e-06	4.60138e-05	1	2	3	A0A1D5P570	A0A1D5P570 [221-232]		0	1425.75	96.4	116.9	76.2	110.4		Peak Found	High	High	High	High	1.923e-05	3.334e-07	2.68	39.62
FALSE	High	[R].LDNLLNMAYGVK.[RS]		5.33034e-05	4.60138e-05	2	10	2	A0A1D5PWF5; A0A3Q2UHB8	A0A1D5PWF5 [282-293]; A0A3Q2UHB8 [302-313]		0	1350.71	66.7	174.5		158.8	Shared	Peak Found	High	Not Found	High	High	1.923e-05	5.06e-06	2.08	52.27
FALSE	High	[K].LDNLVAIFDVNR.[L]		1.16232e-07	4.60138e-05	1	2	4	F1P1A5	F1P1A5 [175-186]		0	1388.75	118.9	83.4	111	86.7		High	High	High	High	High	1.923e-05	4.144e-09	4.04	54.92
FALSE	High	[R].LDNMLLAEGVAGPEK.[G]	1xOxidation [M4]	6.10341e-06	4.60138e-05	1	2	1	Q9IB15	Q9IB15 [108-122]		0	1572.79		211.6		188.4		Not Found	High	Not Found	Peak Found	High	1.923e-05	4.124e-07	1.67	42.23
FALSE	High	[R].SFGGGTGSGFTSLLMER.[L]	1xOxidation [M15]	6.51718e-10	4.60138e-05	1	1	2	F1NW97	F1NW97 [140-156]		0	1719.8	74.1	191.6	69.9	64.4		Peak Found	High	Peak Found	High	High	1.923e-05	1.015e-11	4.07	51.65
FALSE	High	[R].SFGGGTGSGFTSLLMER.[L]		2.02732e-09	4.60138e-05	1	1	5	F1NW97	F1NW97 [140-156]		0	1703.81		146.8		253.2		High	High	Not Found	High	High	1.923e-05	3.766e-11	4.31	53.8
FALSE	High	[R].LDNPGSLTTDDSATR.[R]		0.000237306	4.60138e-05	1	1	1	F1N9I1	F1N9I1 [241-255]		0	1562.73		181.3	59.1	159.6		Not Found	High	Peak Found	Peak Found	High	1.923e-05	2.857e-05	3.66	30.26
FALSE	High	[R].IDMVNLDGTNR.[V]		7.04005e-05	4.60138e-05	1	2	4	F1NJS9	F1NJS9 [493-503]		0	1247.6	83.9	103.1	87.1	125.9		High	High	High	High	High	1.923e-05	7.014e-06	3.36	39.88
FALSE	High	[R].LDNTALTPSSYIETLPK.[A]		9.64295e-09	4.60138e-05	1	2	5	F1P1B7	F1P1B7 [48-64]		0	1862.97	87	111	74.8	127.2		High	High	High	High	High	1.923e-05	2.304e-10	2.99	51.95
FALSE	High	[R].IDNVWGSGGGQQSVK.[H]		7.16908e-08	4.60138e-05	1	2	2	Q98TX3	Q98TX3 [309-323]		0	1531.75	80.2	131.7	67.2	120.9		Peak Found	Peak Found	High	High	High	1.923e-05	2.374e-09	3.33	34.24
FALSE	High	[K].SFENSLGINVPR.[S]		1.08836e-05	4.60138e-05	1	2	3	A0A1D5P0A1	A0A1D5P0A1 [378-389]		0	1332.69	94.6	131.4	63.3	110.7		High	High	Peak Found	High	High	1.923e-05	8.05e-07	3.33	45.95
FALSE	High	[K].SFEELHLKPQLLQGVYAMGFNRPSK.[I]		4.14251e-17	4.60138e-05	1	1	1	Q5ZMC1	Q5ZMC1 [93-117]		0	2889.51					No Quan Values	Not Found	Not Found	Not Found	High	High	1.923e-05	6.305e-16	5.29
FALSE	High	[K].SFEDIHQYR.[E]		5.86258e-05	4.60138e-05	1	1	2	P08642	P08642 [89-97]		0	1194.55	59.7			340.3		Peak Found	Not Found	Not Found	High	High	1.923e-05	5.677e-06	1.85	29.45
FALSE	High	[K].LDPELHLDIK.[V]		0.000295571	4.60138e-05	1	3	3	H9KZT7	H9KZT7 [291-300]		0	1192.66	167.9	34.6	176.6	20.9		High	Peak Found	High	Peak Found	High	1.923e-05	3.687e-05	2.09	42.54
FALSE	High	[K].SFEAPATINSASLHPEK.[E]		1.40605e-07	4.60138e-05	1	1	1	Q5ZL33	Q5ZL33 [219-235]		0	1798.9	38.2	244.7	31.9	85.2		Peak Found	Peak Found	Peak Found	High	High	1.923e-05	5.194e-09	2.98	37.49
FALSE	High	[K].IDPFGGDPFK.[G]		0.000426145	4.60138e-05	1	2	1	F1NLF0	F1NLF0 [662-671]		0	1092.54	157.9		133	109.1		Peak Found	Not Found	Peak Found	High	High	1.923e-05	5.578e-05	1.7	49.96
FALSE	High	[K].IDPGKPESILK.[L]		5.97081e-06	4.60138e-05	1	2	7	R4GI40	R4GI40 [80-90]		0	1196.69	54.1	135.5	62.6	147.8		High	High	High	High	High	1.923e-05	4.021e-07	3.54	32.99
FALSE	High	[K].LDPGLIMEQVK.[V]		0.000410837	4.60138e-05	1	1	2	R4GGQ4	R4GGQ4 [23-33]		0	1242.68		201.2		198.8		Not Found	High	Not Found	High	High	1.923e-05	5.357e-05	1.86	49.66
FALSE	High	[K].LDPHLVLDQLR.[C]		1.04158e-05	4.60138e-05	2	6	13	Q789A6; A0A1D5PM19	Q789A6 [690-700]; A0A1D5PM19 [683-693]		0	1318.75	80.6	113.9	85.4	120.1	Shared	High	High	High	High	High	1.923e-05	7.655e-07	3.22	48.84
FALSE	High	[K].SFEAGHDAFMAEFVYEYSR.[R]		1.10788e-12	4.60138e-05	2	2	9	P19121; A0A1D5NW68	P19121 [346-364]; A0A1D5NW68 [296-314]		0	2255.97	114.7	113.8		171.5	Shared	High	High	Not Found	High	High	1.923e-05	6.175e-15	4.29	54.43
FALSE	High	[R].SFDYQVDKEGYDNIQK.[H]		4.58668e-08	4.60138e-05	1	2	3	P14448	P14448 [187-202]		1	1948.89	146.9	54.1	118.1	80.9		Peak Found	High	High	High	High	1.923e-05	1.412e-09	3.64	36.97
FALSE	High	[K].LDPSIFESLQK.[E]		3.41037e-05	4.60138e-05	1	1	5	F1N8Z4	F1N8Z4 [172-182]		0	1276.68	93.8	116.8	86.5	102.9		High	High	High	High	High	1.923e-05	3.017e-06	2.82	51.41
FALSE	High	[R].SFFPGFDTPAVK.[C]		6.17086e-05	4.60138e-05	2	3	3	F1NS13; A0A3Q2U611	F1NS13 [162-173]; A0A3Q2U611 [472-483]		0	1312.66	90	108.3	67.8	133.9	Shared	High	High	High	Peak Found	High	1.923e-05	6.007e-06	3.12	52.55
FALSE	High	[R].SFITTDVNPYYDSFVR.[W]		9.46878e-08	4.60138e-05	1	1	1	E1C2I9	E1C2I9 [205-220]		0	1923.91	191.6	208.4				Peak Found	High	Not Found	Not Found	High	1.923e-05	3.266e-09	4.43	54.09
FALSE	High	[R].LDMPEVLWK.[S]		0.000376303	4.60138e-05	1	1	1	F1P3Q8	F1P3Q8 [510-518]		0	1130.59		173.8		226.2		Not Found	High	Not Found	Peak Found	High	1.923e-05	4.835e-05	2.47	53.27
FALSE	High	[K].IDMNLTDLLGELQR.[D]	1xOxidation [M3]	1.54092e-06	4.60138e-05	2	2	1	Q5ZK03; A0A1D5P0E2	Q5ZK03 [238-251]; A0A1D5P0E2 [236-249]		0	1646.84					No Quan Values	Not Found	High	Not Found	Not Found	High	1.923e-05	8.348e-08	2.29
FALSE	High	[R].SGALVPPVSLSTTFK.[Q]		1.13707e-07	4.60138e-05	1	1	22	E1BYF1	E1BYF1 [28-42]		0	1503.84	83.9	110.8	89	116.3		High	High	High	High	High	1.923e-05	4.038e-09	4.56	50.69
FALSE	High	[R].IDLLASYLGSSR.[E]		4.70655e-05	4.60138e-05	1	1	1	F1NXP6	F1NXP6 [72-83]		0	1294.7			107.4	292.6		Not Found	Not Found	Peak Found	High	High	1.923e-05	4.406e-06	2.41	53.92
FALSE	High	[K].SGALLACGIVNSGVR.[N]	1xCarbamidomethyl [C7]	2.08789e-07	4.60138e-05	1	1	1	E1BX02	E1BX02 [442-456]		0	1473.78	58.4	197.8	51	92.8		Peak Found	Peak Found	Peak Found	High	High	1.923e-05	8.167e-09	4.01	44.09
FALSE	High	[R].IDILDSALLRPGR.[I]		5.27125e-08	4.60138e-05	1	3	9	A0A3Q2U839	A0A3Q2U839 [303-315]		0	1438.84	101.1	124.3	86.6	87.9		High	High	High	High	High	1.923e-05	1.661e-09	3.73	51.08
FALSE	High	[R].LDILDTAGQEEFGAMR.[E]		0.000217353	4.60138e-05	1	1	1	Q5ZIW8	Q5ZIW8 [63-78]		0	1765.84	49.8	126.4	39.5	184.3		High	Peak Found	Peak Found	Peak Found	High	1.923e-05	2.586e-05	3.16	53.26
FALSE	High	[R].LDILDTAGQEEFGAMR.[E]	1xOxidation [M15]	4.93583e-06	4.60138e-05	1	1	1	Q5ZIW8	Q5ZIW8 [63-78]		0	1781.84	52.8	219.9	127.4			Peak Found	High	Peak Found	Not Found	High	1.923e-05	3.218e-07	3.13	49.79
FALSE	High	[K].LDLIHESILHK.[C]		4.89982e-06	4.60138e-05	1	2	2	F1P4A7	F1P4A7 [215-225]		0	1317.75	101.1	121.4	81.6	95.9		Peak Found	High	Peak Found	High	High	1.923e-05	3.187e-07	3.34	40.95
FALSE	High	[R].LDIISEDISELQK.[N]		3.42222e-08	4.60138e-05	1	2	1	A0A1L1RVY5	A0A1L1RVY5 [347-359]		0	1502.79	93.3	181.4		125.3		Peak Found	Peak Found	Not Found	High	High	1.923e-05	1.004e-09	2.58	53.21
FALSE	High	[K].SGAIHDVLQK.[A]		1.45868e-05	4.60138e-05	2	5	4	Q90631; E1C2P9	Q90631 [306-315]; E1C2P9 [306-315]		0	1067.58	195.9	4.8	199.4		Shared	High	Peak Found	High	Not Found	High	1.923e-05	1.129e-06	2.89	24.6
FALSE	High	[R].SGAFGHLFRPDNFIFGQSGAGNNWAK.[G]		1.11653e-06	4.60138e-05	1	2	1	F1NMU4	F1NMU4 [78-103]		0	2795.34		167.1		232.9		Not Found	Peak Found	Not Found	High	High	1.923e-05	5.707e-08	3.32	53.53
FALSE	High	[R].SGAEWASIFQR.[F]		5.23357e-06	4.60138e-05	1	3	2	F1P0Z3	F1P0Z3 [326-336]		0	1251.61					No Quan Values	Not Found	High	Not Found	Not Found	High	1.923e-05	3.442e-07	3.13
FALSE	High	[R].SFYPETGEQETVK.[G]		2.44402e-06	4.60138e-05	1	6	6	A0A1D5PC74	A0A1D5PC74 [318-330]		0	1514.7	108.5	114	84.9	92.7		High	High	High	High	High	1.923e-05	1.427e-07	2.81	34.02
FALSE	High	[K].SFYPEEISSMVLTK.[M]	1xOxidation [M10]	2.23039e-05	4.60138e-05	1	5	10	A0A1D5PFJ6	A0A1D5PFJ6 [113-126]		0	1646.8	83.4	169	79.9	67.8		High	High	High	High	High	1.923e-05	1.852e-06	3.1	49.66
FALSE	High	[K].IDLPAENSNSETIVITGK.[R]		6.83641e-07	4.60138e-05	1	1	1	E1C3A9	E1C3A9 [614-631]		0	1900.99	117	66	99.2	117.8		High	Peak Found	Peak Found	Peak Found	High	1.923e-05	3.238e-08	2.77	45.08
FALSE	High	[R].IDIPAGAVLENK.[I]		0.000322701	4.60138e-05	1	2	4	A0A1D5P0A1	A0A1D5P0A1 [486-497]		0	1239.69	88.5	116.3	85.3	109.9		High	High	High	Peak Found	High	1.923e-05	4.076e-05	2.27	44.52
FALSE	High	[K].SFYPEEISSMVLTK.[M]		2.263e-07	4.60138e-05	1	5	8	A0A1D5PFJ6	A0A1D5PFJ6 [113-126]		0	1630.8	79.8	114.4	70.2	135.7		High	High	High	High	High	1.923e-05	8.98e-09	2.68	54.25
FALSE	High	[K].SFTPVLVGSALK.[N]		9.89543e-06	4.60138e-05	1	1	2	F1P0J0	F1P0J0 [279-290]		0	1218.71	96.7	120.6	86	96.7		Peak Found	High	Peak Found	High	High	1.923e-05	7.209e-07	2.61	48
FALSE	High	[K].LDISDEFSEVIK.[A]		2.01284e-07	4.60138e-05	1	1	2	F1NGM0	F1NGM0 [194-205]		0	1394.7		244.6		155.4		Not Found	High	Not Found	High	High	1.923e-05	7.842e-09	4.37	54.2
FALSE	High	[K].SFSTSEQSFDTEDDQQSVKPTDEGLQGK.[I]		3.37022e-14	4.60138e-05	1	2	2	A0A1D5PLE4	A0A1D5PLE4 [463-490]		0	3090.37					No Quan Values	High	Not Found	High	Not Found	High	1.923e-05	6.305e-16	4.78
FALSE	High	[K].IDISPILLR.[K]		0.000322701	4.60138e-05	1	3	2	A0A3Q2UAJ7	A0A3Q2UAJ7 [162-170]		0	1039.65	112.3	106.2	92.5	89		Peak Found	High	High	Peak Found	High	1.923e-05	4.066e-05	2.83	52.45
FALSE	High	[K].SFSHSFSALAK.[F]		6.66294e-08	4.60138e-05	1	1	1	Q5ZJZ6	Q5ZJZ6 [560-570]		0	1181.59				400		Not Found	Not Found	Not Found	High	High	1.923e-05	2.181e-09	3.35	33.39
FALSE	High	[K].SFSHQQFAVGSSIYSVER.[T]		1.79621e-12	4.60138e-05	1	1	8	F1NM36	F1NM36 [458-475]		0	2028.98	89.6	110.7	61.1	138.6		High	High	High	High	High	1.923e-05	1.084e-14	4.87	42.53
FALSE	High	[R].LDLVAQQMMPEIR.[V]		0.000247959	4.60138e-05	1	1	1	Q5ZKJ9	Q5ZKJ9 [200-212]		0	1543.8				400		Not Found	Not Found	Not Found	High	High	1.923e-05	2.99e-05	1.59	52.35
FALSE	High	[R].SFQNAAAGAASSAAR.[S]		4.14044e-06	4.60138e-05	1	1	4	F1NV32	F1NV32 [313-327]		0	1379.67	69	195.8	64.6	70.6		High	High	Peak Found	High	High	1.923e-05	2.617e-07	3.38	28.84
FALSE	High	[R].IDIVINNAGILR.[D]		3.16923e-07	4.60138e-05	1	2	6	O42484	O42484 [93-104]		0	1310.78	92.7	81.3	101.6	124.3		High	High	High	High	High	1.923e-05	1.326e-08	3.26	50.19
FALSE	High	[K].SFPINSDVGVLK.[W]		2.18194e-05	4.60138e-05	1	1	3	Q5ZL57	Q5ZL57 [351-362]		0	1275.69					No Quan Values	High	High	Not Found	High	High	1.923e-05	1.804e-06	2.05
FALSE	High	[K].SFPAAIEHTIQWAR.[D]		3.99161e-06	4.60138e-05	1	2	1	F1NPI6	F1NPI6 [577-590]		0	1626.84	131.8	149.3		118.9		Peak Found	High	Not Found	Peak Found	High	1.923e-05	2.517e-07	3.61	50.33
FALSE	High	[R].SFMALSQDIQK.[T]		3.43543e-05	4.60138e-05	1	1	6	Q5XNV3	Q5XNV3 [108-118]		0	1267.64	58.2	120.5	62.7	158.6		High	High	High	High	High	1.923e-05	3.04e-06	1.83	44.08
FALSE	High	[K].IDMLVATAGTGGTITGISR.[K]		2.22976e-09	4.60138e-05	1	2	3	E1BYG4	E1BYG4 [263-281]		0	1833.97	71.3	86.9	67.8	174		Peak Found	High	High	High	High	1.923e-05	4.213e-11	4.32	49.52
FALSE	High	[K].IDLGVHVDGFIANVAHSFVINASK.[E]		0.000515427	4.60138e-05	1	1	1	A0A1D5P7C6	A0A1D5P7C6 [108-131]		0	2523.34		267		133		Not Found	High	Not Found	Peak Found	High	1.923e-05	6.917e-05	2.12	55.82
FALSE	High	[R].IEDLQMQPVDPK.[T]		1.2553e-06	4.60138e-05	1	1	4	E1C5U6	E1C5U6 [402-413]		0	1412.71	59.8	145.6	48.4	146.2		Peak Found	High	Peak Found	High	High	1.923e-05	6.572e-08	3.46	37.87
FALSE	High	[R].SDYLNTFEFMDK.[L]	1xOxidation [M10]	6.76221e-06	4.60138e-05	1	1	3	F1NPG2	F1NPG2 [389-400]		0	1525.65	66.9	230.1	67.1	35.8		High	High	High	Peak Found	High	1.923e-05	4.616e-07	3.42	48.8
FALSE	High	[K].IEDLSQQAQLAAAEK.[F]		6.14547e-12	4.60138e-05	1	3	7	A0A1L1RNL6	A0A1L1RNL6 [1348-1362]		0	1614.83	87.7	123.3	77.1	112		High	High	High	High	High	1.923e-05	4.539e-14	4.09	38.04
FALSE	High	[R].SATLQSNYQPASSVK.[K]		2.74777e-06	4.60138e-05	1	1	1	Q5ZHQ6	Q5ZHQ6 [438-452]		0	1580.79	94.3	117.3	79.2	109.1		Peak Found	Peak Found	Peak Found	High	High	1.923e-05	1.624e-07	2.93	28.89
FALSE	High	[K].IENNENNLESVK.[S]		1.23686e-08	4.60138e-05	1	1	7	F1P360	F1P360 [529-540]		0	1402.68	131.9	10.2	160.4	97.5		High	Peak Found	High	High	High	1.923e-05	3.083e-10	4.22	25.18
FALSE	High	[R].LENRPIPEPGPNEVLLR.[M]		4.50428e-05	4.60138e-05	1	1	4	P0DMQ6	P0DMQ6 [20-36]		0	1943.07	102.3	76.6	105.8	115.3		High	High	Peak Found	High	High	1.923e-05	4.177e-06	2.37	42.04
FALSE	High	[R].IENSSPAAPLGMVGGGGGLK.[G]		2.00502e-10	4.60138e-05	1	1	2	Q5ZK88	Q5ZK88 [12-31]		0	1811.93	72.2	111.4	54.6	161.8		Peak Found	High	Peak Found	High	High	1.923e-05	2.586e-12	4.35	44.35
FALSE	High	[R].IENSSPAAPLGMVGGGGGLK.[G]	1xOxidation [M12]	2.22976e-09	4.60138e-05	1	1	1	Q5ZK88	Q5ZK88 [12-31]		0	1827.93		400				Not Found	High	Not Found	Not Found	High	1.923e-05	4.206e-11	4.07	39.06
FALSE	High	[R].IENVVLDANCSR.[D]	1xCarbamidomethyl [C10]	4.88203e-05	4.60138e-05	1	2	3	E1C6A2	E1C6A2 [242-253]		0	1389.68	71.6	173.2	56	99.2		Peak Found	High	Peak Found	High	High	1.923e-05	4.589e-06	2.2	35.33
FALSE	High	[R].IENVVLVIPAETK.[Y]		1.96911e-07	4.60138e-05	1	1	4	F1P0A1	F1P0A1 [536-548]		0	1424.84	80.6	129.7	72.4	117.2		Peak Found	High	High	High	High	1.923e-05	7.63e-09	3.56	48.2
FALSE	High	[R].IENVVTTFAPNR.[L]		2.70783e-06	4.60138e-05	1	2	5	F1NJ23	F1NJ23 [94-105]		0	1360.72	86.6	136.2	78.2	99		High	High	High	High	High	1.923e-05	1.602e-07	3.72	42.34
FALSE	High	[K].SASVQGFFLNHYFSEYK.[M]		9.85861e-07	4.60138e-05	1	1	1	F1NSU6	F1NSU6 [283-299]		0	2023.95	47.8	217.3	75.3	59.6		Peak Found	Peak Found	Peak Found	High	High	1.923e-05	4.969e-08	4.32	53.41
FALSE	High	[R].IEPADAHVLQK.[N]		9.53973e-06	4.60138e-05	1	1	2	A0A1D5NYR0	A0A1D5NYR0 [142-152]		0	1220.66	41.8	26.1	153.4	178.8		Peak Found	Peak Found	Peak Found	High	High	1.923e-05	6.916e-07	3.02	26.28
FALSE	High	[K].SASVNEFPVLK.[A]		4.03582e-05	4.60138e-05	1	1	1	E1BV44	E1BV44 [471-481]		0	1190.64					No Quan Values	Not Found	High	Not Found	Not Found	High	1.923e-05	3.679e-06	2.89
FALSE	High	[R].SASSFQELSDSFLTTSK.[G]		3.96249e-06	4.60138e-05	1	1	1	F7BYG6	F7BYG6 [360-376]		0	1834.87	51.2	155.7	60.6	132.5		Peak Found	Peak Found	High	Peak Found	High	1.923e-05	2.498e-07	2.98	53.58
FALSE	High	[K].SASLDVEPIYTFR.[A]		6.05889e-06	4.60138e-05	2	6	1	A0A1D5PSR0; A0A3Q3A9H2	A0A1D5PSR0 [532-544]; A0A3Q3A9H2 [550-562]		0	1497.76	77.5	116.4	67.4	138.6	Shared	Peak Found	Peak Found	Peak Found	High	High	1.923e-05	4.06e-07	3.5	50.74
FALSE	High	[K].LENLVLLDLHHNK.[L]		2.88149e-07	4.60138e-05	1	1	13	A0A1D5PAN0	A0A1D5PAN0 [241-253]		0	1557.87	122.1	65	102.1	110.8		High	High	High	High	High	1.923e-05	1.188e-08	4.06	42.92
FALSE	High	[R].LEPLENAPLLALVHK.[M]		1.55803e-05	4.60138e-05	1	5	1	A0A1D5PFC0	A0A1D5PFC0 [1254-1268]		0	1656.97		251.5		148.5		Not Found	High	Not Found	Peak Found	High	1.923e-05	1.223e-06	3.51	54.18
FALSE	High	[R].LEPLQSGGGQER.[G]		0.00050794	4.60138e-05	1	3	3	A0A1D5P7V7	A0A1D5P7V7 [422-433]		0	1270.64	180.8		219.2			High	Not Found	High	Not Found	High	1.923e-05	6.837e-05	2.56	24.52
FALSE	High	[R].LEPNLQAQMYR.[L]		4.03582e-05	4.60138e-05	2	3	7	E1C866; A0A1D5NV94	E1C866 [906-916]; A0A1D5NV94 [933-943]		0	1362.68	53.9	152	49.2	144.9	Shared	High	High	High	High	High	1.923e-05	3.668e-06	2.57	38.91
FALSE	High	[K].SASGEFADDPCSSVK.[R]	1xCarbamidomethyl [C11]	1.89153e-06	4.60138e-05	1	1	2	E1C7M7	E1C7M7 [106-120]		0	1556.65		400				Not Found	High	Not Found	High	High	1.923e-05	1.051e-07	3.32	29.57
FALSE	High	[R].SAQVLAQPEDGASAPLLR.[S]		4.40531e-09	4.60138e-05	1	2	5	A0A3Q2U5W6	A0A3Q2U5W6 [386-403]		0	1822.97	167.6	128.4		104		High	High	High	High	High	1.923e-05	9.273e-11	3.71	43.21
FALSE	High	[R].LEPPSDGALPHLGVTAGTVLR.[C]		0.000264842	4.60138e-05	1	1	1	A5HUM5	A5HUM5 [444-464]		0	2100.14	116.6	140.4		143.1		High	Peak Found	Not Found	Peak Found	High	1.923e-05	3.246e-05	2.51	48.26
FALSE	High	[K].IEPQPAVNYLLR.[A]		8.5161e-05	4.60138e-05	1	2	3	F1NLE4	F1NLE4 [401-412]		0	1412.79	64	148.7	62.3	125		High	High	Peak Found	High	High	1.923e-05	8.711e-06	2.69	47.86
FALSE	High	[K].SAQSALENMNAVSEGILHEDLR.[L]		1.09678e-16	4.60138e-05	1	3	2	A0A1D5P629	A0A1D5P629 [56-77]		0	2384.15	400					High	High	Not Found	Not Found	High	1.923e-05	6.305e-16	6.18	53.99
FALSE	High	[R].LEPSVQAQIR.[E]		0.000302132	4.60138e-05	1	3	11	F1NV15	F1NV15 [309-318]		0	1140.64	58.5	170	69.3	102.3		High	High	High	High	High	1.923e-05	3.768e-05	2.22	30.7
FALSE	High	[R].SAQNPLLLSTTGNSAVVR.[F]		1.02246e-08	4.60138e-05	1	1	5	F1NIW7	F1NIW7 [1478-1495]		0	1827.99	132.9	72.4	112.8	81.9		High	High	High	Peak Found	High	1.923e-05	2.474e-10	3.77	44.45
FALSE	High	[K].SAQDALQAIEAK.[V]		3.65587e-06	4.60138e-05	1	1	2	E1C593	E1C593 [317-328]		0	1244.65	94.1	138.3		167.6		High	High	Not Found	Peak Found	High	1.923e-05	2.277e-07	3.35	41.06
FALSE	High	[R].SAQALQDGTVESLRK.[E]		0.000165786	4.60138e-05	1	2	2	A0A1D5P7D0	A0A1D5P7D0 [1253-1267]		1	1602.84	111.7		123.5	164.8		Peak Found	Not Found	High	High	High	1.923e-05	1.892e-05	1.58	29.65
FALSE	High	[K].LEPVYTELGK.[K]		0.000637221	4.60138e-05	1	1	3	A0A1D5PWP7	A0A1D5PWP7 [557-566]		0	1148.62	75.3	115.1	61.1	148.4		Peak Found	High	Peak Found	High	High	1.923e-05	8.808e-05	1.78	40.12
FALSE	High	[R].SAPTATATASAAPAPTAPSSR.[L]		2.03691e-16	4.60138e-05	1	2	6	A0A1D5PY15	A0A1D5PY15 [460-480]		0	1883.95	50	234.5	54.4	61.1		High	High	High	High	High	1.923e-05	6.305e-16	5.04	25.2
FALSE	High	[K].SASGVEFTTSGSSNTDTGK.[V]		1.45803e-11	4.60138e-05	2	2	9	F6T197; Q9I9D1	F6T197 [48-66]; Q9I9D1 [35-53]		0	1832.81	69.7	185.2	79.1	66	Shared	High	High	High	High	High	1.923e-05	1.228e-13	3.15	27.61
FALSE	High	[R].LENIHSFVELNQVALR.[N]		4.52e-08	4.60138e-05	1	1	6	H9KZL2	H9KZL2 [365-380]		0	1882.02	63.6	91.9	26.1	218.4		High	High	High	High	High	1.923e-05	1.391e-09	4.14	48.96
FALSE	High	[R].LENLGIPEEELLR.[Q]		8.45398e-05	4.60138e-05	1	1	1	Q5ZMV3	Q5ZMV3 [108-120]		0	1524.83					No Quan Values	Not Found	Not Found	Not Found	High	High	1.923e-05	8.626e-06	1.99
FALSE	High	[R].IENLEQLQTLR.[E]		1.96206e-06	4.60138e-05	1	2	4	A0A1L1RLA6	A0A1L1RLA6 [107-117]		0	1356.75	208.5		191.5			High	Not Found	High	High	High	1.923e-05	1.106e-07	3.45	44.76
FALSE	High	[K].SAWGQQPDLAANEALLLQK.[I]		8.67235e-08	4.60138e-05	1	1	3	P84169	P84169 [253-271]		0	2053.07	73.6	129.2	60.7	136.4		High	High	Peak Found	High	High	1.923e-05	2.959e-09	4.2	52.6
FALSE	High	[R].LEIHYHNPLIFR.[G]		7.79944e-07	4.60138e-05	1	1	9	A0A1D5P4C1	A0A1D5P4C1 [331-342]		0	1551.84	115	116.4	87.5	81.2		High	High	High	High	High	1.923e-05	3.764e-08	3.13	44.03
FALSE	High	[R].LELLASIIGEK.[W]		4.84642e-05	4.60138e-05	1	1	1	F1N9G6	F1N9G6 [201-211]		0	1185.71		234.8		165.2		Not Found	High	Not Found	Peak Found	High	1.923e-05	4.532e-06	3.34	54.71
FALSE	High	[K].IELLGAYDPQK.[Q]		3.07812e-05	4.60138e-05	1	2	2	A0A1D5P9Z1	A0A1D5P9Z1 [114-124]		0	1246.67	57.8	173.1	45	124.1		Peak Found	High	Peak Found	High	High	1.923e-05	2.685e-06	2.77	45.51
FALSE	High	[K].SAVYGLADQDNLK.[A]		7.40978e-07	4.60138e-05	1	1	5	Q5ZMK3	Q5ZMK3 [204-216]		0	1393.7	72.9	140.2	56.4	130.5		High	High	High	High	High	1.923e-05	3.549e-08	3.82	37.61
FALSE	High	[K].SAVTTVVNPK.[Y]		0.000357513	4.60138e-05	1	2	3	F1N8N7	F1N8N7 [790-799]		0	1015.58	171.5	14.8	213.7			High	High	High	Not Found	High	1.923e-05	4.555e-05	2.96	24.34
FALSE	High	[K].IELLPPLIGK.[F]		0.000151845	4.60138e-05	1	1	2	A0A1L1RZ25	A0A1L1RZ25 [50-59]		0	1092.7		243.2		156.8		Not Found	High	Not Found	High	High	1.923e-05	1.707e-05	2.57	54
FALSE	High	[R].LEILQIHTK.[N]		9.02975e-05	4.60138e-05	1	6	11	Q5ZMU9	Q5ZMU9 [378-386]		0	1094.66	98.2	82.4	91	128.4		High	High	High	High	High	1.923e-05	9.329e-06	2.06	38.49
FALSE	High	[R].IEINFPAEYPFKPPK.[I]		8.80028e-08	4.60138e-05	1	2	11	A0A1D5PKG6	A0A1D5PKG6 [193-207]		0	1789.95		139.4	133.7	126.9		High	High	High	High	High	1.923e-05	3e-09	2.71	51.63
FALSE	High	[R].IEIPIHVVPHETIGK.[V]		0.000130208	4.60138e-05	1	1	1	E1C8A6	E1C8A6 [157-171]		0	1681.96	68	153.4	70	108.6		Peak Found	High	Peak Found	Peak Found	High	1.923e-05	1.427e-05	4.07	41.75
FALSE	High	[R].SAVPFTAATASAPK.[V]		1.34581e-05	4.60138e-05	1	2	5	E1C852	E1C852 [123-136]		0	1318.7	97.7		97.3	205		High	Not Found	High	High	High	1.923e-05	1.029e-06	3.43	35.82
FALSE	High	[K].IELPVTDNVQTIPPPYVVR.[T]		2.23845e-06	4.60138e-05	1	1	1	A0A1D5PFT2	A0A1D5PFT2 [279-297]		0	2150.19	109	131.3		159.7		Peak Found	Peak Found	Not Found	High	High	1.923e-05	1.286e-07	2.77	52.87
FALSE	High	[K].SAVLISSKPGSFIAGADIDMIAACK.[T]	1xCarbamidomethyl [C24]	5.72326e-15	4.60138e-05	1	1	4	F1NI29	F1NI29 [94-118]		0	2522.3		226.3		173.7		Not Found	High	Not Found	High	High	1.923e-05	6.305e-16	5.54	53.27
FALSE	High	[K].LEISGCETGVHEIK.[L]	1xCarbamidomethyl [C6]	2.28816e-06	4.60138e-05	1	3	1	A0A1D5PVC3	A0A1D5PVC3 [32-45]		0	1571.77		287.9	54.9	57.2		Not Found	High	Peak Found	Peak Found	High	1.923e-05	1.314e-07	3.08	32.42
FALSE	High	[K].LELTELAR.[L]		0.000623392	4.60138e-05	1	1	2	P04354	P04354 [163-170]		0	944.541	66.8	140.1	80.1	113		Peak Found	High	Peak Found	Peak Found	High	1.923e-05	8.598e-05	2.48	42.39
FALSE	High	[QK].SAVGFEYQGK.[T]		0.000222178	4.60138e-05	1	2	2	Q01406	Q01406 [144-153]; [218-227]		0	1085.53		243.8		156.2		Not Found	High	Not Found	High	High	1.923e-05	2.651e-05	1.54	31.21
FALSE	High	[R].IELTPNSASNAEQSGPK.[S]		3.77747e-09	4.60138e-05	1	1	2	A0A3Q3A8D7	A0A3Q3A8D7 [380-396]		0	1742.86	67.8	172.9	62.4	96.9		Peak Found	High	Peak Found	High	High	1.923e-05	7.787e-11	4.71	31.07
FALSE	High	[K].LELTPVAIQAGK.[L]		3.19289e-05	4.60138e-05	1	1	1	A0A1D5PL53	A0A1D5PL53 [447-458]		0	1239.73	83.6	123.7	78.8	113.9		Peak Found	Peak Found	Peak Found	High	High	1.923e-05	2.795e-06	3.31	43.49
FALSE	High	[R].LEIYVVTAEGLRPVK.[E]		1.93325e-08	4.60138e-05	1	2	1	Q805F9	Q805F9 [39-53]		0	1686.98		129.9		270.1		Not Found	Peak Found	Not Found	High	High	1.923e-05	5.155e-10	3.68	49.49
FALSE	High	[K].SAVGFDYQGK.[T]		0.000373559	4.60138e-05	1	3	2	Q01406	Q01406 [181-190]		0	1071.51	105	34.2	106	154.8		Peak Found	Peak Found	High	High	High	1.923e-05	4.793e-05	1.83	32.45
FALSE	High	[R].LEMNLGLQK.[I]		0.000438801	4.60138e-05	1	3	4	A0A1D5P797	A0A1D5P797 [511-519]		0	1045.57	122	85.7	87.3	104.9		High	High	High	High	High	1.923e-05	5.77e-05	1.95	41.41
FALSE	High	[K].SAVADRHELLSLASSNHLGK.[S]		1.004e-07	4.60138e-05	1	1	2	Q5ZLE6	Q5ZLE6 [218-237]		1	2105.11	117.7	93.2	83.3	105.8		High	Peak Found	High	Peak Found	High	1.923e-05	3.513e-09	3.68	37.69
FALSE	High	[R].IEMWSYAAK.[V]		9.57438e-05	4.60138e-05	1	2	3	A0A1D5NTY2	A0A1D5NTY2 [1131-1139]		0	1098.53		204.5	26.9	168.6		Not Found	High	Peak Found	High	High	1.923e-05	9.99e-06	2.23	43.45
FALSE	High	[K].LEMYVLNPVK.[S]		5.69339e-05	4.60138e-05	1	1	4	E1C1Q2	E1C1Q2 [489-498]		0	1205.66		113.9		286.1		High	High	High	High	High	1.923e-05	5.5e-06	2.66	47.4
FALSE	High	[K].LENAIATQTDYCR.[S]	1xCarbamidomethyl [C12]	1.20135e-06	4.60138e-05	1	2	2	F1NUL9	F1NUL9 [211-223]		0	1554.72		304.5		95.5		Not Found	High	Not Found	High	High	1.923e-05	6.235e-08	2.86	32.48
FALSE	High	[K].LENAILASDQNDK.[A]		1.25981e-07	4.60138e-05	2	3	7	P14732; A0A3Q2U596	P14732 [265-277]; A0A3Q2U596 [323-335]		0	1430.71	126.9	53.6	107	112.5	Shared	High	High	High	High	High	1.923e-05	4.542e-09	4.28	32.3
FALSE	High	[K].SATSPGTASILDVNK.[S]		2.31326e-07	4.60138e-05	1	1	3	F1NM47	F1NM47 [2240-2254]		0	1460.76	67.1	128.3	58.9	145.7		High	Peak Found	High	High	High	1.923e-05	9.252e-09	2.93	37.75
FALSE	High	[R].SATSIYDFHAR.[D]		3.52446e-06	4.60138e-05	1	2	5	A0A3Q3AIE0	A0A3Q3AIE0 [34-44]		0	1267.61	79.7	27.6	88.3	204.4		High	Peak Found	High	High	High	1.923e-05	2.164e-07	2.86	33.8
FALSE	High	[R].LENLDSEVVQLR.[E]		3.4861e-05	4.60138e-05	1	1	1	F1NNL9	F1NNL9 [274-285]		0	1414.75	70.7	69.2	53.1	206.9		Peak Found	High	Peak Found	Peak Found	High	1.923e-05	3.092e-06	2.49	45.35
FALSE	High	[R].SAPQELPANPK.[R]		0.000332286	4.60138e-05	1	2	1	A5HUJ4	A5HUJ4 [357-367]		0	1151.61	70.1	175.6	87.6	66.7		High	Peak Found	Peak Found	Peak Found	High	1.923e-05	4.213e-05	2.01	22.85
FALSE	High	[K].SAWLSGYESPVVSR.[I]		2.52601e-05	4.60138e-05	1	4	4	E1BY52	E1BY52 [385-398]		0	1537.76	116.7	103.8	76.6	102.9		High	Peak Found	High	High	High	1.923e-05	2.131e-06	3.09	46.81
FALSE	High	[R].LEQDQTTAQLQVQK.[A]		5.88315e-08	4.60138e-05	1	5	3	A0A1D5Q000	A0A1D5Q000 [3652-3665]		0	1629.84	107.2		84.5	208.2		High	High	Peak Found	High	High	1.923e-05	1.887e-09	3.53	27.79
FALSE	High	[R].LEQEIATYR.[RQ]		0.000177075	4.60138e-05	3	6	4	Q6PVZ1; A0A1L1RWG9; F1NDN5	Q6PVZ1 [402-410]; A0A1L1RWG9 [387-395]; F1NDN5 [412-420]		0	1122.58	103.1	89.4	140.2	67.3	Shared	High	High	High	High	High	1.923e-05	2.03e-05	2.62	30.39
FALSE	High	[K].SALSSAALDKPAHQWK.[D]		4.35752e-08	4.60138e-05	1	1	1	A0A1D5PJM6	A0A1D5PJM6 [632-647]		0	1709.9		245.3		154.7		Not Found	Peak Found	Not Found	High	High	1.923e-05	1.329e-09	2.91	30.95
FALSE	High	[R].IESLQEEIAFLK.[K]		5.17603e-07	4.60138e-05	2	2	1	P02542; E1BZ05	P02542 [220-231]; E1BZ05 [221-232]		0	1419.77	90.4	106.1	100.9	102.6	Shared	High	Peak Found	Peak Found	Peak Found	High	1.923e-05	2.353e-08	2.49	54.2
FALSE	High	[R].IESIQLMMDSETGR.[S]		2.76796e-06	4.60138e-05	1	2	1	A0A3Q3A4D8	A0A3Q3A4D8 [254-267]		0	1609.76	213.6		186.4			Peak Found	Not Found	High	Not Found	High	1.923e-05	1.648e-07	2.91	49.34
FALSE	High	[R].SALSLLKPSGTAVR.[Q]		0.000177075	4.60138e-05	1	1	2	F1NBR7	F1NBR7 [334-347]		0	1399.83	59.3	183.2	45.5	112		Peak Found	High	Peak Found	High	High	1.923e-05	2.039e-05	4.18	38.09
FALSE	High	[R].IESLSYQLSGLQK.[Q]		4.65433e-08	4.60138e-05	1	2	6	A0A3Q2U596	A0A3Q2U596 [351-363]		0	1465.79	104.1	122	59.3	114.5		High	High	Peak Found	High	High	1.923e-05	1.437e-09	3.54	45.43
FALSE	High	[R].LESLTDEINFLR.[Q]		5.06358e-07	4.60138e-05	1	1	4	A0A1L1RIW5	A0A1L1RIW5 [281-292]		0	1449.76	150.5	124.7		124.8		High	High	High	High	High	1.923e-05	2.288e-08	3.4	54.6
FALSE	High	[K].LESPSLSVASASK.[V]		7.77148e-06	4.60138e-05	1	3	2	F1N914	F1N914 [292-304]		0	1275.68			400			High	Not Found	High	Not Found	High	1.923e-05	5.445e-07	2.6	34.28
FALSE	High	[K].SALSGHLEAVILGLLK.[T]		1.91885e-10	4.60138e-05	1	1	18	P17785	P17785 [89-104]		0	1620.97		291.3		108.7		Not Found	High	Not Found	High	High	1.923e-05	2.451e-12	5.1	55.52
FALSE	High	[R].SALSALVSGKPYK.[I]		7.38322e-06	4.60138e-05	1	1	2	F1P5S5	F1P5S5 [635-647]		0	1320.75					No Quan Values	Not Found	High	Not Found	Not Found	High	1.923e-05	5.106e-07	3.7
FALSE	High	[K].SALQALGMDR.[K]		0.000162185	4.60138e-05	1	5	3	A0A1D5P378	A0A1D5P378 [731-740]		0	1061.54		196.3		203.7		Not Found	High	Not Found	High	High	1.923e-05	1.834e-05	2.09	40.99
FALSE	High	[R].LESTLNYGMER.[V]		0.000637221	4.60138e-05	1	1	1	A0A1L1RUT1	A0A1L1RUT1 [263-273]		0	1312.62	101.5	68.7	97.9	131.9		Peak Found	Peak Found	Peak Found	High	High	1.923e-05	8.829e-05	2.72	36.3
FALSE	High	[K].SAIPHPLIMGVIR.[E]		5.42871e-06	4.60138e-05	1	1	5	E1C3U6	E1C3U6 [226-238]		0	1403.82	99.1	84.9	78.9	137.1		Peak Found	High	Peak Found	High	High	1.923e-05	3.575e-07	2.92	46.75
FALSE	High	[R].SALLELWELRR.[Q]		4.74067e-07	4.60138e-05	1	8	5	A0A3Q2TVB7	A0A3Q2TVB7 [469-479]		1	1385.79	104.9	102.5	88.5	104.2		High	High	High	High	High	1.923e-05	2.114e-08	2.97	52.94
FALSE	High	[R].LESIISGAALMADSSCTR.[D]	1xCarbamidomethyl [C16]	9.19549e-08	4.60138e-05	2	3	1	E1C7M7; F1P510	E1C7M7 [308-325]; F1P510 [307-324]		0	1881.9	61.3	219.2	55	64.5	Shared	Peak Found	High	Peak Found	Peak Found	High	1.923e-05	3.171e-09	3.34	51.57
FALSE	High	[R].LESVHIILR.[D]		0.000534628	4.60138e-05	1	8	1	A0A1D5PMG4	A0A1D5PMG4 [396-404]		0	1079.66	66	142.1	69.5	122.4		Peak Found	Peak Found	Peak Found	High	High	1.923e-05	7.252e-05	1.95	38.08
FALSE	High	[R].SALLELWELR.[R]		4.00638e-05	4.60138e-05	1	8	2	A0A3Q2TVB7	A0A3Q2TVB7 [469-478]		0	1229.69		134.3		265.7		Not Found	High	Not Found	High	High	1.923e-05	3.644e-06	3.61	55.24
FALSE	High	[K].SALLALGLK.[C]		0.000373559	4.60138e-05	1	1	7	Q5F387	Q5F387 [265-273]		0	885.577	83.9	139.5	66.7	110		High	High	High	High	High	1.923e-05	4.792e-05	2.86	47.64
FALSE	High	[R].SALGGAAQQSQAALLPR.[M]		2.08725e-11	4.60138e-05	1	1	3	Q5ZLX0	Q5ZLX0 [53-69]		0	1638.89	50.2	172.8	47.8	129.2		Peak Found	High	Peak Found	High	High	1.923e-05	1.876e-13	5.61	40.37
FALSE	High	[R].SALFYVDLTGGK.[C]		1.3408e-06	4.60138e-05	1	1	1	A0A1D5PTU5	A0A1D5PTU5 [287-298]		0	1270.67	79.3	108.5	67.6	144.6		Peak Found	High	Peak Found	Peak Found	High	1.923e-05	7.105e-08	3.41	52.73
FALSE	High	[K].IETACFDTIKDGK.[A]	1xCarbamidomethyl [C5]	7.68606e-07	4.60138e-05	1	1	1	A0A1L1RX65	A0A1L1RX65 [327-339]		1	1497.73	96.7	137.1	82.5	83.7		Peak Found	High	Peak Found	Peak Found	High	1.923e-05	3.722e-08	3.52	33.93
FALSE	High	[K].SALFLLEHQADINVR.[T]		2.26266e-09	4.60138e-05	1	1	4	F1NSB6	F1NSB6 [521-535]		0	1725.93	112.8	65.9	100.2	121		Peak Found	High	High	High	High	1.923e-05	4.299e-11	3.66	49.57
FALSE	High	[R].LETDILFGK.[N]		0.000315693	4.60138e-05	1	1	2	F1NC58	F1NC58 [241-249]		0	1035.57		174.6	69.7	155.7		Not Found	High	Peak Found	High	High	1.923e-05	3.956e-05	2.61	48.61
FALSE	High	[R].SALFAQLNQGEAITK.[G]		9.8571e-09	4.60138e-05	1	1	4	E1BZ03	E1BZ03 [264-278]		0	1590.85	116.1	132.9	97	54.1		Peak Found	High	High	High	High	1.923e-05	2.371e-10	4.49	46.8
FALSE	High	[K].LETDPLILIDK.[S]		1.08026e-07	4.60138e-05	1	2	4	A0A3Q2UEL1	A0A3Q2UEL1 [335-345]		0	1269.73	44.1	164.3	53.6	138		High	High	Peak Found	High	High	1.923e-05	3.799e-09	2.43	53.43
FALSE	High	[K].LETGAPRPPATVTNAVSWR.[S]		4.07902e-10	4.60138e-05	1	1	4	Q5ZMG7	Q5ZMG7 [142-160]		0	2023.07	139.8	74.4	113	72.8		High	High	High	High	High	1.923e-05	5.864e-12	5.13	41.65
FALSE	High	[R].LETGQFLTFR.[E]		0.000107641	4.60138e-05	1	2	2	F1NPI6	F1NPI6 [208-217]		0	1211.64	88.4	122.1	91.4	98.1		Peak Found	Peak Found	High	High	High	1.923e-05	1.143e-05	2.75	49.53
FALSE	High	[K].IETLASLENSR.[Q]		7.91493e-05	4.60138e-05	1	1	1	O42184	O42184 [1094-1104]		0	1232.65					No Quan Values	Not Found	High	Not Found	Not Found	High	1.923e-05	8.04e-06	2.92
FALSE	High	[R].IETLDPALIRPGR.[I]		5.25239e-07	4.60138e-05	1	3	7	A0A1L1RLH7	A0A1L1RLH7 [402-414]		0	1450.84	78	139.2	70.3	112.5		High	High	High	High	High	1.923e-05	2.381e-08	2.73	41.77
FALSE	High	[K].IESVQFSDQFSGPK.[L]		7.91493e-05	4.60138e-05	1	1	1	F1NL71	F1NL71 [326-339]		0	1568.76		400				Not Found	High	Not Found	Not Found	High	1.923e-05	8.042e-06	1.85	43.62
FALSE	High	[R].IESILMSLPLTAR.[W]		2.15799e-06	4.60138e-05	1	2	3	F1NR99	F1NR99 [301-313]		0	1443.82	143.5	35.9	136.7	83.9		High	High	Peak Found	High	High	1.923e-05	1.225e-07	3.46	55.19
FALSE	High	[K].LESLLLSSNQLLR.[V]		2.03522e-06	4.60138e-05	1	1	2	A0A1D5PME9	A0A1D5PME9 [124-136]		0	1485.86		212.3		187.7		Not Found	High	Not Found	High	High	1.923e-05	1.151e-07	3.9	53.47
FALSE	High	[R].LESLGTPGTWNHITDQIGMFSFTGLNPK.[Q]		5.17603e-07	4.60138e-05	2	2	1	P00504; F1NTM7	P00504 [341-368]; F1NTM7 [341-368]		0	3061.51					No Quan Values	Not Found	Not Found	Not Found	High	High	1.923e-05	2.343e-08	4.31
FALSE	High	[R].LEQELFSGSNTGINFEK.[Y]		3.23862e-11	4.60138e-05	1	2	8	Q5F491	Q5F491 [138-154]		0	1912.93	154	51.9	130.2	63.9		High	High	High	High	High	1.923e-05	3.108e-13	4.84	48.75
FALSE	High	[R].LEQELQQMQAK.[V]		4.45496e-06	4.60138e-05	1	2	2	E1BYQ6	E1BYQ6 [1375-1385]		0	1345.68	60.2	173.3	47.5	119		Peak Found	High	Peak Found	High	High	1.923e-05	2.85e-07	3.87	30.57
FALSE	High	[K].SAPGTTVSYLSPK.[E]		3.47322e-06	4.60138e-05	1	3	2	A0A1D5PAM6	A0A1D5PAM6 [502-514]		0	1307.68	91.5	64.7	80.6	163.2		Peak Found	Peak Found	High	High	High	1.923e-05	2.136e-07	3.17	34.63
FALSE	High	[R].SAPAPAAPPASAPPSASKDR.[E]		5.04544e-06	4.60138e-05	1	1	2	E1BSS3	E1BSS3 [1318-1337]		1	1845.95		189.9		210.1		Not Found	Peak Found	Not Found	High	High	1.923e-05	3.305e-07	2.61	20.45
FALSE	High	[R].IEQEYSIGPLEVNR.[E]		5.94857e-07	4.60138e-05	1	1	2	F1NQF6	F1NQF6 [733-746]		0	1646.84	109.1	83.6	103.3	103.9		High	Peak Found	High	Peak Found	High	1.923e-05	2.759e-08	3.04	46.24
FALSE	High	[K].IEQFVYASPHDNK.[S]		9.36607e-07	4.60138e-05	1	2	8	R4GJ59	R4GJ59 [445-457]		0	1547.75	124	51.6	127	97.5		High	Peak Found	High	High	High	1.923e-05	4.688e-08	1.77	30.85
FALSE	High	[R].SAPAPAAPPASAPPSASK.[D]		3.20349e-10	4.60138e-05	1	1	20	E1BSS3	E1BSS3 [1318-1335]		0	1574.82	54.5	158.9	68.1	118.5		High	High	High	High	High	1.923e-05	4.457e-12	3.59	22.67
FALSE	High	[K].SAPALACGNAMVFKPSPFTPISVLK.[L]	1xCarbamidomethyl [C7]; 1xOxidation [M11]	5.77688e-07	4.60138e-05	1	1	1	F1NMN7	F1NMN7 [252-276]		0	2619.37	67.2	332.8				Peak Found	High	Not Found	Not Found	High	1.923e-05	2.658e-08	4.02	52.63
FALSE	High	[K].LEQLGIPSQVLK.[Y]		9.64442e-07	4.60138e-05	1	2	5	A0A1D5PN07	A0A1D5PN07 [202-213]		0	1324.78	92.3	129.4	66.9	111.4		High	High	High	High	High	1.923e-05	4.834e-08	3.17	47
FALSE	High	[K].IEQLQNHENEDIYK.[L]		1.8568e-09	4.60138e-05	1	1	5	Q5ZLF7	Q5ZLF7 [462-475]		0	1772.84		286.5		113.5		High	High	High	High	High	1.923e-05	3.416e-11	3.54	28.89
FALSE	High	[K].SANAELGAVWSVGQR.[I]		1.28797e-05	4.60138e-05	1	1	2	A0A1D5P6D2	A0A1D5P6D2 [89-103]		0	1544.78					No Quan Values	Not Found	High	High	Not Found	High	1.923e-05	9.759e-07	3.37
FALSE	High	[R].LEQQPGDDQMQR.[A]		3.77847e-05	4.60138e-05	1	1	1	A0A3Q2U4F6	A0A3Q2U4F6 [73-84]		0	1444.65				400		Not Found	Not Found	Not Found	High	High	1.923e-05	3.397e-06	2.48	19.83
FALSE	High	[R].SAMVAQLDGTTPVCETIGSHLLNYGR.[R]	1xCarbamidomethyl [C14]; 1xOxidation [M3]	3.25075e-10	4.60138e-05	1	1	1	F1NAC6	F1NAC6 [424-449]		0	2806.35		400				Not Found	High	Not Found	Not Found	High	1.923e-05	4.506e-12	5.44	51.77
FALSE	High	[R].IEQQYFEGHDKDGSAAASAR.[S]		1.32624e-05	4.60138e-05	1	1	2	E1BVN1	E1BVN1 [249-268]		1	2180		246.6		153.4		Not Found	High	Not Found	Peak Found	High	1.923e-05	1.014e-06	2.66	25.72
FALSE	High	[K].IEQSQQMFQVHK.[E]		1.03013e-06	4.60138e-05	1	2	2	A0A1D5PI15	A0A1D5PI15 [337-348]		0	1502.74		98.5	109.2	192.4		Not Found	Peak Found	Peak Found	High	High	1.923e-05	5.213e-08	2.93	28.95
FALSE	High	[R].LEQSTIPDTVQEGQVR.[V]		2.09507e-10	4.60138e-05	1	1	7	Q5F370	Q5F370 [25-40]		0	1799.91	70.9	119.7	65.2	144.2		High	High	High	High	High	1.923e-05	2.721e-12	3.5	35.79
FALSE	High	[R].SAMVAQLDGTTPVCETIGSHLLNYGR.[R]	1xCarbamidomethyl [C14]	1.25923e-13	4.60138e-05	1	1	2	F1NAC6	F1NAC6 [424-449]		0	2790.35		272.9		127.1		Not Found	High	Not Found	High	High	1.923e-05	1.216e-15	7.1	53.49
FALSE	High	[R].IEQVIVAEPGAVLLYK.[I]		2.41714e-07	4.60138e-05	1	2	2	A0A3Q2UCG9	A0A3Q2UCG9 [347-362]		0	1742.01		179.8		220.2		Not Found	High	Not Found	High	High	1.923e-05	9.692e-09	4.02	53.21
FALSE	High	[K].SALVKPITINVGR.[A]		2.23845e-06	4.60138e-05	1	1	3	A0A1D5P7E4	A0A1D5P7E4 [383-395]		0	1367.84	190.5		159.2	50.4		High	Not Found	High	Peak Found	High	1.923e-05	1.278e-07	3.29	39.37
FALSE	High	[R].LEQYTSAVVGNK.[A]		1.38065e-06	4.60138e-05	1	2	2	A0A1L1RKY9	A0A1L1RKY9 [390-401]		0	1308.68	74.8	108.9	69.9	146.3		Peak Found	High	Peak Found	High	High	1.923e-05	7.309e-08	3.25	30.86
FALSE	High	[R].LESEELYQAAVR.[R]		4.57026e-07	4.60138e-05	1	2	3	A0A3Q2UBI9	A0A3Q2UBI9 [251-262]		0	1407.71		122.8	64.6	212.6		Not Found	High	Peak Found	High	High	1.923e-05	2.032e-08	3.39	41.09
FALSE	High	[K].SAIVHLINYQDDAELATR.[A]		1.02644e-05	4.60138e-05	1	1	2	E1C1V3	E1C1V3 [129-146]		0	2029.03	134.7	73.9	104.7	86.7		Peak Found	Peak Found	High	High	High	1.923e-05	7.513e-07	3.89	45.68
FALSE	High	[K].LESENNEYER.[A]		0.000102264	4.60138e-05	1	1	2	F1N9U0	F1N9U0 [651-660]		0	1282.55	169.1		230.9			High	Not Found	High	Not Found	High	1.923e-05	1.08e-05	2.2	18.93
FALSE	High	[K].IESGELDPER.[M]		0.000217353	4.60138e-05	1	3	2	A0A1D5NWR3	A0A1D5NWR3 [186-195]		0	1144.55	100.3		127.7	172		Peak Found	Not Found	High	High	High	1.923e-05	2.572e-05	2.49	27.68
FALSE	High	[R].LESGMQNLSIHTR.[T]		9.3997e-08	4.60138e-05	1	1	5	A0A1L1RIW5	A0A1L1RIW5 [469-481]		0	1485.75	62.7	104.5	61	171.8		High	High	High	High	High	1.923e-05	3.248e-09	3.98	33.11
FALSE	High	[R].LESGMQNLSIHTR.[T]	1xOxidation [M5]	1.3557e-05	4.60138e-05	1	1	4	A0A1L1RIW5	A0A1L1RIW5 [469-481]		0	1501.74	111.6	89.6	122.8	76		Peak Found	High	High	High	High	1.923e-05	1.038e-06	2.63	25.2
FALSE	High	[R].LESIATTLVNYK.[A]		3.73706e-06	4.60138e-05	1	1	5	F1NSB6	F1NSB6 [154-165]		0	1351.75	95.8	121.6	69.2	113.4		High	High	High	High	High	1.923e-05	2.325e-07	3.3	47.32
FALSE	High	[K].SALTVQFVQGIFVEK.[Y]		5.65138e-07	4.60138e-05	2	3	4	Q5ZHX1; F1NSA8	Q5ZHX1 [17-31]; F1NSA8 [17-31]		0	1665.92					No Quan Values	Not Found	High	High	High	High	1.923e-05	2.603e-08	3.15
FALSE	High	[R].LESLGQSELASR.[L]		1.26452e-06	4.60138e-05	1	2	3	R4GJ87	R4GJ87 [188-199]		0	1289.67	83	123.4	88.4	105.2		High	High	High	Peak Found	High	1.923e-05	6.589e-08	2.89	34.16
FALSE	High	[R].SAPLANDSQAR.[S]		0.000165786	4.60138e-05	1	2	2	F1NKL5	F1NKL5 [118-128]		0	1129.56	158.2		241.8			High	Not Found	High	Not Found	High	1.923e-05	1.895e-05	2.08	16.86
FALSE	High	[K].LEIFPAATDSR.[Y]		0.000103016	4.60138e-05	1	1	8	A0A1D5PAU7	A0A1D5PAU7 [345-355]		0	1219.63	83.9	142.9	77	96.2		High	High	High	High	High	1.923e-05	1.087e-05	3.2	44.51
FALSE	High	[K].SAWQTLNEFAR.[A]		0.000137054	4.60138e-05	1	1	4	F1NXD7	F1NXD7 [852-862]		0	1322.65	91.8	116.2	76.5	115.5		High	Peak Found	High	High	High	1.923e-05	1.509e-05	2.86	49.61
FALSE	High	[K].LELFLPEEYPMAAPK.[V]	1xOxidation [M11]	1.6948e-06	4.60138e-05	1	3	4	A0A1L1RY95	A0A1L1RY95 [129-143]		0	1763.89	52.4	227.2	61.3	59.1		Peak Found	High	Peak Found	High	High	1.923e-05	9.26e-08	2.36	53.55
FALSE	High	[R].LEELEGLVSSLR.[E]		4.06548e-05	4.60138e-05	1	6	3	A0A1D5PZ80	A0A1D5PZ80 [126-137]		0	1344.74	70.3	85.8	74.9	169		High	High	Peak Found	High	High	1.923e-05	3.722e-06	2.93	53.91
FALSE	High	[K].SDSGKPYYYNSQTK.[E]		2.4983e-06	4.60138e-05	1	1	2	F1NCE3	F1NCE3 [179-192]		0	1637.74	156.1		243.9			Peak Found	Not Found	High	Not Found	High	1.923e-05	1.459e-07	3.17	20.59
FALSE	High	[K].IEEIKDFLLTAR.[R]		7.46423e-07	4.60138e-05	1	1	4	E1BU66	E1BU66 [5-16]		1	1447.82	72.7	156.4	73.2	97.7		Peak Found	High	Peak Found	High	High	1.923e-05	3.588e-08	3.93	50.26
FALSE	High	[R].SDSAFFWEER.[D]		0.000204991	4.60138e-05	1	5	2	A0A1D5NWB8	A0A1D5NWB8 [138-147]		0	1273.55	138.8	74.1	124.3	62.8		Peak Found	High	Peak Found	High	High	1.923e-05	2.41e-05	1.27	50.34
FALSE	High	[R].IEEIPELPLVVEDK.[V]		7.88497e-08	4.60138e-05	1	1	5	A0A1D5NUQ4	A0A1D5NUQ4 [117-130]		0	1622.89	162.3	63.4	144	30.4		High	High	High	High	High	1.923e-05	2.653e-09	3	54.3
FALSE	High	[R].IEEIPELPLVVEDKVESYK.[K]		9.8556e-11	4.60138e-05	1	1	6	A0A1D5NUQ4	A0A1D5NUQ4 [117-135]		1	2229.19	160.8	63.5	119	56.6		High	High	High	High	High	1.923e-05	1.128e-12	4.79	54.28
FALSE	High	[R].IEEIPELPLVVEDKVESYKK.[T]		7.38214e-08	4.60138e-05	1	1	8	A0A1D5NUQ4	A0A1D5NUQ4 [117-136]		2	2357.29	149.6	83.8	74.6	92		High	High	High	High	High	1.923e-05	2.442e-09	4.78	52.41
FALSE	High	[K].SDRPELTSAR.[V]		1.98384e-05	4.60138e-05	1	2	8	F1N9U8	F1N9U8 [208-217]		0	1131.58	160.5	7.5	230.7	1.3		High	High	High	High	High	1.923e-05	1.611e-06	2.22	17.49
FALSE	High	[K].SDQDYILKDGDLVK.[I]		1.68243e-06	4.60138e-05	1	1	1	A0A1D5P7C6	A0A1D5P7C6 [94-107]		1	1608.81		220.2		179.8		Not Found	High	Not Found	Peak Found	High	1.923e-05	9.235e-08	4.03	40.57
FALSE	High	[K].IEELQLIVNEK.[S]		6.78653e-07	4.60138e-05	1	3	4	A0A3Q2U839	A0A3Q2U839 [33-43]		0	1327.75	125.6	172.1	102.3			High	High	High	High	High	1.923e-05	3.221e-08	3.13	47.57
FALSE	High	[R].LEELQVIDVK.[F]		8.15013e-05	4.60138e-05	1	2	1	Q805F9	Q805F9 [159-168]		0	1185.67	110.1	72.1	106.1	111.7		Peak Found	Peak Found	Peak Found	High	High	1.923e-05	8.298e-06	1.64	45.11
FALSE	High	[K].SDQDYILK.[D]		0.000554544	4.60138e-05	1	1	4	A0A1D5P7C6	A0A1D5P7C6 [94-101]		0	981.489	113.5		114.8	171.7		High	Not Found	High	High	High	1.923e-05	7.536e-05	2.44	32.56
FALSE	High	[K].SDQALGGGGAAAANAGGGPR.[A]		7.62883e-09	4.60138e-05	1	2	1	F1NP75	F1NP75 [192-211]		0	1654.79					No Quan Values	Not Found	High	Not Found	Not Found	High	1.923e-05	1.766e-10	2.42
FALSE	High	[R].IEELEDPVEPQAEAK.[F]		1.0882e-07	4.60138e-05	1	2	3	E1BY44	E1BY44 [643-657]		0	1696.83	203.5		196.5			High	Not Found	High	Not Found	High	1.923e-05	3.83e-09	3.06	37.66
FALSE	High	[K].LEELSVKEESK.[E]		3.22801e-06	4.60138e-05	1	2	3	A0A3Q2TU27	A0A3Q2TU27 [228-238]		1	1290.68	84.2	171.5	89.6	54.7		Peak Found	High	Peak Found	High	High	1.923e-05	1.969e-07	3.32	24.82
FALSE	High	[K].SDPDHLAELVK.[R]		0.00054649	4.60138e-05	1	3	1	Q9I8D1	Q9I8D1 [772-782]		0	1223.63	110.6	91.3	91.3	106.9		Peak Found	High	Peak Found	Peak Found	High	1.923e-05	7.441e-05	2.02	36.21
FALSE	High	[R].LEEPALVAR.[C]		0.000534628	4.60138e-05	1	1	1	F1NP06	F1NP06 [139-147]		0	997.568		120.9		279.1		Not Found	Peak Found	Not Found	High	High	1.923e-05	7.216e-05	1.32	35.21
FALSE	High	[R].LEEPQSEFSVEK.[V]		1.09228e-06	4.60138e-05	1	1	4	A0A1D5PB04	A0A1D5PB04 [61-72]		0	1421.68	130.6	76.2	102	91.2		High	High	High	High	High	1.923e-05	5.567e-08	3.31	36.62
FALSE	High	[K].SDIYVCMISSAHNVAAQGK.[Y]	1xCarbamidomethyl [C6]	3.02078e-12	4.60138e-05	1	1	5	F1NCZ2	F1NCZ2 [521-539]		0	2050.97	73	186.1	42.6	98.3		Peak Found	High	High	High	High	1.923e-05	1.977e-14	4.42	46.32
FALSE	High	[K].LEESAAEETDKLK.[E]		0.000293416	4.60138e-05	1	2	1	A0A1D5PRL3	A0A1D5PRL3 [1232-1244]		1	1462.73				400		Not Found	Not Found	Not Found	High	High	1.923e-05	3.645e-05	1.52	25.14
FALSE	High	[R].LEESTNLNQQLR.[Q]		3.68274e-06	4.60138e-05	1	6	2	A0A1D5PWS3	A0A1D5PWS3 [982-993]		0	1444.74	147.7	109	143.3			High	High	Peak Found	Not Found	High	1.923e-05	2.293e-07	1.39	31.83
FALSE	High	[K].SDISSSSQGVIEK.[E]		0.000151845	4.60138e-05	1	1	1	Q5F393	Q5F393 [95-107]		0	1336.66	108.2	68.8	144.2	78.9		Peak Found	Peak Found	Peak Found	High	High	1.923e-05	1.704e-05	2.51	25.26
FALSE	High	[K].LEETLPVIR.[S]		0.000665805	4.60138e-05	1	1	4	A0A3Q2UFZ9	A0A3Q2UFZ9 [205-213]		0	1069.63	95	117.3	84.2	103.4		High	High	High	High	High	1.923e-05	9.289e-05	2.74	42.5
FALSE	High	[K].LEETTYTDAFGK.[T]		1.61012e-06	4.60138e-05	1	1	5	E1BW57	E1BW57 [31-42]		0	1374.64	127.3	161	111.7			High	High	High	High	High	1.923e-05	8.753e-08	1.7	39
FALSE	High	[K].LEEVNEAFNHVLQR.[K]		2.74694e-10	4.60138e-05	1	2	5	F1NVJ2	F1NVJ2 [316-329]		0	1697.86	94.7	139.8	62	103.5		Peak Found	High	High	High	High	1.923e-05	3.71e-12	4.92	44.49
FALSE	High	[R].LEEVSPNLVR.[Y]		0.000230459	4.60138e-05	1	1	3	F1NXN8	F1NXN8 [647-656]		0	1155.64	88.6	126.7	70.6	114.1		Peak Found	High	High	High	High	1.923e-05	2.768e-05	2.59	36.51
FALSE	High	[K].IEFGVNILTK.[E]		7.41024e-05	4.60138e-05	1	8	8	P38024	P38024 [193-202]		0	1133.66	65.5	121	66.8	146.6		High	High	High	High	High	1.923e-05	7.438e-06	2.01	51.15
FALSE	High	[R].LEFIQPNVISGIPVYR.[V]		3.61567e-07	4.60138e-05	1	1	2	A0A1D5NUJ3	A0A1D5NUJ3 [68-83]		0	1845.03		125.7	135.6	138.7		Not Found	High	Peak Found	High	High	1.923e-05	1.55e-08	3.77	54.69
FALSE	High	[R].SDPLLVGVPASENPFK.[D]		2.31326e-07	4.60138e-05	1	1	2	A0A3Q2UHW3	A0A3Q2UHW3 [367-382]		0	1669.88		272.7	28.9	98.4		Not Found	High	Peak Found	High	High	1.923e-05	9.25e-09	4.23	52.95
FALSE	High	[K].SDSGQQQPSSVGNQSHSASDPGPIR.[A]		6.81191e-06	4.60138e-05	1	1	1	E1C796	E1C796 [3245-3269]		0	2523.15		400				Not Found	High	Not Found	Not Found	High	1.923e-05	4.683e-07	2.09	21.85
FALSE	High	[K].LEELDNAFK.[A]		0.000325071	4.60138e-05	1	1	2	A0A1L1RUV1	A0A1L1RUV1 [84-92]		0	1078.54	60.8	143.5	59.3	136.4		High	Peak Found	Peak Found	Peak Found	High	1.923e-05	4.082e-05	2.38	40.66
FALSE	High	[R].LEELDADKAEAR.[A]		2.55339e-08	4.60138e-05	1	2	3	A0A3Q2U0D5	A0A3Q2U0D5 [196-207]		1	1359.68	160.2	16.4		223.4		High	Peak Found	Not Found	High	High	1.923e-05	7.167e-10	3.89	24.37
FALSE	High	[R].SDYLNTFEFMDK.[L]		2.9565e-06	4.60138e-05	1	1	3	F1NPG2	F1NPG2 [389-400]		0	1509.66		191		209		Not Found	High	Not Found	High	High	1.923e-05	1.766e-07	2.94	53.9
FALSE	High	[R].LEDPDGIVLYK.[E]		0.000179687	4.60138e-05	1	1	5	R4GGM5	R4GGM5 [183-193]		0	1261.67	78.4	96.6	86.6	138.4		High	High	High	High	High	1.923e-05	2.066e-05	1.87	44.71
FALSE	High	[K].SDYDMVDYLNELR.[E]		4.5539e-06	4.60138e-05	1	1	1	A0A1D5P1W7	A0A1D5P1W7 [750-762]		0	1632.72					No Quan Values	Not Found	High	Not Found	Not Found	High	1.923e-05	2.934e-07	2.42
FALSE	High	[R].SDVVPMTVENFR.[C]		0.000215768	4.60138e-05	1	1	2	A0A1D5PDE7	A0A1D5PDE7 [162-173]		0	1393.68	53	159	22.5	165.5		High	High	Peak Found	Peak Found	High	1.923e-05	2.564e-05	2	45.12
FALSE	High	[K].LEDTLWEGLTDTYVK.[I]		2.45243e-09	4.60138e-05	1	1	4	A0A1D5PL36	A0A1D5PL36 [170-184]		0	1782.88	103.4	99.7	95.1	101.8		High	High	High	High	High	1.923e-05	4.694e-11	4.63	54.89
FALSE	High	[R].SDVSSSPSTTSATAGPPPK.[L]		2.73669e-11	4.60138e-05	1	2	2	A0A1D5PIB1	A0A1D5PIB1 [461-479]		0	1773.85		88.1		311.9		Not Found	Peak Found	Not Found	High	High	1.923e-05	2.558e-13	3.25	20.08
FALSE	High	[R].SDVSGPHLLPVR.[A]		3.94815e-05	4.60138e-05	1	1	3	F1NJV0	F1NJV0 [261-272]		0	1276.7	64.7	75.8	88	171.5		Peak Found	Peak Found	Peak Found	High	High	1.923e-05	3.594e-06	2.1	36.26
FALSE	High	[R].IEDVTPIPSDSTR.[R]		5.58922e-08	4.60138e-05	1	1	8	Q5ZHW8	Q5ZHW8 [129-141]		0	1429.72	69	144.6	71.1	115.4		High	High	High	High	High	1.923e-05	1.778e-09	3.47	34.7
FALSE	High	[R].IEDVTPIPSDSTRR.[K]		2.39092e-06	4.60138e-05	1	1	8	Q5ZHW8	Q5ZHW8 [129-142]		1	1585.82	105.7	122.9	108.2	63.2		High	High	High	High	High	1.923e-05	1.386e-07	2.55	30.54
FALSE	High	[R].LEDWTDQTR.[V]		0.000401917	4.60138e-05	1	2	4	F1NTD7	F1NTD7 [607-615]		0	1163.53	141.8		143	115.2		High	Not Found	High	High	High	1.923e-05	5.209e-05	2.44	32.23
FALSE	High	[K].IEDYFPEFAR.[Y]		0.000614339	4.60138e-05	1	2	3	A0A3Q2TWD9	A0A3Q2TWD9 [331-340]		0	1286.61	110.3	104	106.4	79.4		Peak Found	High	High	Peak Found	High	1.923e-05	8.49e-05	2.71	50.97
FALSE	High	[R].IEEAADELQK.[M]		8.54752e-06	4.60138e-05	1	1	5	Q5ZKR9	Q5ZKR9 [100-109]		0	1145.57	111.3	14.7	151.5	122.5		High	Peak Found	High	High	High	1.923e-05	6.082e-07	3.13	25.37
FALSE	High	[R].IEEACDIYAR.[A]	1xCarbamidomethyl [C5]	1.42699e-05	4.60138e-05	1	2	3	A0A1D5NV75	A0A1D5NV75 [38-47]		0	1239.57	35.8	261.3	25.5	77.4		High	High	Peak Found	High	High	1.923e-05	1.105e-06	2.1	31.96
FALSE	High	[K].SDVLQPGPEVTTDDR.[A]		4.67176e-07	4.60138e-05	1	2	2	E1BUD8	E1BUD8 [939-953]		0	1628.78	137.7	70.3	106.4	85.6		High	Peak Found	High	Peak Found	High	1.923e-05	2.091e-08	3.57	34.57
FALSE	High	[R].LEEALAYMASDSAAAK.[D]		4.01972e-10	4.60138e-05	1	1	2	F1NC58	F1NC58 [265-280]		0	1640.78	42	152.5		205.6		Peak Found	High	Not Found	High	High	1.923e-05	5.765e-12	4.7	44.91
FALSE	High	[R].LEEAVDVYK.[G]		0.000237306	4.60138e-05	1	1	3	F1NVR6	F1NVR6 [240-248]		0	1065.55	70	176.7	46.2	107.1		Peak Found	High	Peak Found	High	High	1.923e-05	2.854e-05	2.7	32.82
FALSE	High	[R].SDVDVNAAASAK.[S]		4.9721e-06	4.60138e-05	1	5	1	A0A1D5NYY2	A0A1D5NYY2 [600-611]		0	1147.56	155.4	51.6	170.4	22.6		Peak Found	Peak Found	Peak Found	High	High	1.923e-05	3.228e-07	2.65	21.41
FALSE	High	[K].LEEDVIVLEDQNLK.[L]		1.31147e-08	4.60138e-05	1	2	3	A0A1D5PM19	A0A1D5PM19 [976-989]		0	1656.87	110.9	77.5	104.5	107.1		High	Peak Found	High	High	High	1.923e-05	3.289e-10	3.55	48.31
FALSE	High	[K].SDTQVGLKPGQGEQIQASEPEWMVSGK.[Y]		7.14233e-09	4.60138e-05	1	1	1	R4GFN8	R4GFN8 [407-433]		0	2886.39					No Quan Values	Not Found	Not Found	High	Not Found	High	1.923e-05	1.634e-10	3.24
FALSE	High	[R].IEEELGSK.[A]		6.37751e-06	4.60138e-05	1	5	14	A0A1L1RQQ0	A0A1L1RQQ0 [413-420]		0	904.462	205.7	17.9	173.8	2.6		High	High	High	High	High	1.923e-05	4.311e-07	2.86	20.73
FALSE	High	[K].LEEETGQAVGFHQPGSIR.[I]		1.25024e-11	4.60138e-05	1	1	2	E1BSV1	E1BSV1 [121-138]		0	1954.96		236		164		Not Found	High	Not Found	Peak Found	High	1.923e-05	1.034e-13	4.3	33.94
FALSE	High	[R].IEEEVTTPTATVYR.[C]		1.3358e-07	4.60138e-05	1	1	1	A0A1D5PUI1	A0A1D5PUI1 [220-233]		0	1608.81	71.7	125.7	69.2	133.4		Peak Found	Peak Found	Peak Found	High	High	1.923e-05	4.866e-09	2.78	36.4
FALSE	High	[R].LEEEYQIQR.[W]		0.000515427	4.60138e-05	1	1	1	E1BUZ7	E1BUZ7 [242-250]		0	1207.6				400		Not Found	Not Found	Not Found	High	High	1.923e-05	6.929e-05	2.73	30.53
FALSE	High	[R].SDTITEDELVELMTK.[F]	1xOxidation [M13]	9.0961e-05	4.60138e-05	1	1	1	F1N8Y3	F1N8Y3 [159-173]		0	1739.83	73.3	200.5	126.2			Peak Found	High	Peak Found	Not Found	High	1.923e-05	9.407e-06	1.53	47.45
FALSE	High	[K].IEEGHIGVYYR.[G]		8.73734e-06	4.60138e-05	1	1	2	F1NBD0	F1NBD0 [26-36]		0	1335.67	38.7	201.6	36.5	123.2		Peak Found	Peak Found	Peak Found	High	High	1.923e-05	6.23e-07	2.34	32.54
FALSE	High	[R].IEEGMDQINK.[D]		4.70655e-05	4.60138e-05	1	2	1	E1BRL4	E1BRL4 [55-64]		0	1176.56	87.1		110.5	202.4		Peak Found	Not Found	Peak Found	High	High	1.923e-05	4.389e-06	1.82	27.02
FALSE	High	[R].LEEGPATTAVLTR.[E]		2.90266e-07	4.60138e-05	1	2	10	A0A1D5PEH3	A0A1D5PEH3 [58-70]		0	1357.73	80.6	141.8	63.3	114.2		High	High	High	High	High	1.923e-05	1.198e-08	3.43	36.57
FALSE	High	[R].IEEGTYGVVYR.[A]		5.77737e-05	4.60138e-05	1	1	5	A0A1D5NZU4	A0A1D5NZU4 [419-429]		0	1285.64	179.6	98.4	122			High	High	High	Not Found	High	1.923e-05	5.57e-06	2.43	36.05
FALSE	High	[R].SDTITEDELVELMTK.[F]		6.68686e-09	4.60138e-05	1	1	4	F1N8Y3	F1N8Y3 [159-173]		0	1723.83	132.5	115	140.3	12.1		High	High	High	High	High	1.923e-05	1.51e-10	4.23	54.8
FALSE	High	[K].SDLLLEGFNNYR.[F]		2.20591e-06	4.60138e-05	1	4	10	Q789A6	Q789A6 [297-308]		0	1440.71	109.9	98	92.7	99.4		High	High	High	High	High	1.923e-05	1.263e-07	2.32	52.44
FALSE	High	[K].IEFSLPDLEGR.[T]		3.5897e-05	4.60138e-05	1	1	2	Q5ZMB8	Q5ZMB8 [341-351]		0	1275.66	102.1	110.4	78.5	109		Peak Found	High	Peak Found	High	High	1.923e-05	3.223e-06	2.71	53.91
FALSE	High	[R].LEFSSPSWQK.[G]		0.000131165	4.60138e-05	1	2	6	P15771	P15771 [530-539]		0	1208.59	107.2	103.3	104.4	85.2		High	High	High	High	High	1.923e-05	1.435e-05	2.56	42.26
FALSE	High	[R].LEFWCTDVR.[S]	1xCarbamidomethyl [C5]	0.000168231	4.60138e-05	1	1	3	P84169	P84169 [353-361]		0	1225.57	45.7	197.1	49.4	107.8		Peak Found	High	Peak Found	High	High	1.923e-05	1.926e-05	2.67	49.15
FALSE	High	[R].SDAIYSALYDGTGHIEVLR.[G]		5.45459e-15	4.60138e-05	1	5	5	P98157	P98157 [1453-1471]		0	2080.03	197.4		190.2	12.4		High	High	High	High	High	1.923e-05	6.305e-16	5.07	52.18
FALSE	High	[R].LEHAGAELSVER.[V]		3.57644e-06	4.60138e-05	1	3	4	A0A3Q3ASW2	A0A3Q3ASW2 [646-657]		0	1310.67	38.9	228.7	23.4	109.1		Peak Found	High	Peak Found	High	High	1.923e-05	2.219e-07	2.35	25.77
FALSE	High	[K].SDALETLGFLNHYQMK.[N]	1xOxidation [M15]	1.99815e-07	4.60138e-05	1	2	3	A0A3Q2TSX5	A0A3Q2TSX5 [483-498]		0	1882.9	119.5	88.1	153.8	38.6		Peak Found	High	High	Peak Found	High	1.923e-05	7.788e-09	3.44	50.83
FALSE	High	[R].LEHENPTDPQTPLIFK.[G]		9.43346e-09	4.60138e-05	1	1	6	E1C9F5	E1C9F5 [181-196]		0	1878.96	119.4	114.9	59.4	106.3		High	High	High	High	High	1.923e-05	2.249e-10	4.43	41.54
FALSE	High	[K].LEHEYIHNFK.[VL]		6.30789e-05	4.60138e-05	2	6	3	A0A1D5NZV1; Q5ZKK1	A0A1D5NZV1 [67-76]; Q5ZKK1 [110-119]		0	1329.66	142.2	37.8	197.4	22.6	Shared	High	Peak Found	High	Peak Found	High	1.923e-05	6.15e-06	2.47	25.93
FALSE	High	[K].LEHEYIQNFK.[V]		5.61015e-07	4.60138e-05	2	2	8	Q5ZLC7; A0A1I7Q3Z7	Q5ZLC7 [67-76]; A0A1I7Q3Z7 [67-76]		0	1320.66	92.1	17.3	91.5	199.1	Shared	High	High	High	High	High	1.923e-05	2.573e-08	3.03	31.85
FALSE	High	[K].SDALETLGFLNHYQMK.[N]		3.74934e-11	4.60138e-05	1	2	6	A0A3Q2TSX5	A0A3Q2TSX5 [483-498]		0	1866.91	42.7	150.5	42	164.8		High	High	Peak Found	High	High	1.923e-05	3.697e-13	4.33	53.19
FALSE	High	[K].LEHLYLNNNSIEK.[I]		3.43451e-09	4.60138e-05	1	1	9	A0A1D5PAN0	A0A1D5PAN0 [360-372]		0	1586.82	113.1	71.3	85.6	130		High	High	High	High	High	1.923e-05	6.967e-11	3.63	34.74
FALSE	High	[R].SCTAARPEEAAQASAFR.[R]	1xCarbamidomethyl [C2]	1.33102e-06	4.60138e-05	1	2	2	A0A3Q2UBR5	A0A3Q2UBR5 [516-532]		0	1822.85		400				Not Found	High	Not Found	Not Found	High	1.923e-05	7.012e-08	3.17	27.5
FALSE	High	[K].SCNLVLEHQPGNIK.[A]	1xCarbamidomethyl [C2]	4.98921e-09	4.60138e-05	1	3	2	E1C6R4	E1C6R4 [289-302]		0	1608.82			189.2	210.8		Not Found	Not Found	Peak Found	High	High	1.923e-05	1.078e-10	3.19	31.93
FALSE	High	[R].SCMLTGTPESVQSAK.[R]	1xCarbamidomethyl [C2]	4.35752e-08	4.60138e-05	1	4	2	E1BX03	E1BX03 [144-158]		0	1595.74		281.3		118.7		Not Found	High	Not Found	High	High	1.923e-05	1.325e-09	3.73	32.8
FALSE	High	[K].LEHTAQTYSELQGER.[I]		1.58648e-08	4.60138e-05	1	1	3	A0A1D5PGS8	A0A1D5PGS8 [443-457]		0	1761.84		163.6		236.4		Not Found	High	Not Found	High	High	1.923e-05	4.12e-10	4.49	27.38
FALSE	High	[R].LEHTHCFSQHGEGGHYHTDTTPDAVQYR.[A]	1xCarbamidomethyl [C6]	6.35149e-18	4.60138e-05	1	1	8	F1NY09	F1NY09 [265-292]		0	3280.42		335.6		64.4		Not Found	High	Not Found	High	High	1.923e-05	6.305e-16	5.82	23.5
FALSE	High	[R].SCGALLPEVLSSER.[T]	1xCarbamidomethyl [C2]	3.89033e-07	4.60138e-05	1	1	1	F1NGU3	F1NGU3 [112-125]		0	1517.76	45.5	258.6		95.9		Peak Found	High	Not Found	Peak Found	High	1.923e-05	1.69e-08	4.24	49.11
FALSE	High	[R].IEKFDLVPVPK.[N]		0.000554544	4.60138e-05	2	5	6	A0A1D5PH32; O93510	A0A1D5PH32 [21-31]; O93510 [69-79]		1	1284.76	97.7	124.6	70.2	107.5	Shared	High	High	Peak Found	High	High	1.923e-05	7.559e-05	2.41	43.19
FALSE	High	[R].LEKHELIEFR.[R]		4.99045e-05	4.60138e-05	2	6	8	A0A1D5P650; F1NW23	A0A1D5P650 [1499-1508]; F1NW23 [1499-1508]		1	1313.72	102.9	20.6	97.2	179.3	Shared	High	High	High	High	High	1.923e-05	4.697e-06	3.27	32.6
FALSE	High	[K].IEKVPFDAATLHTSR.[A]		4.79193e-10	4.60138e-05	2	5	8	A0A1D5PH32; O93510	A0A1D5PH32 [365-379]; O93510 [413-427]		1	1684.9	99.7	65.4	84	150.9	Shared	High	High	Peak Found	High	High	1.923e-05	7.093e-12	4.79	34.82
FALSE	High	[K].LELAGLKPLQVAK.[V]		3.58875e-09	4.60138e-05	2	8	7	A0A1D5PCY8; A0A1D5PEZ3	A0A1D5PCY8 [1098-1110]; A0A1D5PEZ3 [1101-1113]		0	1379.86	69.5	142.4	74.8	113.3	Shared	High	High	High	High	High	1.923e-05	7.352e-11	4.41	44.73
FALSE	High	[K].LEIAGTVVGHWAGSR.[R]		6.56508e-10	4.60138e-05	1	3	5	A0A1D5NVZ1	A0A1D5NVZ1 [945-959]		0	1552.82	129.4	18.7	227.7	24.2		High	Peak Found	High	High	High	1.923e-05	1.024e-11	3.74	45.32
FALSE	High	[R].LEIAPQIYGLR.[W]		4.60431e-05	4.60138e-05	1	3	1	E1BRI4	E1BRI4 [342-352]		0	1272.73		204.2		195.8		Not Found	Peak Found	Not Found	High	High	1.923e-05	4.269e-06	3.4	49.9
FALSE	High	[K].SCENLAPFSSVMK.[L]	1xCarbamidomethyl [C2]	1.31167e-06	4.60138e-05	1	1	1	F1NSQ1	F1NSQ1 [297-309]		0	1469.68					No Quan Values	Not Found	High	Not Found	Not Found	High	1.923e-05	6.874e-08	2.69
FALSE	High	[K].LELASSSAELQPAVQWVR.[D]		8.99296e-12	4.60138e-05	1	2	2	F1N9B4	F1N9B4 [521-538]		0	1984.05	92	167.2		140.8		High	Peak Found	Not Found	High	High	1.923e-05	7.018e-14	4.78	52.43
FALSE	High	[R].LELAVLYK.[E]		0.000618849	4.60138e-05	1	2	6	A0A1D5NTA0	A0A1D5NTA0 [51-58]		0	948.576	77.1	80.3	84.3	158.3		High	High	High	High	High	1.923e-05	8.54e-05	2.18	47.5
FALSE	High	[R].SAYDSTVETMNYPQIR.[T]		8.32942e-09	4.60138e-05	1	2	3	A0A1D5PSE5	A0A1D5PSE5 [577-592]		0	1874.86	64.9	147.5	50.4	137.3		Peak Found	High	Peak Found	High	High	1.923e-05	1.94e-10	4.56	43.83
FALSE	High	[R].LEICNLTPDALTK.[D]	1xCarbamidomethyl [C4]	1.0764e-06	4.60138e-05	1	1	5	P00789	P00789 [341-353]		0	1487.78		263.9		136.1		Not Found	High	Not Found	High	High	1.923e-05	5.473e-08	3.03	49.15
FALSE	High	[R].IELEDWSGK.[K]		0.000554544	4.60138e-05	1	1	3	E1BV78	E1BV78 [277-285]		0	1076.53	121.7	87.5	99.3	91.6		High	Peak Found	High	High	High	1.923e-05	7.56e-05	1.45	42.53
FALSE	High	[R].IEIESFFEGEDFSETLTR.[A]		2.01976e-10	4.60138e-05	1	2	32	Q90593	Q90593 [305-322]		0	2149		227.7		172.3		Not Found	High	Not Found	High	High	1.923e-05	2.595e-12	4.24	55.54
FALSE	High	[K].IELFADVVPK.[T]		6.88712e-05	4.60138e-05	1	1	3	E1BXG0	E1BXG0 [29-38]		0	1130.65	37.8	182.3	44.4	135.5		Peak Found	High	Peak Found	High	High	1.923e-05	6.843e-06	3.11	51.89
FALSE	High	[K].LELFLPEEYPMAAPK.[V]		1.78392e-06	4.60138e-05	1	3	2	A0A1L1RY95	A0A1L1RY95 [129-143]		0	1747.9	110.8	124.9	40.6	123.7		Peak Found	High	Peak Found	High	High	1.923e-05	9.841e-08	3.47	54.97
FALSE	High	[R].LEGWLSLPVR.[N]		0.00022711	4.60138e-05	1	3	2	A0A1D5NWB8	A0A1D5NWB8 [1215-1224]		0	1169.67		153.6	96.2	150.2		Not Found	High	Peak Found	High	High	1.923e-05	2.703e-05	2.06	53.87
FALSE	High	[R].IDETEYSER.[L]		0.000190523	4.60138e-05	1	1	4	A0A1D5PL70	A0A1D5PL70 [95-103]		0	1141.5	113.1	17.7	151	118.2		High	High	High	High	High	1.923e-05	2.218e-05	2.95	22.69
FALSE	High	[K].SDAPTGDVLLDEALK.[H]		2.30498e-06	4.60138e-05	1	1	1	R4GJZ6	R4GJZ6 [120-134]		0	1543.78	155.9	42.6	153.6	48		Peak Found	Peak Found	High	Peak Found	High	1.923e-05	1.331e-07	2.68	50.98
FALSE	High	[K].IEGTPLEEVQR.[R]		1.89858e-05	4.60138e-05	1	1	2	E1C4U7	E1C4U7 [24-34]		0	1270.66			97.7	302.3		Not Found	High	Peak Found	High	High	1.923e-05	1.53e-06	2.15	35.91
FALSE	High	[K].SDIGEVILVGGMTR.[M]	1xOxidation [M12]	5.08252e-06	4.60138e-05	1	2	3	F1NZ86	F1NZ86 [380-393]		0	1462.76	84.3	159.3	91	65.4		Peak Found	High	High	High	High	1.923e-05	3.313e-07	3.45	46.82
FALSE	High	[K].SDIGEVILVGGMTR.[M]		2.74736e-08	4.60138e-05	1	2	5	F1NZ86	F1NZ86 [380-393]		0	1446.76	83	98.9	64.4	153.7		High	High	Peak Found	High	High	1.923e-05	7.762e-10	3.72	52.04
FALSE	High	[K].SDIDEIVLVGGSTR.[I]		9.16119e-09	4.60138e-05	1	1	5	Q90593	Q90593 [352-365]		0	1460.76	113.3	76.6	104.1	105.9		High	High	High	High	High	1.923e-05	2.169e-10	3.69	48.04
FALSE	High	[R].IEGDETSTEAATR.[L]		8.60909e-08	4.60138e-05	1	3	3	A0A1D5PED8	A0A1D5PED8 [71-83]		0	1379.63	100.4	19.1	280.5			High	Peak Found	High	Not Found	High	1.923e-05	2.917e-09	2.99	18.02
FALSE	High	[R].SDKDPIFIGGLPK.[S]		5.99228e-07	4.60138e-05	1	1	1	F1NM47	F1NM47 [2439-2451]		1	1386.76	135.3	146.3	118.3			Peak Found	High	Peak Found	Not Found	High	1.923e-05	2.779e-08	3.04	43.66
FALSE	High	[R].IEGDMIVCAAYAHELPK.[Y]	1xCarbamidomethyl [C8]	3.21636e-05	4.60138e-05	1	1	1	P22451	P22451 [69-85]		0	1916.92	100.9	84.5	117.3	97.3		Peak Found	High	Peak Found	Peak Found	High	1.923e-05	2.837e-06	2.79	46.47
FALSE	High	[R].IEGDPQGVQQAK.[K]		3.31156e-07	4.60138e-05	1	2	5	E1C3A9	E1C3A9 [482-493]		0	1269.64					No Quan Values	High	High	High	High	High	1.923e-05	1.4e-08	2.34
FALSE	High	[K].SDKDLETQVIQLSEQVHSLK.[L]		7.79706e-11	4.60138e-05	1	3	11	Q5ZKK1	Q5ZKK1 [236-255]		1	2297.2	82.7	139.8	39.1	138.4		High	High	High	High	High	1.923e-05	8.586e-13	4.78	52.61
FALSE	High	[K].SDGIYIINLK.[R]		5.13875e-05	4.60138e-05	1	1	9	P50890	P50890 [43-52]		0	1135.64	101.8	112.4	100.9	84.9		High	High	High	High	High	1.923e-05	4.878e-06	1.76	49.14
FALSE	High	[K].SDGGYTYDTSDLAALR.[H]		3.19203e-09	4.60138e-05	1	2	4	Q5ZM11	Q5ZM11 [379-394]		0	1704.77		194.7		205.3		High	High	High	High	High	1.923e-05	6.379e-11	4.58	46.31
FALSE	High	[K].SDFQVNLSNASR.[T]		0.000148547	4.60138e-05	1	3	2	A0A3Q2U7N3	A0A3Q2U7N3 [842-853]		0	1337.64	93.7	118.4	91.3	96.6		Peak Found	High	Peak Found	Peak Found	High	1.923e-05	1.656e-05	2.16	38.09
FALSE	High	[R].IEGLLAAFPK.[L]		7.46469e-05	4.60138e-05	1	1	5	Q5ZL57	Q5ZL57 [29-38]		0	1058.62	73.6	126.5	90.9	109		High	High	High	High	High	1.923e-05	7.514e-06	2.59	51.91
FALSE	High	[K].SDFHLFGPPGK.[K]		1.83033e-05	4.60138e-05	2	2	15	P02789; E1BQC2	P02789 [299-309]; E1BQC2 [299-309]		0	1201.6	61.5	162.8	55.2	120.6	Shared	High	High	High	High	High	1.923e-05	1.471e-06	2.78	42.48
FALSE	High	[R].SDFAFYLSPEIR.[K]		0.000186385	4.60138e-05	1	7	2	A0A1D5PGD5	A0A1D5PGD5 [2828-2839]		0	1444.71	233.2			166.8		High	Not Found	Not Found	High	High	1.923e-05	2.162e-05	3.18	54.28
FALSE	High	[R].IEGIQNMPNVR.[D]		0.000251615	4.60138e-05	1	2	4	A0A1D5PUG2	A0A1D5PUG2 [296-306]		0	1270.66	59.6	143.7	50.1	146.6		High	High	High	High	High	1.923e-05	3.042e-05	2.71	38.62
FALSE	High	[K].SDEGYNPQFVTK.[L]		2.61049e-06	4.60138e-05	1	1	4	Q5ZKD7	Q5ZKD7 [711-722]		0	1384.64	102.5	112.5	96.1	89		High	High	High	High	High	1.923e-05	1.534e-07	3.02	33.55
FALSE	High	[K].IEGLQSLVNLR.[E]		3.68274e-06	4.60138e-05	1	2	3	A0A1L1RLA6	A0A1L1RLA6 [239-249]		0	1241.72	95.9	119	88.1	97		High	High	Peak Found	High	High	1.923e-05	2.29e-07	3.14	51.97
FALSE	High	[R].SDDLDNSIDKTEAGIK.[E]		2.69773e-07	4.60138e-05	1	2	4	Q8AWB8	Q8AWB8 [880-895]		1	1720.82	151.4	47.1	114.7	86.7		High	Peak Found	High	Peak Found	High	1.923e-05	1.104e-08	3.19	36.18
FALSE	High	[R].LEGMHPDLIYSVSWSR.[D]		1.96881e-09	4.60138e-05	1	2	1	A0A1D5PY15	A0A1D5PY15 [214-229]		0	1889.92	52.8		102.6	244.6		Peak Found	Not Found	Peak Found	High	High	1.923e-05	3.659e-11	3.71	50.83
FALSE	High	[K].LEGMLQPLVEDGLK.[C]		5.86258e-05	4.60138e-05	1	1	2	F1NN49	F1NN49 [61-74]		0	1541.82		97.8		302.2		Not Found	High	Not Found	High	High	1.923e-05	5.68e-06	2.86	53.34
FALSE	High	[R].SDATADDLIDVVEGNR.[V]		1.89858e-05	4.60138e-05	1	1	1	F1NX13	F1NX13 [223-238]		0	1689.79	69.7	141.3	113.7	75.3		High	Peak Found	Peak Found	Peak Found	High	1.923e-05	1.533e-06	3.64	53.56
FALSE	High	[R].LEGNTVGVEAAK.[V]		6.54258e-07	4.60138e-05	1	1	3	F1NIE8	F1NIE8 [56-67]		0	1187.63	123.8	107.1	169			High	High	High	Not Found	High	1.923e-05	3.082e-08	2.87	24.01
FALSE	High	[K].LEGQMGEDGNSIK.[V]		1.21452e-07	4.60138e-05	1	5	6	A0A1D5PQ40	A0A1D5PQ40 [606-618]		0	1377.63	48.6	69	60.6	221.8		High	High	High	High	High	1.923e-05	4.379e-09	3.49	25.54
FALSE	High	[K].LEGQMGEDGNSIK.[V]	1xOxidation [M5]	2.80879e-06	4.60138e-05	1	5	7	A0A1D5PQ40	A0A1D5PQ40 [606-618]		0	1393.63	167.3	8	221.2	3.5		High	Peak Found	High	High	High	1.923e-05	1.676e-07	3.58	18.47
FALSE	High	[R].IEGSGDQIDTYELSGGAR.[I]		1.1837e-08	4.60138e-05	1	3	1	E1BXY4	E1BXY4 [344-361]		0	1867.87	206.4			193.6		High	Not Found	Not Found	Peak Found	High	1.923e-05	2.937e-10	3.54	39.68
FALSE	High	[R].IEGSGDQVDTLELSGGAR.[I]		2.68726e-10	4.60138e-05	1	3	1	A0A1D5PI72	A0A1D5PI72 [344-361]		0	1803.87	155.4		138.3	106.3		High	Not Found	Peak Found	Peak Found	High	1.923e-05	3.637e-12	4.27	38.96
FALSE	High	[K].LEGSILETDCDILIPAASEK.[Q]	1xCarbamidomethyl [C10]	7.21955e-12	4.60138e-05	1	2	3	A0A1D5NT61	A0A1D5NT61 [362-381]		0	2174.09	71.4	192.2	31.8	104.6		Peak Found	High	Peak Found	High	High	1.923e-05	5.441e-14	4.63	53.91
FALSE	High	[K].SDAQSYAEYVSTLR.[K]		2.75764e-07	4.60138e-05	1	3	6	A0A3Q2UED6	A0A3Q2UED6 [98-111]		0	1589.74	74.9	92.1	113.5	119.6		High	High	High	High	High	1.923e-05	1.133e-08	4.2	47
FALSE	High	[R].IEGTLEDWDAAVQK.[T]		2.34702e-09	4.60138e-05	1	5	3	A0A1D5P378	A0A1D5P378 [536-549]		0	1574.77	107.4	91.7	104.3	96.5		High	Peak Found	High	High	High	1.923e-05	4.464e-11	3.99	47.04
FALSE	High	[K].IEGTWNGEAHIR.[Q]		5.88402e-06	4.60138e-05	1	2	4	F1P5H6	F1P5H6 [129-140]		0	1382.68	67.8	174.8	62.3	95.1		High	High	Peak Found	High	High	1.923e-05	3.952e-07	2.6	30.2
FALSE	High	[K].IDESSLTGESDQVK.[K]		2.36463e-07	4.60138e-05	1	5	1	A0A3Q2TVE8	A0A3Q2TVE8 [235-248]		0	1507.71					No Quan Values	High	Not Found	Not Found	Not Found	High	1.923e-05	9.429e-09	2.89
FALSE	High	[R].IDESIHLQLR.[E]		0.000115817	4.60138e-05	1	1	5	Q5F428	Q5F428 [382-391]		0	1223.67	115.8	78.5	94.2	111.5		High	High	High	High	High	1.923e-05	1.251e-05	2.16	39.23
FALSE	High	[K].IDEQLSDDNQNQR.[N]		1.1883e-05	4.60138e-05	1	2	3	A0A3Q2U9Y8	A0A3Q2U9Y8 [497-509]		0	1574.7		400				Not Found	High	Not Found	High	High	1.923e-05	8.908e-07	3.48	21.88
FALSE	High	[R].IALTDNSLIR.[K]		2.31355e-05	4.60138e-05	1	1	4	Q5ZJ56	Q5ZJ56 [165-174]		0	1115.64	99.1	105.8	101.5	93.6		High	High	High	High	High	1.923e-05	1.924e-06	3	43.09
FALSE	High	[R].LAITSKDPVLR.[A]		3.06674e-06	4.60138e-05	1	1	3	Q5ZKD7	Q5ZKD7 [839-849]		1	1212.73	89.1		87.7	223.2		High	Not Found	High	High	High	1.923e-05	1.846e-07	3.83	32.84
FALSE	High	[R].LALTTAEFLAYQCEK.[H]	1xCarbamidomethyl [C13]	0.000322701	4.60138e-05	1	3	1	A0A1D5PP57	A0A1D5PP57 [268-282]		0	1757.88		294.2		105.8		Not Found	High	Not Found	Peak Found	High	1.923e-05	4.053e-05	2.06	52.25
FALSE	High	[K].LALVGNWGTTGLTYPK.[Y]		8.18016e-06	4.60138e-05	1	5	1	A0A3Q2U6J3	A0A3Q2U6J3 [871-886]		0	1690.92					No Quan Values	Not Found	High	Not Found	Not Found	High	1.923e-05	5.769e-07	4
FALSE	High	[K].IAIVKPGVPMEIVLNK.[E]		2.03491e-08	4.60138e-05	1	2	14	A0A1D5PXL4	A0A1D5PXL4 [109-124]		0	1721.04	87.3	114.2	73.2	125.4		High	High	High	High	High	1.923e-05	5.468e-10	2.47	49.39
FALSE	High	[K].SLENAIEWSVK.[S]		5.17651e-05	4.60138e-05	1	1	2	F1P526	F1P526 [206-216]		0	1275.66	45.8			354.2		Peak Found	High	Not Found	High	High	1.923e-05	4.908e-06	3.27	47.93
FALSE	High	[R].LALVTGGEIASTFDHPELVK.[L]		6.68687e-14	4.60138e-05	1	1	9	Q5F424	Q5F424 [323-342]		0	2097.12	73.6	132.4	55.4	138.5		High	High	High	High	High	1.923e-05	8.422e-16	5.33	52.95
FALSE	High	[K].LAIWDTAGQER.[F]		1.94074e-05	4.60138e-05	1	1	2	Q5ZLG1	Q5ZLG1 [59-69]		0	1259.64	78.3	133.6	77.8	110.3		Peak Found	High	Peak Found	High	High	1.923e-05	1.569e-06	2.29	43.23
FALSE	High	[R].IALYCHQLNICSK.[V]	2xCarbamidomethyl [C5; C11]	9.36464e-09	4.60138e-05	2	3	2	E1C7M7; F1P510	E1C7M7 [782-794]; F1P510 [782-794]		0	1619.8	45	242.4	24	88.6	Shared	Peak Found	High	Peak Found	Peak Found	High	1.923e-05	2.225e-10	2.09	38.24
FALSE	High	[K].IALYETPTGWK.[F]		2.649e-06	4.60138e-05	1	1	3	F1NN63	F1NN63 [350-360]		0	1278.67	99.3	139.4	51.3	110		High	High	High	Peak Found	High	1.923e-05	1.554e-07	3	45.38
FALSE	High	[K].IALYGLGAIPDER.[L]		3.60273e-06	4.60138e-05	1	3	3	A0A3Q2UAJ7	A0A3Q2UAJ7 [176-188]		0	1387.76	256.2			143.8		High	Not Found	Not Found	High	High	1.923e-05	2.227e-07	3.22	51.4
FALSE	High	[K].SIEMGDGWWGSGEKPLK.[G]		0.000232152	4.60138e-05	1	2	2	E1C7F4	E1C7F4 [53-69]		0	1876.89	89.3	118.2	20	172.5		Peak Found	Peak Found	Peak Found	High	High	1.923e-05	2.778e-05	2.3	47.04
FALSE	High	[K].SIEIPRPVDGVEVPGCGK.[I]	1xCarbamidomethyl [C16]	2.35545e-10	4.60138e-05	1	1	7	A0A3Q2UFW2	A0A3Q2UFW2 [405-422]		0	1908.98	79.8	226.7	52	41.5		High	High	Peak Found	High	High	1.923e-05	3.12e-12	4.01	43.58
FALSE	High	[K].SLEQSANAANK.[K]		0.000182337	4.60138e-05	1	1	3	R4GH36	R4GH36 [112-122]		0	1132.56	190.2	1.7	208.1			Peak Found	High	High	Not Found	High	1.923e-05	2.104e-05	2.68	15.56
FALSE	High	[K].SLELNPSNAVALLR.[K]		6.17037e-07	4.60138e-05	1	1	3	F1NAS0	F1NAS0 [64-77]		0	1496.84		224.9		175.1		Not Found	High	Not Found	High	High	1.923e-05	2.873e-08	4.31	54.17
FALSE	High	[K].LAMQEFMILPVGADNFK.[E]	2xOxidation [M3; M7]	9.6761e-12	4.60138e-05	1	5	6	A0A1L1RQQ0	A0A1L1RQQ0 [163-179]		0	1955.96	61.7	224.1	55.3	58.9		High	High	High	High	High	1.923e-05	7.653e-14	2.95	53.58
FALSE	High	[K].IAMQTLDGGR.[I]		7.41024e-05	4.60138e-05	1	2	5	A0A1L1RPL6	A0A1L1RPL6 [340-349]		0	1061.54	86.9	55.1	93.2	164.8		High	Peak Found	High	High	High	1.923e-05	7.454e-06	2.88	32.44
FALSE	High	[R].IANADNLESIWR.[Q]		7.97308e-05	4.60138e-05	1	2	1	F1NFL6	F1NFL6 [342-353]		0	1401.71					No Quan Values	Not Found	Not Found	Not Found	High	High	1.923e-05	8.069e-06	1.37
FALSE	High	[K].LANAFTEEQAVLYNQR.[V]		1.70062e-09	4.60138e-05	1	1	1	F1P0P4	F1P0P4 [196-211]		0	1866.93		218.8		181.2		Not Found	Peak Found	Not Found	High	High	1.923e-05	3.086e-11	4.21	47.62
FALSE	High	[R].LANAIPIVTAGTQEK.[L]		0.000130208	4.60138e-05	1	2	3	F1NUE4	F1NUE4 [198-212]		0	1525.86	115.9	107.9	109.4	66.7		Peak Found	High	High	High	High	1.923e-05	1.426e-05	2.56	41.95
FALSE	High	[K].SLELHEEFGYNADTQK.[L]		9.78697e-05	4.60138e-05	1	2	1	A0A1D5PI15	A0A1D5PI15 [254-269]		0	1880.87					No Quan Values	High	Not Found	Not Found	Not Found	High	1.923e-05	1.024e-05	2.15
FALSE	High	[R].LANKFEDSTVK.[Y]		1.61012e-06	4.60138e-05	1	1	11	Q8JG64	Q8JG64 [209-219]		1	1251.66	185.9	11.5	199.4	3.3		High	High	High	High	High	1.923e-05	8.727e-08	3.09	22.6
FALSE	High	[R].SLELENAGLR.[L]		1.56365e-06	4.60138e-05	1	2	5	P13648	P13648 [50-59]		0	1101.59	69.8	139.9	58.1	132.2		High	High	High	High	High	1.923e-05	8.441e-08	2.28	38.46
FALSE	High	[K].IANMLYLESPAGVGFSYSEDKK.[Y]		4.21533e-11	4.60138e-05	1	2	4	A0A1L1RKJ5	A0A1L1RKJ5 [109-130]		1	2419.18	105.2	72.9	120.7	101.2		High	High	High	High	High	1.923e-05	4.221e-13	6.71	51.69
FALSE	High	[K].IANPVEGSTDR.[Q]		0.000100043	4.60138e-05	1	1	9	A0A1D5P893	A0A1D5P893 [288-298]		0	1158.57	161.1	25.7	189.4	23.8		High	Peak Found	High	High	High	1.923e-05	1.051e-05	2.34	24.77
FALSE	High	[K].LANQAADYYGDAYK.[Q]		7.06486e-08	4.60138e-05	1	1	4	A0A1D5PLK6	A0A1D5PLK6 [215-228]		0	1562.71	111.5	204.1	84.4			High	High	High	High	High	1.923e-05	2.326e-09	4.07	35.5
FALSE	High	[K].LANSTGSQILDQLK.[S]		1.08042e-05	4.60138e-05	1	2	2	E1C5S0	E1C5S0 [346-359]		0	1487.81	177.3		139.3	83.5		High	Not Found	High	Peak Found	High	1.923e-05	7.949e-07	2.33	45.35
FALSE	High	[R].LANTGLLTLR.[Q]		5.56971e-05	4.60138e-05	1	1	3	E1C0D8	E1C0D8 [562-571]		0	1071.65		184.2	56.7	159.1		Not Found	High	Peak Found	High	High	1.923e-05	5.333e-06	2.85	44.31
FALSE	High	[K].LAMQEFMILPVGADNFK.[E]	1xOxidation [M]	2.77706e-11	4.60138e-05	1	5	11	A0A1L1RQQ0	A0A1L1RQQ0 [163-179]		0	1939.97	88.1	116.1	73.6	122.1		High	High	High	High	High	1.923e-05	2.601e-13	4.75	54.73
FALSE	High	[R].LALSQNQQSSGAAGPTGK.[N]		2.31255e-11	4.60138e-05	1	2	4	A0A1D5P7P5	A0A1D5P7P5 [107-124]		0	1714.87	134.4	13.5	147.3	104.8		High	Peak Found	High	High	High	1.923e-05	2.1e-13	4.61	24.69
FALSE	High	[K].SLESTTLADKDGEIYCK.[G]	1xCarbamidomethyl [C16]	9.02975e-05	4.60138e-05	1	1	2	P67966	P67966 [151-167]		1	1929.91		254.5	37.3	108.2		Not Found	High	Peak Found	Peak Found	High	1.923e-05	9.382e-06	1.86	35.64
FALSE	High	[R].LAISEDHVASVR.[K]		6.76221e-06	4.60138e-05	1	6	3	A0A1D5NU87	A0A1D5NU87 [52-63]		0	1296.69		400				Not Found	High	High	Not Found	High	1.923e-05	4.636e-07	3.61	29.69
FALSE	High	[R].SLFTGIFQPR.[W]		0.000103016	4.60138e-05	1	1	4	Q5ZKD7	Q5ZKD7 [474-483]		0	1165.64	74.8	125	67.5	132.7		High	High	Peak Found	High	High	1.923e-05	1.089e-05	2.74	53.97
FALSE	High	[R].SLFSSIGEVESAK.[L]		2.92399e-07	4.60138e-05	1	1	4	F1N9I5	F1N9I5 [38-50]		0	1353.69		173.4	96.4	130.2		High	High	High	High	High	1.923e-05	1.213e-08	2.98	49.16
FALSE	High	[R].SIFNYHDTR.[I]		0.000287044	4.60138e-05	3	6	7	A0A3Q2U387; F1P0X3; E1BV11	A0A3Q2U387 [139-147]; F1P0X3 [151-159]; E1BV11 [137-145]		0	1152.54	188.5	3	164.7	43.7	Shared	High	Peak Found	High	High	High	1.923e-05	3.563e-05	2.54	31.94
FALSE	High	[R].SLFLPEDENLREK.[G]		0.000579423	4.60138e-05	1	1	1	A0A1D5NXV3	A0A1D5NXV3 [219-231]		1	1589.82		206.2		193.8		Not Found	High	Not Found	Peak Found	High	1.923e-05	7.918e-05	2.56	41.68
FALSE	High	[K].SIFLADINQER.[G]		4.70655e-05	4.60138e-05	1	1	3	F1NYK1	F1NYK1 [193-203]		0	1305.68	83.1	118	91.7	107.2		High	Peak Found	High	High	High	1.923e-05	4.407e-06	2.9	46.69
FALSE	High	[R].LAIIGDDINKR.[Y]		0.000401917	4.60138e-05	1	1	1	Q5F404	Q5F404 [83-93]		1	1227.71		86.9	95.9	217.2		Not Found	Peak Found	Peak Found	High	High	1.923e-05	5.215e-05	2.99	35.25
FALSE	High	[R].SIFHHIQSAQSQR.[S]		6.56508e-10	4.60138e-05	1	3	8	F1NY54	F1NY54 [621-633]		0	1538.78	198.5	4.2	185.9	11.3		High	High	High	High	High	1.923e-05	1.022e-11	3.14	21.72
FALSE	High	[R].LALLGFSEQEAR.[L]		6.96318e-06	4.60138e-05	1	1	2	E1BZ00	E1BZ00 [379-390]		0	1333.71		207.7		192.3		Not Found	High	Not Found	High	High	1.923e-05	4.793e-07	2.93	49.87
FALSE	High	[R].SIFGEDALANVSIEKPIHLGPEAPVTGHIR.[I]		3.07968e-14	4.60138e-05	1	1	8	Q5ZIA5	Q5ZIA5 [899-928]		0	3167.68	99	127.3	74.5	99.1		High	High	High	High	High	1.923e-05	6.305e-16	5.64	50.8
FALSE	High	[K].IAILHENFTR.[V]		0.00011084	4.60138e-05	1	2	5	H9L0H8	H9L0H8 [181-190]		0	1213.67	85.6	60.6	98.5	155.3		High	High	High	High	High	1.923e-05	1.184e-05	2.54	37.85
FALSE	High	[K].IAILHENFTTVKPDDAYEDFIAKPPVR.[K]		7.85719e-05	4.60138e-05	1	3	3	Q5ZMQ4	Q5ZMQ4 [315-341]		0	3099.61	36.4	156.5	42.5	164.6		Peak Found	High	Peak Found	High	High	1.923e-05	7.962e-06	1.9	50.33
FALSE	High	[R].LALLLSQLVGSQPTR.[D]		2.73753e-07	4.60138e-05	2	2	4	A0A1D5PBD8; A0A3Q2UDG1	A0A1D5PBD8 [1326-1340]; A0A3Q2UDG1 [1338-1352]		0	1595.95					No Quan Values	High	High	High	High	High	1.923e-05	1.117e-08	2.6
FALSE	High	[K].IALLNVELELK.[A]		7.17013e-06	4.60138e-05	1	2	2	Q5ZJK8	Q5ZJK8 [237-247]		0	1254.77		167.2		232.8		Not Found	Peak Found	Not Found	High	High	1.923e-05	4.948e-07	3.11	54.66
FALSE	High	[K].LAIIPGAGGTQR.[L]		0.000373559	4.60138e-05	1	1	3	E1BTQ9	E1BTQ9 [199-210]		0	1153.67	109.4		114.6	176		High	Not Found	High	High	High	1.923e-05	4.81e-05	2.46	37.39
FALSE	High	[R].SLFDEPLGITVHGLSPR.[Q]		2.60036e-09	4.60138e-05	1	2	3	A0A3Q2UH21	A0A3Q2UH21 [60-76]		0	1837.98	84	112.2	69.2	134.7		Peak Found	High	Peak Found	High	High	1.923e-05	5.057e-11	4.41	53.72
FALSE	High	[R].IALLQYGSER.[E]		1.45868e-05	4.60138e-05	1	1	5	P15988	P15988 [877-886]		0	1149.63	119.3	93.5	103.1	84		High	High	High	High	High	1.923e-05	1.129e-06	2.81	42.2
FALSE	High	[K].IAILTCPFEPPKPK.[T]	1xCarbamidomethyl [C6]	6.59066e-07	4.60138e-05	1	2	6	Q5F411	Q5F411 [248-261]		0	1610.9	28	256.4	17.2	98.4		High	High	Peak Found	High	High	1.923e-05	3.107e-08	2.93	45.35
FALSE	High	[R].SLETVAENNAK.[A]		6.59115e-05	4.60138e-05	1	1	1	A0A1D5PTS7	A0A1D5PTS7 [117-127]		0	1175.59			174.1	225.9		Not Found	Not Found	Peak Found	High	High	1.923e-05	6.491e-06	2.25	27.27
FALSE	High	[R].SLETQLEFADQQLR.[E]		1.36037e-08	4.60138e-05	1	2	2	A0A1D5P7D0	A0A1D5P7D0 [1777-1790]		0	1677.84	88.9	112.5	73.8	124.9		Peak Found	High	Peak Found	High	High	1.923e-05	3.454e-10	4.81	51.48
FALSE	High	[R].SLETHYQQFLQHSADAR.[C]		7.14389e-05	4.60138e-05	1	2	1	A0A3Q2U5W6	A0A3Q2U5W6 [267-283]		0	2030.97	126.5	153.7	119.9			Peak Found	High	Peak Found	Not Found	High	1.923e-05	7.124e-06	1.11	39.45
FALSE	High	[R].IALMPLLQAEADR.[R]	1xOxidation [M4]	0.000199077	4.60138e-05	1	1	1	A0A1D5P179	A0A1D5P179 [69-81]		0	1456.78		213.9		186.1		Not Found	High	Not Found	Peak Found	High	1.923e-05	2.34e-05	2.93	48.06
FALSE	High	[R].IALMPLLQAEADRR.[T]		3.56311e-07	4.60138e-05	1	1	4	A0A1D5P179	A0A1D5P179 [69-82]		1	1596.89	66.5	74.8	97.4	161.2		High	High	High	High	High	1.923e-05	1.518e-08	4.68	51.49
FALSE	High	[R].IALMPLLQAEADRR.[T]	1xOxidation [M4]	9.89543e-06	4.60138e-05	1	1	1	A0A1D5P179	A0A1D5P179 [69-82]		1	1612.88	36.7	310.7	52.6			Peak Found	High	Peak Found	Not Found	High	1.923e-05	7.206e-07	3.19	44.02
FALSE	High	[R].SLETENSALQR.[R]		8.21001e-05	4.60138e-05	2	2	3	F1NAM2; P14731	F1NAM2 [117-127]; P14731 [51-61]		0	1247.62	131.6	12.4	125.4	130.5	Shared	High	High	High	Peak Found	High	1.923e-05	8.405e-06	3.33	26.56
FALSE	High	[R].IAIPGLAGAGNSVLLVSNLNPER.[V]		3.54089e-16	4.60138e-05	1	3	6	A0A1L1S0D8	A0A1L1S0D8 [351-373]		0	2275.28	100.3	141.9	91.7	66		High	High	High	High	High	1.923e-05	6.305e-16	6.4	55.06
FALSE	High	[R].SLETAMSFVAR.[N]	1xOxidation [M6]	0.00015296	4.60138e-05	1	7	2	A0A1D5PGD5	A0A1D5PGD5 [2491-2501]		0	1227.6	62.3	119.7	126.4	91.5		Peak Found	High	High	Peak Found	High	1.923e-05	1.723e-05	2.65	36.35
FALSE	High	[R].SLETAMSFVAR.[N]		2.98929e-05	4.60138e-05	1	7	5	A0A1D5PGD5	A0A1D5PGD5 [2491-2501]		0	1211.61	110.1	73.4	98.7	117.8		High	High	High	High	High	1.923e-05	2.594e-06	2.44	48.33
FALSE	High	[K].LALQQDLTTMAPGLIIQAVR.[V]	1xOxidation [M10]	1.65722e-12	4.60138e-05	1	1	1	F1NBD0	F1NBD0 [150-169]		0	2168.21					No Quan Values	Not Found	High	Not Found	Not Found	High	1.923e-05	9.904e-15	5.05
FALSE	High	[K].LALQSSSCLALFR.[D]	1xCarbamidomethyl [C8]	0.000141127	4.60138e-05	1	3	2	E1C6G9	E1C6G9 [285-297]		0	1465.78	73.5	121.4	78.2	126.9		Peak Found	High	Peak Found	High	High	1.923e-05	1.563e-05	3.15	51.78
FALSE	High	[K].SIEEQLGTEIKPIPSNIDK.[S]		4.98107e-14	4.60138e-05	1	1	8	Q5ZKB9	Q5ZKB9 [448-466]		0	2111.12	110.4	99.1	72.9	117.5		High	High	High	High	High	1.923e-05	6.927e-16	4.16	45.15
FALSE	High	[R].SLFTPIDAWK.[V]		0.000390325	4.60138e-05	1	1	1	A0A1D5PR60	A0A1D5PR60 [118-127]		0	1177.63	92.3	150.6		157.1		Peak Found	High	Not Found	Peak Found	High	1.923e-05	5.068e-05	2.49	53.61
FALSE	High	[R].LANVMMGPYR.[Q]	1xOxidation [M5]	7.30253e-05	4.60138e-05	1	1	1	P12003	P12003 [529-538]		0	1167.56					No Quan Values	Not Found	High	Not Found	Not Found	High	1.923e-05	7.296e-06	2.6
FALSE	High	[K].SIEEIQQMFR.[E]		3.14648e-05	4.60138e-05	2	2	5	P25324; F1NDP5	P25324 [221-230]; F1NDP5 [222-231]		0	1280.63	74.1	131.2	77.6	117.1	Shared	High	High	High	Peak Found	High	1.923e-05	2.76e-06	1.8	51.64
FALSE	High	[K].IAQDLEMYGINYFEIK.[N]		5.92547e-10	4.60138e-05	1	1	3	Q9YGW6	Q9YGW6 [194-209]		0	1946.96	157.2	109.1	26.4	107.3		High	High	Peak Found	High	High	1.923e-05	9.035e-12	4.44	54.9
FALSE	High	[K].IAQDLEMYGVNYFEIK.[N]	1xOxidation [M7]	8.18016e-06	4.60138e-05	1	2	1	F1NQD9	F1NQD9 [194-209]		0	1948.94		291.2		108.8		Not Found	High	Not Found	Peak Found	High	1.923e-05	5.793e-07	2.88	54.37
FALSE	High	[K].IAQDLEMYGVNYFNIK.[N]		1.6759e-09	4.60138e-05	1	1	4	A0A1D5NYK7	A0A1D5NYK7 [194-209]		0	1917.94	109.9	96.1	85.6	108.4		High	High	High	High	High	1.923e-05	3.026e-11	3.91	54.44
FALSE	High	[K].IAQDLEMYGVNYFNIK.[N]	1xOxidation [M7]	9.32971e-10	4.60138e-05	1	1	3	A0A1D5NYK7	A0A1D5NYK7 [194-209]		0	1933.94	73.3	160.3	62	104.4		High	High	Peak Found	High	High	1.923e-05	1.539e-11	3.66	53.48
FALSE	High	[R].SLDGAPMSISDQSLLR.[D]	1xOxidation [M7]	4.75841e-06	4.60138e-05	1	1	1	A0A1D5PTS7	A0A1D5PTS7 [491-506]		0	1705.84	146.4	87.8		165.8		Peak Found	High	Not Found	Peak Found	High	1.923e-05	3.072e-07	3.21	44.68
FALSE	High	[K].IAQEIASLSK.[E]		0.000162185	4.60138e-05	1	2	1	A0A1D5PFI9	A0A1D5PFI9 [455-464]		0	1059.6	124.7	78.4	106	90.9		Peak Found	Peak Found	Peak Found	High	High	1.923e-05	1.837e-05	2.93	33.16
FALSE	High	[R].SLDGAPMSISDQSLLR.[D]		0.000103016	4.60138e-05	1	1	1	A0A1D5PTS7	A0A1D5PTS7 [491-506]		0	1689.85	85.4	85.1	77.5	152		Peak Found	Peak Found	Peak Found	High	High	1.923e-05	1.092e-05	1.84	49.04
FALSE	High	[K].LAQENMELFK.[E]		3.51172e-05	4.60138e-05	1	1	4	E1C7M7	E1C7M7 [478-487]		0	1222.61	59.5	157.7	48.8	134		High	High	High	High	High	1.923e-05	3.137e-06	2.33	42.9
FALSE	High	[K].LAQESGNSFILHNIR.[H]		3.2874e-07	4.60138e-05	1	2	1	E1C3D8	E1C3D8 [554-568]		0	1698.89	116.6	196.9	86.5			Peak Found	High	Peak Found	Not Found	High	1.923e-05	1.391e-08	3.82	40.63
FALSE	High	[K].SIDDLEDKLAQAK.[E]		7.35572e-07	4.60138e-05	1	1	4	A0A1L1RPQ6	A0A1L1RPQ6 [216-228]		1	1445.75	115.9	85.3	77.2	121.7		Peak Found	High	High	High	High	1.923e-05	3.523e-08	2.94	41.73
FALSE	High	[R].LAQFVDHWK.[E]		0.000246151	4.60138e-05	1	8	5	A0A3Q2TVB7	A0A3Q2TVB7 [1844-1852]		0	1143.59	70.2	33	64.7	232		High	Peak Found	High	High	High	1.923e-05	2.989e-05	1.64	37.22
FALSE	High	[K].LAQGEYIAPEK.[I]		6.47158e-06	4.60138e-05	2	3	3	Q5F420; F1NNV2	Q5F420 [563-573]; F1NNV2 [547-557]		0	1218.64	100.4		95.5	204.1	Shared	High	Not Found	High	High	High	1.923e-05	4.399e-07	2.17	28.38
FALSE	High	[K].SLDDALALLDSPELK.[S]		2.27147e-06	4.60138e-05	1	2	1	A3RKL3	A3RKL3 [93-107]		0	1599.85				400		Not Found	Not Found	Not Found	High	High	1.923e-05	1.301e-07	3.4	55.57
FALSE	High	[R].SLDGEVGTGQYATTK.[G]		1.133e-06	4.60138e-05	1	8	1	A0A1D5PTD2	A0A1D5PTD2 [449-463]		0	1526.73					No Quan Values	High	Not Found	Not Found	Not Found	High	1.923e-05	5.848e-08	2.39
FALSE	High	[K].SICTLQTTDGFR.[A]	1xCarbamidomethyl [C3]	9.33248e-06	4.60138e-05	1	2	3	F1P5U3	F1P5U3 [221-232]		0	1398.67		235.5	54.9	109.6		High	Peak Found	High	High	High	1.923e-05	6.699e-07	2.92	38.77
FALSE	High	[K].SLAVSGLGVIGR.[D]		1.60434e-05	4.60138e-05	1	4	6	E1BZ19	E1BZ19 [493-504]		0	1128.67	105.7	100.4	81.9	112		High	High	High	High	High	1.923e-05	1.26e-06	3.19	46.28
FALSE	High	[R].SIATLAITTLLK.[T]		1.31167e-06	4.60138e-05	2	4	3	A0A1D5PLX0; F1NB52	A0A1D5PLX0 [339-350]; F1NB52 [339-350]		0	1244.78		269.9		130.1	Shared	Not Found	High	Not Found	High	High	1.923e-05	6.916e-08	2.84	55.33
FALSE	High	[R].IAQLEEELEEEQGNTEIINDR.[L]		0.000609862	4.60138e-05	1	2	2	A0A1D5PM19	A0A1D5PM19 [1731-1751]		0	2472.17	174.2	23	148.6	54.2		High	Peak Found	High	Peak Found	High	1.923e-05	8.366e-05	1.79	49.02
FALSE	High	[K].IAQLEEQLEQEAK.[E]		1.26433e-08	4.60138e-05	1	4	4	Q789A6	Q789A6 [1823-1835]		0	1528.79	83.5	104.7	74.5	137.3		High	High	High	High	High	1.923e-05	3.166e-10	3.08	42.55
FALSE	High	[R].SLATATLESVVEER.[F]		0.000530731	4.60138e-05	1	2	1	A0A3Q3AX78	A0A3Q3AX78 [347-360]		0	1504.79	112.4	126.4		161.2		Peak Found	Peak Found	Not Found	High	High	1.923e-05	7.18e-05	1.62	51.83
FALSE	High	[K].LAQLGHQVGLR.[L]		1.34581e-05	4.60138e-05	1	2	5	Q5F359	Q5F359 [54-64]		0	1191.7	129.5	5.9	148.1	116.5		High	Peak Found	High	High	High	1.923e-05	1.032e-06	3.54	30.11
FALSE	High	[K].LAQLICQAQQTAK.[S]	1xCarbamidomethyl [C6]	8.18016e-06	4.60138e-05	1	2	1	A0A1D5NX09	A0A1D5NX09 [158-170]		0	1472.79		284.2		115.8		Not Found	High	Not Found	Peak Found	High	1.923e-05	5.783e-07	3.31	35.94
FALSE	High	[R].SLASTKPTVNEQDLEK.[L]		2.14127e-12	4.60138e-05	1	2	2	Q5ZMI9	Q5ZMI9 [411-426]		0	1759.91		242.6		157.4		Not Found	High	Not Found	High	High	1.923e-05	1.331e-14	4.58	29.16
FALSE	High	[R].LAQLQDPFSLYR.[C]		2.30463e-08	4.60138e-05	1	2	4	A0A1D5PIF0	A0A1D5PIF0 [241-252]		0	1450.77		188.5	56.1	155.4		High	High	High	High	High	1.923e-05	6.333e-10	3.85	53.39
FALSE	High	[R].IAQLQEALLR.[C]		0.000158662	4.60138e-05	1	5	1	A0A1D5Q000	A0A1D5Q000 [3177-3186]		0	1154.69	111.3	90.7	95	103		Peak Found	Peak Found	Peak Found	High	High	1.923e-05	1.789e-05	1.59	44.54
FALSE	High	[K].SLAQFINEQNIK.[D]		0.000432427	4.60138e-05	1	8	1	A0A1D5P252	A0A1D5P252 [288-299]		0	1404.75	74.7	107.6	85.2	132.5		Peak Found	High	Peak Found	Peak Found	High	1.923e-05	5.67e-05	2.73	46.77
FALSE	High	[K].LAQISPYSYYYK.[V]		1.34581e-05	4.60138e-05	1	4	1	A0A3Q2TRU6	A0A3Q2TRU6 [322-333]		0	1495.75	160		126.6	113.4		Peak Found	Not Found	High	Peak Found	High	1.923e-05	1.03e-06	2.89	44.85
FALSE	High	[K].SLAPVLSAFVTKPNR.[A]		6.83536e-09	4.60138e-05	1	1	6	F1NIE8	F1NIE8 [546-560]		0	1599.92	89	131.9	42.9	136.2		High	High	High	High	High	1.923e-05	1.545e-10	4.86	49.98
FALSE	High	[K].SLAYLTAATHGLDEEAENLK.[E]		4.50314e-09	4.60138e-05	1	2	2	H9L3L2	H9L3L2 [756-775]		0	2146.07		162.3	113.4	124.3		Not Found	Peak Found	High	High	High	1.923e-05	9.578e-11	3.75	52.06
FALSE	High	[K].LAQAAQSSVSTITR.[L]		1.26433e-08	4.60138e-05	1	3	8	E1C2S1	E1C2S1 [2043-2056]		0	1432.78	87.3	65.3	81.5	165.9		High	High	High	High	High	1.923e-05	3.152e-10	3.82	29.23
FALSE	High	[K].LAQAAQSSANTITQLAEVVK.[L]		6.85886e-12	4.60138e-05	2	2	4	E1BR45; A0A1L1RXT6	E1BR45 [1084-1103]; A0A1L1RXT6 [2054-2073]		0	2043.11	86	120.5	72.6	120.9	Shared	High	High	High	High	High	1.923e-05	5.117e-14	5.66	52.22
FALSE	High	[R].SLDLDSIIAEVK.[A]		6.44649e-09	4.60138e-05	1	1	9	A0A1L1RIW5	A0A1L1RIW5 [320-331]		0	1302.72	183.1	10	194.9	12		High	High	High	High	High	1.923e-05	1.451e-10	4.42	55.06
FALSE	High	[K].IAPAEGPDATER.[M]		0.000413854	4.60138e-05	1	7	5	A0A1D5PEJ0	A0A1D5PEJ0 [467-478]		0	1226.6	147.3	19.5	203.7	29.5		High	High	High	High	High	1.923e-05	5.4e-05	1.95	20.35
FALSE	High	[R].IAPAFNALSNK.[Y]		0.000117525	4.60138e-05	1	2	1	A0A1D5P763	A0A1D5P763 [40-50]		0	1145.63	89.9	28.1	86	196		Peak Found	Peak Found	High	Peak Found	High	1.923e-05	1.265e-05	2.23	38.71
FALSE	High	[R].SLEELLLDANQLR.[E]		0.000538553	4.60138e-05	1	2	1	F1NRK4	F1NRK4 [37-49]		0	1513.82					No Quan Values	Not Found	High	Not Found	Not Found	High	1.923e-05	7.269e-05	1.86
FALSE	High	[R].LAPAVTQHAPFFK.[G]		7.57433e-07	4.60138e-05	1	2	5	A0A1D5PBY3	A0A1D5PBY3 [39-51]		0	1426.78	36.3	196.6	27.4	139.7		Peak Found	High	Peak Found	High	High	1.923e-05	3.648e-08	2.98	40.32
FALSE	High	[K].SLEDSSWIPFR.[D]		0.000128316	4.60138e-05	1	1	1	F1NP60	F1NP60 [1174-1184]		0	1336.65	93.6	182.3		124		Peak Found	High	Not Found	Peak Found	High	1.923e-05	1.409e-05	3.2	54.13
FALSE	High	[R].LAPDYDALDVANK.[I]		2.59145e-06	4.60138e-05	1	1	6	E1BS06	E1BS06 [139-151]		0	1404.7	87.2	132.5	84.7	95.6		High	High	High	High	High	1.923e-05	1.525e-07	3.48	42.04
FALSE	High	[R].IAPEEHPVLLTEAPLNPK.[A]		5.82355e-14	4.60138e-05	1	2	34	A0A1D5NV17	A0A1D5NV17 [98-115]		0	1968.08	106.4	99.7	94.6	99.4		High	High	High	High	High	1.923e-05	7.676e-16	5.3	44.33
FALSE	High	[K].SLEDDLSSDTSGHFKR.[I]		4.67105e-09	4.60138e-05	2	3	10	A0A1D5PY67; E1BWX1	A0A1D5PY67 [592-607]; E1BWX1 [592-607]		1	1793.83	107.3	95.4	83.1	114.3	Shared	High	High	High	High	High	1.923e-05	9.964e-11	4.3	36.49
FALSE	High	[K].SLEDDLSSDTSGHFK.[R]		8.45229e-09	4.60138e-05	2	3	17	A0A1D5PY67; E1BWX1	A0A1D5PY67 [592-606]; E1BWX1 [592-606]		0	1637.73	101.9	103.1	89.6	105.3	Shared	High	High	High	High	High	1.923e-05	1.983e-10	3.52	40.38
FALSE	High	[K].SIEALLEAGR.[M]		0.000154084	4.60138e-05	1	3	3	F1P0K1	F1P0K1 [549-558]		0	1058.58	101	101.3	92.9	104.8		Peak Found	High	Peak Found	High	High	1.923e-05	1.729e-05	2.75	48.21
FALSE	High	[R].LAPEYEAAATR.[L]		8.5161e-05	4.60138e-05	1	1	7	Q8JG64	Q8JG64 [61-71]		0	1191.6	72.8	68.1	76.2	182.9		High	High	High	High	High	1.923e-05	8.748e-06	2.61	28.15
FALSE	High	[K].SLEALDPSLFAK.[N]		2.23845e-06	4.60138e-05	1	1	4	Q5F387	Q5F387 [292-303]		0	1290.69	77.1	133.9	78.5	110.5		High	High	High	High	High	1.923e-05	1.281e-07	2.53	52.4
FALSE	High	[R].SLEAEVADLR.[A]		0.000123704	4.60138e-05	2	3	5	P14732; A0A3Q2U596	P14732 [151-160]; A0A3Q2U596 [209-218]		0	1102.57	93.2	116.2	78.6	112	Shared	High	High	High	High	High	1.923e-05	1.347e-05	3.03	44.28
FALSE	High	[R].SLEAEGFQITYLPVQK.[N]		9.71233e-11	4.60138e-05	1	3	2	A0A1D5P7V7	A0A1D5P7V7 [309-324]		0	1822.96		160.8	97.7	141.4		Not Found	High	Peak Found	High	High	1.923e-05	1.109e-12	4.41	53.11
FALSE	High	[R].IAPLEEGTLPYNLAEAQR.[Q]		1.49018e-13	4.60138e-05	1	3	7	F1P3D9	F1P3D9 [297-314]		0	1985.03	71.8	131.2	65.7	131.3		High	High	High	High	High	1.923e-05	1.336e-15	4.29	50.86
FALSE	High	[K].LAPINEGGSELLNK.[T]		2.08789e-07	4.60138e-05	1	2	2	A0A3Q2U216	A0A3Q2U216 [177-190]		0	1454.78	78.6	129.1	71.4	120.9		Peak Found	High	Peak Found	High	High	1.923e-05	8.173e-09	3.55	40.16
FALSE	High	[K].SLDVTDYSYER.[I]		7.91493e-05	4.60138e-05	1	1	4	E1C1Q2	E1C1Q2 [1959-1969]		0	1347.61	134.8	49.6	136.9	78.7		High	High	High	High	High	1.923e-05	8.039e-06	2.31	39.58
FALSE	High	[R].SLDTHITNSLNNIIR.[H]		1.10425e-07	4.60138e-05	1	1	2	F1NZA1	F1NZA1 [409-423]		0	1710.91	117	92.7	101.3	89		Peak Found	High	Peak Found	High	High	1.923e-05	3.914e-09	3.62	47.25
FALSE	High	[R].IAPPEAPVTGYMFGK.[G]		1.65797e-06	4.60138e-05	1	2	3	P26446	P26446 [876-890]		0	1577.8	74	115.7	68.6	141.6		Peak Found	High	Peak Found	High	High	1.923e-05	9.086e-08	2.44	48.93
FALSE	High	[R].IAPPEAPVTGYMFGK.[G]	1xOxidation [M12]	8.42205e-08	4.60138e-05	1	2	1	P26446	P26446 [876-890]		0	1593.8		285.7		114.3		Not Found	High	Not Found	Peak Found	High	1.923e-05	2.859e-09	2.36	44.01
FALSE	High	[R].SLDTASVDLSIKPK.[A]		2.58139e-09	4.60138e-05	1	1	2	Q5F4B3	Q5F4B3 [91-104]		0	1473.82	52.4	158.6	52.4	136.6		Peak Found	High	Peak Found	High	High	1.923e-05	5.014e-11	4.02	38.37
FALSE	High	[K].SIDMSWDSVTMK.[H]		5.59005e-06	4.60138e-05	1	1	3	A0A1D5P832	A0A1D5P832 [114-125]		0	1399.62	148.2	38.2	131.8	81.8		High	Peak Found	High	High	High	1.923e-05	3.726e-07	2.73	49.52
FALSE	High	[R].LAPPLVIKEDEIR.[E]		9.16258e-07	4.60138e-05	1	1	3	Q5ZJ29	Q5ZJ29 [414-426]		1	1492.87	83.5	161.6	64.6	90.2		High	High	Peak Found	Peak Found	High	1.923e-05	4.548e-08	3.16	42.6
FALSE	High	[K].IAPPPLVSSGPYLFIK.[F]		1.68847e-07	4.60138e-05	1	2	3	P79795	P79795 [105-120]		0	1698.98		101.9	156.6	141.5		High	High	Peak Found	High	High	1.923e-05	6.412e-09	2.73	54.88
FALSE	High	[R].IAPRPVAGPIRPIVR.[C]		7.01435e-06	4.60138e-05	1	2	9	P41125	P41125 [46-60]		0	1612.02	132.3	37.6	142.7	87.5		High	High	High	High	High	1.923e-05	4.819e-07	3.08	31.16
FALSE	High	[K].SIDLPIQASLYR.[Q]		4.9721e-06	4.60138e-05	1	2	3	F1NC26	F1NC26 [582-593]		0	1375.76	103.2	87.8	95.5	113.5		High	High	High	Peak Found	High	1.923e-05	3.242e-07	2.18	51.41
FALSE	High	[R].IAPVHIDSEAISALVK.[L]		1.49087e-07	4.60138e-05	1	2	2	F1NIQ3	F1NIQ3 [638-653]		0	1662.94	105.7	138	62.3	94		Peak Found	High	Peak Found	High	High	1.923e-05	5.558e-09	3.55	49.96
FALSE	High	[R].IAPVHIDTESISALIK.[Q]		4.47029e-09	4.60138e-05	1	2	4	A0A1D5PEL0	A0A1D5PEL0 [608-623]		0	1706.97	88.7	120.2	73.9	117.3		High	High	High	High	High	1.923e-05	9.458e-11	3.1	52.22
FALSE	High	[K].SLDIFTVGGSGEDVVTNSAWETFQR.[Y]		1.3557e-05	4.60138e-05	1	2	1	F1NJ23	F1NJ23 [710-734]		0	2715.29					No Quan Values	High	Not Found	Not Found	Not Found	High	1.923e-05	1.037e-06	2.16
FALSE	High	[R].IANYLPWIK.[K]		6.73751e-05	4.60138e-05	1	1	4	A0A1L1RUM8	A0A1L1RUM8 [233-241]		0	1117.64	52	122.5	57	168.4		Peak Found	High	Peak Found	High	High	1.923e-05	6.644e-06	2.78	53.24
FALSE	High	[R].LALGQPVGLR.[H]		8.76917e-05	4.60138e-05	1	3	9	A0A1D5PUZ2	A0A1D5PUZ2 [692-701]		0	1023.63	85.2	122.3	71.2	121.2		High	High	High	High	High	1.923e-05	9.022e-06	3.17	40.85
FALSE	High	[K].LALGQINIAK.[N]		0.000175784	4.60138e-05	1	1	4	Q5ZM18	Q5ZM18 [94-103]		0	1040.65	103.5	145.4	35.7	115.3		Peak Found	High	High	High	High	1.923e-05	2.017e-05	2.47	43.93
FALSE	High	[R].IALGDDSPAIAQK.[R]		3.68218e-08	4.60138e-05	2	2	5	P00504; F1NTM7	P00504 [86-98]; F1NTM7 [86-98]		0	1298.7	72	139	68.8	120.2	Shared	High	High	High	High	High	1.923e-05	1.096e-09	3.18	35.12
FALSE	High	[K].SIIGMGTGAGAYVLTR.[F]		3.35989e-09	4.60138e-05	1	1	4	A0A3Q3A8D7	A0A3Q3A8D7 [133-148]		0	1566.83	79.7	92	74.3	154		Peak Found	High	Peak Found	High	High	1.923e-05	6.785e-11	4.48	50.2
FALSE	High	[K].LAENNIHLIFAVTK.[S]		0.000206497	4.60138e-05	1	1	1	A0A1D5P560	A0A1D5P560 [339-352]		0	1582.9		159.2	89.5	151.2		Not Found	High	Peak Found	Peak Found	High	1.923e-05	2.436e-05	2.95	48.02
FALSE	High	[K].SLLGEAAPALHLNK.[G]		0.000121017	4.60138e-05	1	3	2	A0A1L1RLY0	A0A1L1RLY0 [162-175]		0	1433.81	50.8	162	47.9	139.4		Peak Found	High	Peak Found	Peak Found	High	1.923e-05	1.306e-05	2.43	44.99
FALSE	High	[K].SLLGDGPVVADPTAPNVVVTR.[L]		2.71808e-16	4.60138e-05	1	1	7	F1NLT8	F1NLT8 [50-70]		0	2077.13	86.2	103.1	97	113.8		High	High	High	High	High	1.923e-05	6.305e-16	5.21	49.41
FALSE	High	[K].SILFVPNSAPR.[G]		2.6202e-05	4.60138e-05	1	2	6	A0A1D5PPN9	A0A1D5PPN9 [384-394]		0	1200.67	103	115.4	80	101.7		High	High	High	High	High	1.923e-05	2.229e-06	3.2	44.61
FALSE	High	[K].LAEQAERYDEMVESMK.[K]		2.18132e-09	4.60138e-05	1	1	1	Q5ZMT0	Q5ZMT0 [13-28]		1	1928.87		120.3		279.7		Not Found	Peak Found	Not Found	High	High	1.923e-05	4.106e-11	4.2	43.54
FALSE	High	[R].SIIDMLHLQR.[S]	1xOxidation [M5]	2.36493e-05	4.60138e-05	1	2	1	E1BUD8	E1BUD8 [1059-1068]		0	1241.67	56.6	288.1		55.3		Peak Found	High	Not Found	Peak Found	High	1.923e-05	1.982e-06	3.05	45.33
FALSE	High	[R].LAEQIATLCATLK.[E]	1xCarbamidomethyl [C9]	5.36903e-07	4.60138e-05	1	3	1	Q6R748	Q6R748 [172-184]		0	1431.79	48.1	215.6	37.9	98.4		Peak Found	High	Peak Found	Peak Found	High	1.923e-05	2.442e-08	3.04	48.14
FALSE	High	[K].IAEQVASFQEEK.[S]		5.32986e-07	4.60138e-05	1	1	5	E1C7M7	E1C7M7 [683-694]		0	1378.68	77.3	158.7	63.8	100.2		High	Peak Found	High	High	High	1.923e-05	2.419e-08	2.82	33.03
FALSE	High	[R].SIIDMLHLQR.[S]		4.3902e-06	4.60138e-05	1	2	3	E1BUD8	E1BUD8 [1059-1068]		0	1225.67	79.6	92.9	82.4	145.1		High	Peak Found	High	High	High	1.923e-05	2.803e-07	2.75	52.25
FALSE	High	[K].IAESLGGSGYSVER.[L]		0.00038185	4.60138e-05	1	4	1	A0A1D5PUB8	A0A1D5PUB8 [665-678]		0	1424.7	117.7	166.1		116.1		Peak Found	High	Not Found	Peak Found	High	1.923e-05	4.924e-05	2.25	34.41
FALSE	High	[K].SLLDASEEAIKK.[D]		3.69597e-07	4.60138e-05	1	1	9	P12003	P12003 [721-732]		1	1303.71	60.6	158.4	49.3	131.7		High	High	High	High	High	1.923e-05	1.592e-08	2.66	38.4
FALSE	High	[K].SLIASEEEYSTKEDKYEEEIK.[L]		4.77478e-09	4.60138e-05	2	5	2	A0A452J805; A0A1D5P9X2	A0A452J805 [170-190]; A0A1D5P9X2 [206-226]		2	2520.19	253.8		146.2		Shared	High	Not Found	High	Not Found	High	1.923e-05	1.023e-10	4.3	38.81
FALSE	High	[K].LAENIDAQLK.[R]		0.000268747	4.60138e-05	1	1	1	F1NFA8	F1NFA8 [488-497]		0	1114.61		191.3	73.4	135.3		Not Found	High	Peak Found	Peak Found	High	1.923e-05	3.298e-05	1.87	34.18
FALSE	High	[K].SLIASEEEYSTK.[E]		1.04158e-05	4.60138e-05	2	5	3	A0A452J805; A0A1D5P9X2	A0A452J805 [170-181]; A0A1D5P9X2 [206-217]		0	1356.65	88.1	106	78.6	127.2	Shared	High	High	High	Peak Found	High	1.923e-05	7.661e-07	3.4	34.04
FALSE	High	[R].LAETVFSFQEK.[V]		2.08042e-06	4.60138e-05	1	1	5	F1NKL4	F1NKL4 [842-852]		0	1298.66	131.2	62.6	129	77.2		High	High	High	High	High	1.923e-05	1.182e-07	3.32	46.65
FALSE	High	[R].SLKPSALGSTEHTAGMDALR.[Q]	1xOxidation [M16]	0.000247959	4.60138e-05	1	3	1	A0A3Q3ADY3	A0A3Q3ADY3 [243-262]		0	2058.03	136.9	144.3	118.8			Peak Found	High	Peak Found	Not Found	High	1.923e-05	3.011e-05	3.12	29.44
FALSE	High	[K].IAEVDCTVER.[N]	1xCarbamidomethyl [C6]	3.11198e-06	4.60138e-05	1	1	4	F1P4H4	F1P4H4 [358-367]		0	1191.57	64.9	163.8	70.4	100.9		Peak Found	High	High	High	High	1.923e-05	1.877e-07	2.64	26.42
FALSE	High	[K].SIKNEVDLQVLHLLGPK.[T]		4.12438e-09	4.60138e-05	1	3	5	A0A1D5PUZ2	A0A1D5PUZ2 [227-243]		1	1903.1	51.7	151.2	61	136		Peak Found	High	Peak Found	High	High	1.923e-05	8.622e-11	5.12	51.94
FALSE	High	[K].SIKDTITNQDER.[I]		1.0004e-06	4.60138e-05	1	3	4	Q5ZI60	Q5ZI60 [450-461]		1	1419.71	123.5	20.1	120.1	136.4		High	Peak Found	High	High	High	1.923e-05	5.055e-08	3.32	24.12
FALSE	High	[R].LAEVGQYEQVK.[Q]		2.67838e-05	4.60138e-05	1	1	3	E1C1B8	E1C1B8 [460-470]		0	1263.66	28.1	242.7	29.8	99.5		High	Peak Found	Peak Found	High	High	1.923e-05	2.282e-06	1.33	31.81
FALSE	High	[R].SIHLDPENHSPPFR.[A]		6.47158e-06	4.60138e-05	1	1	7	F1NJS9	F1NJS9 [2407-2420]		0	1645.81	95.3	126	89.2	89.6		High	High	High	High	High	1.923e-05	4.409e-07	2.83	33.62
FALSE	High	[R].LAEWVAIQSVSAWPEK.[R]		4.98845e-11	4.60138e-05	1	2	3	F1P463	F1P463 [22-37]		0	1813.95	109.8	106.6	91.1	92.4		High	High	Peak Found	High	High	1.923e-05	5.119e-13	5.21	54.39
FALSE	High	[R].LAEWVAIQSVSAWPEKR.[A]		2.04955e-10	4.60138e-05	1	2	8	F1P463	F1P463 [22-38]		1	1970.05	84.7	111	70.6	133.6		High	High	High	High	High	1.923e-05	2.644e-12	5.16	52.23
FALSE	High	[K].LAEWVLTQR.[E]		1.52419e-05	4.60138e-05	1	1	2	A0A1D5PEI8	A0A1D5PEI8 [941-949]		0	1115.62	106.7	149.5	84.7	59.2		High	Peak Found	High	Peak Found	High	1.923e-05	1.191e-06	1.15	45.29
FALSE	High	[R].IAEYEQQLQK.[L]		8.54752e-06	4.60138e-05	1	1	4	E1C658	E1C658 [112-121]		0	1249.64			145.7	254.3		High	High	High	High	High	1.923e-05	6.065e-07	3.78	28.44
FALSE	High	[R].SLHDAIMIVR.[R]	1xOxidation [M7]	0.000393191	4.60138e-05	1	2	4	Q5ZJK8	Q5ZJK8 [388-397]		0	1170.63	81	185.7	68.2	65.1		Peak Found	High	Peak Found	High	High	1.923e-05	5.113e-05	1.13	35.15
FALSE	High	[K].LAFDVETGPCPVETSGTR.[S]	1xCarbamidomethyl [C10]	9.29774e-07	4.60138e-05	1	2	1	E1BY44	E1BY44 [65-82]		0	1935.91		400				Not Found	High	Not Found	Not Found	High	1.923e-05	4.645e-08	3.09	45.17
FALSE	High	[R].LAETQEEISAEVAAK.[A]		5.79674e-10	4.60138e-05	1	1	2	Q5ZLW7	Q5ZLW7 [108-122]		0	1588.81	155.3	69.2	117.1	58.5		High	Peak Found	High	Peak Found	High	1.923e-05	8.826e-12	4.07	36.34
FALSE	High	[K].SIIGMGTGAGAYVLTR.[F]	1xOxidation [M5]	2.80837e-08	4.60138e-05	1	1	5	A0A3Q3A8D7	A0A3Q3A8D7 [133-148]		0	1582.83	36	294.4	33	36.6		High	High	High	High	High	1.923e-05	7.957e-10	3.72	45.05
FALSE	High	[R].IAEMPDIKPILR.[K]	1xOxidation [M4]	2.39982e-05	4.60138e-05	1	1	1	E1C9F5	E1C9F5 [749-760]		0	1411.8	182.4	61.2	113	43.3		Peak Found	High	Peak Found	Peak Found	High	1.923e-05	2.011e-06	2.75	36.88
FALSE	High	[R].IAEMPDIKPILR.[K]		7.19592e-07	4.60138e-05	1	1	3	E1C9F5	E1C9F5 [749-760]		0	1395.8	46.5	182.4	31.6	139.5		Peak Found	High	Peak Found	High	High	1.923e-05	3.436e-08	3.14	44.95
FALSE	High	[K].SLITTHHLMVYGNER.[F]		4.97136e-08	4.60138e-05	1	1	3	A0A1D5PFT8	A0A1D5PFT8 [78-92]		0	1770.9		180		220		Not Found	High	Not Found	High	High	1.923e-05	1.544e-09	4.1	35.09
FALSE	High	[K].IAEESNFPFIK.[I]		3.91935e-05	4.60138e-05	1	1	3	E1BQU4	E1BQU4 [556-566]		0	1294.67	95.3	114.4	76	114.2		Peak Found	High	High	High	High	1.923e-05	3.548e-06	2.45	48.74
FALSE	High	[R].IAEFAFEYAR.[N]		5.17651e-05	4.60138e-05	1	1	1	A0A1L1RX65	A0A1L1RX65 [179-188]		0	1216.6	104.7	101.2	91.7	102.4		Peak Found	High	Peak Found	Peak Found	High	1.923e-05	4.917e-06	2.81	48.08
FALSE	High	[K].SLLTKPLNSDQVER.[L]		9.26306e-08	4.60138e-05	1	1	6	E1C7K1	E1C7K1 [192-205]		0	1599.87	91.3	130.1	72.6	106.1		High	High	High	High	High	1.923e-05	3.2e-09	3.27	33.39
FALSE	High	[R].SLLSMLVEVHK.[G]		9.82325e-06	4.60138e-05	1	1	2	E1BYS4	E1BYS4 [1183-1193]		0	1255.71	25.8	145.2	40	188.9		Peak Found	High	Peak Found	High	High	1.923e-05	7.15e-07	3.21	53.67
FALSE	High	[K].SILSDEIAGLKDTVK.[E]		7.91493e-05	4.60138e-05	1	1	1	A0A1L1RP17	A0A1L1RP17 [1336-1350]		1	1588.88				400		Not Found	Not Found	Not Found	High	High	1.923e-05	8.038e-06	2.41	52.23
FALSE	High	[R].IAEKPGDHEPSTLQAIK.[D]		6.78446e-11	4.60138e-05	1	1	4	A0A1D5P668	A0A1D5P668 [206-222]		0	1833.97	113.8	138.8		147.4		Peak Found	High	Not Found	High	High	1.923e-05	7.305e-13	3.25	26.64
FALSE	High	[R].LAELATEVELLR.[S]		8.89813e-07	4.60138e-05	1	2	1	A0A3Q2UMP0	A0A3Q2UMP0 [357-368]		0	1356.77	72.9	53.2	18.6	255.4		Peak Found	Peak Found	Peak Found	High	High	1.923e-05	4.398e-08	3.95	52.71
FALSE	High	[K].SLLQALNEVK.[G]		0.000295571	4.60138e-05	1	1	2	F1NKL4	F1NKL4 [3754-3763]		0	1114.65	152.3	88.8	134.9	24.1		High	Peak Found	High	Peak Found	High	1.923e-05	3.66e-05	1.85	49.24
FALSE	High	[R].LAELEEFINGPNNAHIQQVGDR.[C]		2.76389e-14	4.60138e-05	1	1	3	F1NW23	F1NW23 [1183-1204]		0	2464.22	165.1	67.4	92.1	75.4		High	Peak Found	High	High	High	1.923e-05	6.305e-16	5.43	48.95
FALSE	High	[R].LAEIEEMAPFSPK.[V]		7.35572e-07	4.60138e-05	1	2	1	Q91048	Q91048 [300-312]		0	1461.73		181.4		218.6		Not Found	Peak Found	Not Found	High	High	1.923e-05	3.535e-08	3.53	49.2
FALSE	High	[R].LAEIEEMAPFSPK.[V]	1xOxidation [M7]	0.000120135	4.60138e-05	1	2	2	Q91048	Q91048 [300-312]		0	1477.72	76.7	65	194.3	64		Peak Found	High	Peak Found	High	High	1.923e-05	1.305e-05	2.73	41.44
FALSE	High	[K].SLIIVHPSWFIR.[T]		0.000419955	4.60138e-05	1	1	1	F1NEC1	F1NEC1 [239-250]		0	1467.85		193.2		206.8		Not Found	Peak Found	Not Found	High	High	1.923e-05	5.48e-05	3.04	53.22
FALSE	High	[R].SLLITTQVEGQQTNVQR.[L]		7.60037e-10	4.60138e-05	1	1	2	E1C1V3	E1C1V3 [103-119]		0	1915.02	126.6	120.3		153.1		Peak Found	High	Not Found	High	High	1.923e-05	1.21e-11	4.32	41.11
FALSE	High	[K].LAEIFTEAGVPK.[G]		2.77791e-07	4.60138e-05	1	1	5	F1NMN7	F1NMN7 [277-288]		0	1274.7	88.4	132.9	78.5	100.2		High	High	High	High	High	1.923e-05	1.144e-08	2.98	46.05
FALSE	High	[K].LAEIGLGYEDIAK.[I]		3.32395e-06	4.60138e-05	1	1	1	A0A1D5PG19	A0A1D5PG19 [154-166]		0	1391.74	102.1	91.8	92.1	114.1		Peak Found	Peak Found	Peak Found	High	High	1.923e-05	2.026e-07	3.38	47.19
FALSE	High	[R].SIIIPPFLAYGEK.[G]		6.40093e-05	4.60138e-05	1	1	5	R4GH26	R4GH26 [211-223]		0	1447.82	148.3	70.5	102.7	78.6		High	High	High	High	High	1.923e-05	6.268e-06	2.18	55.2
FALSE	High	[K].LAELHSDLK.[I]		0.000413854	4.60138e-05	1	1	3	F1NDD6	F1NDD6 [65-73]		0	1025.56	112	27.3	223.8	36.9		High	High	High	Peak Found	High	1.923e-05	5.396e-05	2.72	25.06
FALSE	High	[K].SLIINTSPVDVYK.[S]		2.80879e-06	4.60138e-05	1	5	4	E1C2F9	E1C2F9 [1079-1091]		0	1448.8	108.7	100.6	98.1	92.7		High	High	High	High	High	1.923e-05	1.671e-07	3.15	46.97
FALSE	High	[K].IAELMPGASGAEVK.[GV]		1.28318e-06	4.60138e-05	1	3	3	A0A3Q2U839	A0A3Q2U839 [352-365]		0	1372.71	58.8	151.1	48.2	142		Peak Found	High	High	High	High	1.923e-05	6.743e-08	2.98	38.3
FALSE	High	[K].SIILLHACAHNPTGVDPR.[Q]	1xCarbamidomethyl [C8]	2.25387e-12	4.60138e-05	1	3	6	P00508	P00508 [198-215]		0	1971.02	25.5	206.1	26.8	141.7		High	High	High	High	High	1.923e-05	1.408e-14	4.19	36.51
FALSE	High	[R].LAELNAYVGVSSSR.[E]		2.11869e-07	4.60138e-05	1	4	7	A0A3Q2UF40	A0A3Q2UF40 [119-132]		0	1465.76	101.6	118	63.7	116.7		High	High	High	High	High	1.923e-05	8.302e-09	3.72	45.43
FALSE	High	[R].LAEINDVWEEMK.[T]		3.21598e-07	4.60138e-05	1	3	4	A0A1D5P797	A0A1D5P797 [1024-1035]		0	1476.7	92.4	116	20.2	171.5		High	High	High	High	High	1.923e-05	1.352e-08	3.34	52.3
FALSE	High	[R].SILKPLSPVYNDEGL.[-]		1.25999e-05	4.60138e-05	1	1	2	Q5ZIZ3	Q5ZIZ3 [288-302]		0	1644.88		187.2	52	160.7		Not Found	High	High	Peak Found	High	1.923e-05	9.488e-07	2.49	50.55
FALSE	High	[K].SIIGVIPYFPYSK.[Q]		5.65138e-07	4.60138e-05	1	2	2	F1NZC6	F1NZC6 [103-115]		0	1483.82		141.5	148.5	110.1		Not Found	High	Peak Found	High	High	1.923e-05	2.606e-08	3.13	54.9
FALSE	High	[K].LAEMETYFPK.[E]		7.35619e-05	4.60138e-05	1	1	3	E1BQU2	E1BQU2 [221-230]		0	1228.59	115.2	96.6	95.3	92.8		High	High	Peak Found	High	High	1.923e-05	7.394e-06	2.06	45.35
FALSE	High	[R].LAEMNYEGR.[L]		7.57479e-05	4.60138e-05	2	2	1	A0A1D5PBD8; A0A3Q2UDG1	A0A1D5PBD8 [823-831]; A0A3Q2UDG1 [828-836]		0	1082.49	57.9		79	263.1	Shared	Peak Found	Not Found	Peak Found	High	High	1.923e-05	7.61e-06	1.87	28.55
FALSE	High	[R].LAEMPADSGYPAYLGAR.[L]		1.08026e-07	4.60138e-05	1	6	4	Q90647	Q90647 [365-381]		0	1781.85	60.1	140.2	53.5	146.2		High	High	High	High	High	1.923e-05	3.818e-09	3.75	45.8
FALSE	High	[R].LAEMPADSGYPAYLGAR.[L]	1xOxidation [M4]	6.68788e-07	4.60138e-05	1	6	2	Q90647	Q90647 [365-381]		0	1797.85	112.4	110.7	98.3	78.5		Peak Found	High	High	Peak Found	High	1.923e-05	3.156e-08	3.59	41.57
FALSE	High	[R].LAFGDLMPPEAEVR.[S]		8.36183e-06	4.60138e-05	1	1	2	A5HUM5	A5HUM5 [168-181]		0	1544.78	67.9	172		160.1		Peak Found	High	Not Found	High	High	1.923e-05	5.93e-07	2.94	53.86
FALSE	High	[K].IAFIFNNLSQSNMTQK.[V]		1.78392e-06	4.60138e-05	1	1	1	E1C1B8	E1C1B8 [1099-1114]		0	1855.94	203.8			196.2		Peak Found	Not Found	Not Found	High	High	1.923e-05	9.836e-08	3.49	53.06
FALSE	High	[K].LAFLVGQSIHR.[E]		6.81191e-06	4.60138e-05	1	1	7	A6N7Y9	A6N7Y9 [844-854]		0	1240.72	67.7	127.9	109.1	95.3		High	High	High	High	High	1.923e-05	4.665e-07	3.2	41.9
FALSE	High	[R].SLHDAIMIVR.[R]		8.80155e-06	4.60138e-05	1	2	7	Q5ZJK8	Q5ZJK8 [388-397]		0	1154.64	80.5	106.8	69.9	142.9		High	High	High	High	High	1.923e-05	6.266e-07	2.44	39.45
FALSE	High	[K].SIGTANRPMGAGEALR.[R]		7.22176e-08	4.60138e-05	2	5	6	A0A1D5PR95; A0A3Q2TRP9	A0A1D5PR95 [430-445]; A0A3Q2TRP9 [255-270]		0	1600.82	73.7	106.2	74.2	145.9	Shared	High	High	High	High	High	1.923e-05	2.395e-09	3.45	29.04
FALSE	High	[R].SLGTADVHFER.[K]		1.004e-07	4.60138e-05	1	1	9	E1C2L5	E1C2L5 [143-153]		0	1231.61	152.3	27.1	195.4	25.1		High	High	High	High	High	1.923e-05	3.505e-09	3.2	32.23
FALSE	High	[R].SLGSWLAEHPACLGPK.[V]	1xCarbamidomethyl [C12]	1.03383e-07	4.60138e-05	1	1	1	A0A1D5Q008	A0A1D5Q008 [70-85]		0	1722.86	220.1	119.1		60.8		Peak Found	High	Not Found	Peak Found	High	1.923e-05	3.622e-09	3.53	46.64
FALSE	High	[K].IAHSFHCTPIEGMLSHQLK.[Q]	1xCarbamidomethyl [C7]	9.50132e-11	4.60138e-05	1	1	2	A0A1D5P7C6	A0A1D5P7C6 [173-191]		0	2206.09		161.6		238.4		Not Found	High	Not Found	High	High	1.923e-05	1.083e-12	5.85	40.3
FALSE	High	[K].IAHSFHCTPIEGMLSHQLK.[Q]	1xCarbamidomethyl [C7]; 1xOxidation [M13]	1.59193e-11	4.60138e-05	1	1	2	A0A1D5P7C6	A0A1D5P7C6 [173-191]		0	2222.08	35.2	364.8				Peak Found	High	Not Found	Not Found	High	1.923e-05	1.362e-13	5.98	32.27
FALSE	High	[R].IAKEEIFGPVQEILR.[F]		2.35617e-06	4.60138e-05	1	2	6	O93344	O93344 [413-427]		1	1741.98		211.3		188.7		Not Found	High	Not Found	High	High	1.923e-05	1.36e-07	2.51	52.88
FALSE	High	[R].IAKEEIFGPVQPIMK.[F]		1.87773e-06	4.60138e-05	1	2	3	Q9DD46	Q9DD46 [407-421]		1	1699.95	81	131.5	52.1	135.5		Peak Found	High	Peak Found	High	High	1.923e-05	1.047e-07	3.31	45.52
FALSE	High	[R].IAKEEIFGPVQQIMK.[F]		4.06442e-09	4.60138e-05	1	2	14	P27463	P27463 [404-418]		1	1730.95	63.7	145.1	53.7	137.4		High	High	High	High	High	1.923e-05	8.506e-11	4.25	48.58
FALSE	High	[R].SLGNIVHIVR.[Q]		0.000592278	4.60138e-05	1	1	4	A5HUJ4	A5HUJ4 [82-91]		0	1107.66	85.8	45.1	90.8	178.3		Peak Found	Peak Found	High	High	High	1.923e-05	8.109e-05	2.11	38.9
FALSE	High	[K].SLGLPITDEQIK.[E]		4.99045e-05	4.60138e-05	1	2	2	E1BR00	E1BR00 [53-64]		0	1313.73	117.9	174.1	107.9			High	Peak Found	Peak Found	Not Found	High	1.923e-05	4.715e-06	2.71	46.24
FALSE	High	[K].LALAQEELVSSR.[N]		6.44748e-07	4.60138e-05	1	3	4	A0A3Q3AUG2	A0A3Q3AUG2 [1049-1060]		0	1315.72	95.6	96.3	76.7	131.5		High	High	High	High	High	1.923e-05	3.017e-08	4.03	40.58
FALSE	High	[K].LALASLGYEK.[T]		5.81982e-05	4.60138e-05	1	1	3	A0A1D5PLK6	A0A1D5PLK6 [110-119]		0	1064.6	79.1	140.8	63.4	116.7		High	High	High	Peak Found	High	1.923e-05	5.6e-06	2.58	42.76
FALSE	High	[R].LALCEAITNLCFAR.[V]	2xCarbamidomethyl [C4; C11]	4.84522e-09	4.60138e-05	1	1	1	A0A3Q2U989	A0A3Q2U989 [103-116]		0	1651.83	109.5	156.9	133.6			Peak Found	High	Peak Found	Not Found	High	1.923e-05	1.035e-10	3.39	54.45
FALSE	High	[K].SIGLISHVVEQNEAGDAAYR.[R]		8.41819e-14	4.60138e-05	1	2	2	E1BTQ9	E1BTQ9 [237-256]		0	2129.06	50.2	152.3	94.5	103		Peak Found	High	Peak Found	Peak Found	High	1.923e-05	9.751e-16	5.83	44.06
FALSE	High	[K].SIGGVILFHETLYQK.[D]		5.24998e-13	4.60138e-05	1	1	43	P07341	P07341 [73-87]		0	1704.93	96.6	89	88.6	125.9		High	High	High	High	High	1.923e-05	2.655e-15	4.96	49.38
FALSE	High	[K].LALDIEIATYR.[KT]		3.52446e-06	4.60138e-05	6	12	13	O93532; A0A1L1RIW5; A0A1L1RKR4; A0A1D5PQ92; Q6PVZ5; A0A1D5PXP0	O93532 [405-415]; A0A1L1RIW5 [449-459]; A0A1L1RKR4 [536-546]; A0A1D5PQ92 [444-454]; Q6PVZ5 [467-477]; A0A1D5PXP0 [430-440]		0	1277.71	126.7	53.2	128.7	91.5	Shared	High	High	Peak Found	High	High	1.923e-05	2.167e-07	3.44	52.95
FALSE	High	[R].SLGGQEELAR.[R]		0.000435602	4.60138e-05	2	3	2	A0A3Q2UHC6; F1NZZ2	A0A3Q2UHC6 [2321-2330]; F1NZZ2 [2318-2327]		0	1059.54	164.6	15	207.2	13.1	Shared	High	Peak Found	High	Peak Found	High	1.923e-05	5.726e-05	2.62	25.83
FALSE	High	[K].LALDMEINAYR.[K]		2.89227e-06	4.60138e-05	1	1	3	P13648	P13648 [366-376]		0	1308.66	68.6	131.5		200		Peak Found	High	Not Found	High	High	1.923e-05	1.725e-07	2.64	49.06
FALSE	High	[K].LALDMEINAYR.[K]	1xOxidation [M5]	0.000158662	4.60138e-05	1	1	2	P13648	P13648 [366-376]		0	1324.66	97.4	101.7	91.1	109.8		Peak Found	High	Peak Found	High	High	1.923e-05	1.799e-05	2.14	44.38
FALSE	High	[K].LALDMEISAYR.[K]		1.16249e-05	4.60138e-05	4	5	6	P14732; F1NAM2; P14731; A0A3Q2U596	P14732 [361-371]; F1NAM2 [433-443]; P14731 [367-377]; A0A3Q2U596 [419-429]		0	1281.65	23.6	117.6		258.8	Shared	Peak Found	High	Not Found	High	High	1.923e-05	8.689e-07	3.4	50.39
FALSE	High	[K].LALDMEISAYR.[K]	1xOxidation [M5]	2.57254e-06	4.60138e-05	4	5	7	P14732; F1NAM2; P14731; A0A3Q2U596	P14732 [361-371]; F1NAM2 [433-443]; P14731 [367-377]; A0A3Q2U596 [419-429]		0	1297.65	120.9	149.3	105.3	24.5	Shared	High	High	High	Peak Found	High	1.923e-05	1.513e-07	2.99	44.39
FALSE	High	[K].LALDMEISAYRK.[L]		1.15401e-05	4.60138e-05	4	5	3	P14732; F1NAM2; P14731; A0A3Q2U596	P14732 [361-372]; F1NAM2 [433-444]; P14731 [367-378]; A0A3Q2U596 [419-430]		1	1409.75	98.3	51.9	91.6	158.2	Shared	High	Peak Found	High	High	High	1.923e-05	8.642e-07	3.2	43.58
FALSE	High	[R].SLGEISALTAK.[L]		4.3107e-05	4.60138e-05	1	1	3	P12003	P12003 [434-444]		0	1089.62	82.4	135.8	62.7	119.1		High	High	High	Peak Found	High	1.923e-05	3.962e-06	2.81	41.55
FALSE	High	[R].SLGEIPIVESEIK.[K]		0.000266787	4.60138e-05	1	1	1	Q5ZIA5	Q5ZIA5 [482-494]		0	1413.78	97.7	102	100.7	99.6		Peak Found	High	Peak Found	Peak Found	High	1.923e-05	3.27e-05	2.33	50.7
FALSE	High	[K].SLGELIHTLNGAK.[L]		4.70537e-09	4.60138e-05	1	1	7	P00940	P00940 [20-32]		0	1352.75	53.7	149.6	93	103.7		High	High	High	High	High	1.923e-05	1.008e-10	4.5	46.46
FALSE	High	[K].SIGEAIQYLHSINIAHR.[D]		9.64442e-07	4.60138e-05	1	1	3	F1NCY7	F1NCY7 [164-180]		0	1922.02	15.1	169.7	18.6	196.7		High	High	Peak Found	High	High	1.923e-05	4.813e-08	3.18	50.25
FALSE	High	[K].LALEQQQLLCK.[Q]	1xCarbamidomethyl [C10]	4.06548e-05	4.60138e-05	1	1	1	F1NDZ9	F1NDZ9 [180-190]		0	1343.74		400				Not Found	High	Not Found	Not Found	High	1.923e-05	3.715e-06	2.35	41.01
FALSE	High	[R].SLGAGTLYIAESR.[L]		1.1003e-06	4.60138e-05	1	1	2	F1NYD4	F1NYD4 [29-41]		0	1337.71	136.5		118.6	144.8		High	Not Found	High	Peak Found	High	1.923e-05	5.634e-08	3.47	43
FALSE	High	[R].SIFYVPEQKPSMFDISR.[E]		1.07238e-07	4.60138e-05	1	1	5	Q5ZMF6	Q5ZMF6 [341-357]		0	2044.02	49.1	65.2	160.6	125		Peak Found	High	High	High	High	1.923e-05	3.766e-09	3.47	51.49
FALSE	High	[K].IAGYVTHLMK.[R]	1xOxidation [M9]	0.00022711	4.60138e-05	1	1	1	P08636	P08636 [50-59]		0	1148.61					No Quan Values	Not Found	Not Found	High	Not Found	High	1.923e-05	2.721e-05	2.35
FALSE	High	[R].IAQITGPPDR.[C]		0.000222178	4.60138e-05	1	4	3	E1BX03	E1BX03 [319-328]		0	1067.58	87.6		83.5	228.9		High	Not Found	High	Peak Found	High	1.923e-05	2.655e-05	2.94	27.73
FALSE	High	[K].IAGYVTHLMK.[R]		2.40849e-06	4.60138e-05	1	1	5	P08636	P08636 [50-59]		0	1132.62	58.3	21.6	68.7	251.5		High	High	High	High	High	1.923e-05	1.394e-07	2.19	34.82
FALSE	High	[R].LAGVHVPLVAMHHAYVVTER.[I]		1.29725e-07	4.60138e-05	1	2	4	A0A1D5PUG2	A0A1D5PUG2 [276-295]		0	2199.19	113.9	54.3	55.7	176.1		High	Peak Found	High	High	High	1.923e-05	4.696e-09	4.52	40.95
FALSE	High	[K].LAFNSLLEK.[A]		0.000308838	4.60138e-05	1	1	2	F1NCE3	F1NCE3 [659-667]		0	1034.59	156.7	48.1	155.4	39.8		High	High	Peak Found	Peak Found	High	1.923e-05	3.876e-05	1.49	47.71
FALSE	High	[R].LAFSLGSVWR.[R]		2.73786e-05	4.60138e-05	1	2	2	O93344	O93344 [86-95]		0	1135.63					No Quan Values	Not Found	High	High	Not Found	High	1.923e-05	2.347e-06	2.25
FALSE	High	[K].LAFSSTAQFSSK.[D]		0.000632577	4.60138e-05	1	1	2	Q5ZJ49	Q5ZJ49 [109-120]		0	1273.64	79.6	162.5	107.4	50.5		High	Peak Found	Peak Found	Peak Found	High	1.923e-05	8.758e-05	2.53	38.89
FALSE	High	[K].LAFSVTNNVIR.[L]		0.000515427	4.60138e-05	1	3	1	A0A1D5PZ59	A0A1D5PZ59 [1081-1091]		0	1233.69		195.7		204.3		Not Found	Peak Found	Not Found	High	High	1.923e-05	6.939e-05	1.76	45.53
FALSE	High	[K].IAFTGSTEVGK.[L]		1.4694e-05	4.60138e-05	1	2	3	O93344	O93344 [259-269]		0	1109.58	67.3	161.8	64.5	106.4		High	High	High	Peak Found	High	1.923e-05	1.143e-06	1.97	32.59
FALSE	High	[R].SIHDALCVVK.[R]	1xCarbamidomethyl [C7]	4.15576e-05	4.60138e-05	1	2	3	Q5ZMG9	Q5ZMG9 [394-403]		0	1141.6		30.2	99.7	270		Not Found	Peak Found	Peak Found	High	High	1.923e-05	3.795e-06	2.54	32.44
FALSE	High	[R].SIHDALCVIR.[CN]	1xCarbamidomethyl [C7]	3.4861e-05	4.60138e-05	2	3	7	Q9I8D6; Q5F411	Q9I8D6 [401-410]; Q5F411 [401-410]		0	1183.63	21	225.6	21	132.4	Shared	Peak Found	High	Peak Found	High	High	1.923e-05	3.114e-06	1.97	37.06
FALSE	High	[R].LAFVVGYIGR.[R]		0.000140097	4.60138e-05	1	3	12	A0A1D5PUZ2	A0A1D5PUZ2 [132-141]		0	1094.64	116.5	65	122.8	95.7		High	High	High	High	High	1.923e-05	1.557e-05	2.04	51.69
FALSE	High	[R].LAFYETGEPPRK.[N]		2.39092e-06	4.60138e-05	1	3	3	A0A1D5P629	A0A1D5P629 [405-416]		1	1407.73	96.4	129.5	51.5	122.6		High	High	High	Peak Found	High	1.923e-05	1.381e-07	2.28	32.48
FALSE	High	[R].SLHDALCVLAQTVK.[D]	1xCarbamidomethyl [C7]	2.28747e-10	4.60138e-05	1	1	6	Q5F424	Q5F424 [389-402]		0	1554.83	13.3	260.8	7.2	118.6		Peak Found	High	Peak Found	High	High	1.923e-05	3.015e-12	3.79	53.54
FALSE	High	[K].IAGAIGPCVSLNVK.[G]	1xCarbamidomethyl [C8]	0.000496914	4.60138e-05	1	1	1	Q5ZK03	Q5ZK03 [418-431]		0	1398.78					No Quan Values	Not Found	High	Not Found	Not Found	High	1.923e-05	6.68e-05	1.8
FALSE	High	[R].SLGYAYVNFQQPADAER.[A]		2.68685e-12	4.60138e-05	2	2	7	A0A1D5NYB2; E1C903	A0A1D5NYB2 [51-67]; E1C903 [51-67]		0	1928.91	118.3	86.5	101.9	93.3	Shared	High	High	High	High	High	1.923e-05	1.736e-14	4.74	46.42
FALSE	High	[R].IAGCLHMTVQTAVLIETLIK.[L]	1xCarbamidomethyl [C4]	2.88061e-11	4.60138e-05	1	3	24	A0A1D5PPA8	A0A1D5PPA8 [50-69]		0	2211.22		267.7		132.3		Not Found	High	Not Found	High	High	1.923e-05	2.715e-13	3.99	56.02
FALSE	High	[K].LAGCTLFITGASR.[G]	1xCarbamidomethyl [C4]	4.62107e-06	4.60138e-05	1	1	4	E1C7S2	E1C7S2 [8-20]		0	1366.71	31.8	219.3		148.9		Peak Found	High	Not Found	High	High	1.923e-05	2.973e-07	3.34	44.97
FALSE	High	[R].IAGDGTLLDER.[F]		4.37384e-07	4.60138e-05	1	1	6	F1NPM6	F1NPM6 [103-113]		0	1159.6	107.5	96.8	95.1	100.7		High	High	High	Peak Found	High	1.923e-05	1.922e-08	2.76	35.96
FALSE	High	[R].IAGDYVSEEVWYR.[V]		1.777e-09	4.60138e-05	2	3	6	E1C866; A0A1D5NV94	E1C866 [451-463]; A0A1D5NV94 [452-464]		0	1586.75	113.4	72	92	122.6	Shared	High	High	High	High	High	1.923e-05	3.253e-11	4.32	48.04
FALSE	High	[K].LAGESESNLR.[K]		5.06406e-05	4.60138e-05	1	6	3	Q5ZMU9	Q5ZMU9 [278-287]		0	1075.54	172	13.4	210.2	4.4		High	Peak Found	High	High	High	1.923e-05	4.781e-06	2.65	20.97
FALSE	High	[K].LAGFLDLTEQEFR.[I]		2.70742e-08	4.60138e-05	1	1	1	Q5F428	Q5F428 [475-487]		0	1538.78		28.1	276.8	95.1		Not Found	Peak Found	High	Peak Found	High	1.923e-05	7.639e-10	3.45	54.83
FALSE	High	[K].SLGVPTSLHTFPNLNHELNR.[T]		8.33069e-07	4.60138e-05	1	3	1	R4GHY3	R4GHY3 [191-210]		0	2246.17		195.4	108.7	95.9		Not Found	High	Peak Found	Peak Found	High	1.923e-05	4.088e-08	4.32	45.84
FALSE	High	[R].SLGVHLSFIR.[S]		7.68651e-05	4.60138e-05	1	4	4	A0A1D5PQF9	A0A1D5PQF9 [56-65]		0	1128.65	68	169.9		162.2		Peak Found	High	Not Found	High	High	1.923e-05	7.782e-06	3.03	45.12
FALSE	High	[K].IAGHAEEYGAETLER.[M]		1.78345e-15	4.60138e-05	1	1	71	P01994	P01994 [18-32]		0	1645.78	37.7	216.2	47	99.2		High	High	High	High	High	1.923e-05	6.305e-16	4.35	29.93
FALSE	High	[R].SLGVAAEGLPDQYADGR.[A]		1.04501e-10	4.60138e-05	1	1	5	A0A1D5P8W3	A0A1D5P8W3 [10-26]		0	1718.83	55.2	99.9	99.6	145.4		High	High	High	High	High	1.923e-05	1.208e-12	4.51	42.53
FALSE	High	[R].LAGIINFQRPK.[D]		3.96249e-06	4.60138e-05	1	1	9	F1NPQ0	F1NPQ0 [409-419]		0	1256.75	93.8	103.9	82.5	119.9		High	High	High	High	High	1.923e-05	2.495e-07	2.88	39.76
FALSE	High	[K].IAGIVPEGTHEWEK.[F]		0.000429275	4.60138e-05	1	1	2	F1NRT4	F1NRT4 [193-206]		0	1565.8	41.1	146.7	69.6	142.6		Peak Found	High	Peak Found	Peak Found	High	1.923e-05	5.636e-05	2.78	37.57
FALSE	High	[K].IAGPGLGTAVR.[A]		7.79988e-05	4.60138e-05	1	4	3	A0A1D5PXM1	A0A1D5PXM1 [1445-1455]		0	1011.59	110.5		146.7	142.8		High	Not Found	High	High	High	1.923e-05	7.878e-06	2.78	31.58
FALSE	High	[K].LAGPQLVQMFIGDGAK.[L]		8.48394e-08	4.60138e-05	1	1	2	Q5ZIT7	Q5ZIT7 [234-249]		0	1644.88		130.6		269.4		Not Found	High	Not Found	High	High	1.923e-05	2.868e-09	3.62	55.23
FALSE	High	[K].SLGTAYFDASGR.[L]		7.32936e-06	4.60138e-05	1	1	4	A0A1D5PYA4	A0A1D5PYA4 [17-28]		0	1244.59	85.8	112.9	75.1	126.2		Peak Found	High	Peak Found	High	High	1.923e-05	5.08e-07	2.7	40.53
FALSE	High	[R].IAGQVAAASK.[K]		0.000396079	4.60138e-05	1	1	11	A0A1D5PDV6	A0A1D5PDV6 [134-143]		0	915.526	125.5	121		153.5		High	High	Not Found	High	High	1.923e-05	5.121e-05	2.06	15
FALSE	High	[K].SIGTANRPMGAGEALR.[R]	1xOxidation [M9]	0.000140097	4.60138e-05	2	5	9	A0A1D5PR95; A0A3Q2TRP9	A0A1D5PR95 [430-445]; A0A3Q2TRP9 [255-270]		0	1616.82	149	16.9	163.3	70.9	Shared	High	High	High	High	High	1.923e-05	1.553e-05	2.04	23.27
FALSE	High	[R].LAGVHVPLVAMHHAYVVTER.[I]	1xOxidation [M11]	6.44796e-05	4.60138e-05	1	2	1	A0A1D5PUG2	A0A1D5PUG2 [276-295]		0	2215.18	51.3	348.7				Peak Found	High	Not Found	Not Found	High	1.923e-05	6.303e-06	5.37	36.47
FALSE	High	[K].IETIEVMEDR.[Q]		3.28778e-05	4.60138e-05	1	2	7	E1BZE6	E1BZE6 [150-159]		0	1234.6	121.6	73.7	110.4	94.3		High	High	High	High	High	1.923e-05	2.896e-06	2.71	40.66
FALSE	High	[K].SIAPSIYGSTDIK.[K]		0.000592278	4.60138e-05	1	2	3	Q5ZKL0	Q5ZKL0 [338-350]		0	1351.71	93.4	117.9	91	97.8		Peak Found	High	Peak Found	High	High	1.923e-05	8.107e-05	2.02	40.13
FALSE	High	[R].SLAPSIHGHEFIK.[K]		1.72621e-05	4.60138e-05	1	3	2	F1NFJ0	F1NFJ0 [303-315]		0	1435.77				400		Not Found	Not Found	Not Found	High	High	1.923e-05	1.373e-06	2.22	32.24
FALSE	High	[R].SGVEGLMDSYTQGFER.[S]		1.22345e-07	4.60138e-05	1	1	1	A0A1D5P3R3	A0A1D5P3R3 [281-296]		0	1775.79					No Quan Values	Not Found	Not Found	Not Found	High	High	1.923e-05	4.399e-09	3.96
FALSE	High	[K].LCLTLHNNEGSYLAHTQGK.[K]	1xCarbamidomethyl [C2]	4.67105e-09	4.60138e-05	1	1	2	Q66VY4	Q66VY4 [58-76]		0	2156.06	117.6	212.9	21.2	48.2		Peak Found	High	Peak Found	Peak Found	High	1.923e-05	9.975e-11	5.11	36.92
FALSE	High	[R].SGVEGEIKDGVTEGGQIHQQVQR.[N]		1.80348e-07	4.60138e-05	1	1	3	A0A1D5NWH9	A0A1D5NWH9 [181-203]		1	2451.22					No Quan Values	High	Not Found	High	Not Found	High	1.923e-05	6.922e-09	1.92
FALSE	High	[K].SGVDADVSYSR.[K]		9.93105e-07	4.60138e-05	1	2	15	A0A3Q2U7V0	A0A3Q2U7V0 [301-311]		0	1155.53	42.9	222.7	51.4	83		High	High	High	High	High	1.923e-05	5.011e-08	3.7	26.09
FALSE	High	[R].LCNTCNVSILGSGLQGR.[R]	2xCarbamidomethyl [C2; C5]	5.06281e-09	4.60138e-05	1	1	1	E1BZJ9	E1BZJ9 [331-347]		0	1848.91	35	209.7	93.6	61.7		Peak Found	High	Peak Found	Peak Found	High	1.923e-05	1.092e-10	3.4	45.05
FALSE	High	[R].LCNYLSHNLTISPQSGNFR.[Q]	1xCarbamidomethyl [C2]	0.000120135	4.60138e-05	1	2	1	E1C6A2	E1C6A2 [114-132]		0	2221.08	73.2	171.9		154.9		Peak Found	High	Not Found	Peak Found	High	1.923e-05	1.296e-05	2.93	44.46
FALSE	High	[K].LCPGAEDLEITK.[L]	1xCarbamidomethyl [C2]	6.73751e-05	4.60138e-05	1	2	2	A0A1L1RXE9	A0A1L1RXE9 [35-46]		0	1345.67	25.7	220.5		153.9		Peak Found	High	Not Found	High	High	1.923e-05	6.648e-06	2.11	38.49
FALSE	High	[K].SGVAITFLTK.[E]		0.000123704	4.60138e-05	1	1	5	A0A1D5PUG6	A0A1D5PUG6 [757-766]		0	1036.6	124.5	68	110.9	96.6		High	High	High	Peak Found	High	1.923e-05	1.343e-05	2.57	46.9
FALSE	High	[K].SGTSEFLNK.[M]		0.000332286	4.60138e-05	1	2	2	A0A1D5PPN9	A0A1D5PPN9 [168-176]		0	982.484	192.5	7.5	198.7	1.4		High	Peak Found	High	Peak Found	High	1.923e-05	4.203e-05	1.98	27.89
FALSE	High	[K].SGTIFDNFLITDDEK.[F]		3.44737e-08	4.60138e-05	1	1	7	A0A1D5P0U5	A0A1D5P0U5 [325-339]		0	1714.82	130.2	68.1	136.4	65.3		High	High	High	High	High	1.923e-05	1.014e-09	4.05	55
FALSE	High	[K].LCQIFSDLNATYR.[T]	1xCarbamidomethyl [C2]	3.38549e-05	4.60138e-05	1	1	1	E1C0P9	E1C0P9 [644-656]		0	1600.78		118.9	281.1			Not Found	High	Peak Found	Not Found	High	1.923e-05	2.987e-06	2.99	49.81
FALSE	High	[K].ICQQIEYYFGNHNLPR.[D]	1xCarbamidomethyl [C2]	3.41037e-05	4.60138e-05	1	1	2	F6R1X6	F6R1X6 [17-32]		0	2051.98	400					High	Not Found	Not Found	High	High	1.923e-05	3.017e-06	1.67	46.67
FALSE	High	[K].SGSPTALALR.[D]		0.000530731	4.60138e-05	1	2	5	A0A1L1RPC6	A0A1L1RPC6 [212-221]		0	972.547	170.3		229.7			High	Not Found	High	Not Found	High	1.923e-05	7.17e-05	2.66	31.86
FALSE	High	[K].SGVGNIFIK.[N]		5.73523e-05	4.60138e-05	1	1	6	A0A1D5NYB2	A0A1D5NYB2 [96-104]		0	934.536	141.7		118.9	139.4		High	Not Found	High	High	High	1.923e-05	5.515e-06	3.14	42.06
FALSE	High	[K].LCSLFYTNEDVAK.[K]	1xCarbamidomethyl [C2]	1.40625e-05	4.60138e-05	1	1	3	Q8UWC5	Q8UWC5 [860-872]		0	1559.74		301		99		Not Found	High	Not Found	High	High	1.923e-05	1.078e-06	2.18	45.18
FALSE	High	[R].LCTSTTESEVK.[R]	1xCarbamidomethyl [C2]	9.47014e-06	4.60138e-05	1	1	2	F1NAC6	F1NAC6 [406-416]		0	1254.59	159.6	25.4	215.1			High	Peak Found	High	Not Found	High	1.923e-05	6.85e-07	2.92	19.95
FALSE	High	[R].LCTSTTESEVKR.[A]	1xCarbamidomethyl [C2]	7.97265e-07	4.60138e-05	1	1	4	F1NAC6	F1NAC6 [406-417]		1	1410.69	118.9	44.6	236.5			Peak Found	High	High	High	High	1.923e-05	3.866e-08	3.2	17.2
FALSE	High	[K].ICVEDNVLMSGVK.[N]	1xCarbamidomethyl [C2]	0.000105303	4.60138e-05	1	1	1	E1BWA9	E1BWA9 [85-97]		0	1463.72					No Quan Values	Not Found	High	Not Found	Not Found	High	1.923e-05	1.115e-05	3.42
FALSE	High	[K].LCVIAECGELK.[E]	2xCarbamidomethyl [C2; C7]	0.000475574	4.60138e-05	1	1	1	E1BXG9	E1BXG9 [175-185]		0	1291.64		400				Not Found	High	Not Found	Not Found	High	1.923e-05	6.355e-05	2.35	40.06
FALSE	High	[R].LCVITASGVR.[I]	1xCarbamidomethyl [C2]	0.000182337	4.60138e-05	1	1	3	A0A1D5PL70	A0A1D5PL70 [85-94]		0	1075.59	59.8	98	56	186.2		High	Peak Found	High	High	High	1.923e-05	2.113e-05	2.62	35.89
FALSE	High	[R].SGSPGPGELSVR.[V]		6.26188e-05	4.60138e-05	1	4	5	A0A3Q2TVY3	A0A3Q2TVY3 [60-71]		0	1142.58	92.7	12.7	100.2	194.4		High	Peak Found	High	High	High	1.923e-05	6.106e-06	2.61	29.22
FALSE	High	[R].SGSGVSAVSSVSVDQR.[L]		1.86403e-06	4.60138e-05	1	3	2	A0A1D5PQS1	A0A1D5PQS1 [312-327]		0	1521.75	67.8	161.4	76.3	94.6		Peak Found	High	Peak Found	Peak Found	High	1.923e-05	1.037e-07	3.48	30.56
FALSE	High	[R].ICYIFHETFGR.[T]	1xCarbamidomethyl [C2]	9.2644e-06	4.60138e-05	1	3	1	A0A3Q2UHM4	A0A3Q2UHM4 [379-389]		0	1442.69	57.1	205.2	25.6	112.1		Peak Found	High	Peak Found	Peak Found	High	1.923e-05	6.692e-07	2.78	44.16
FALSE	High	[R].LCYSPDFEK.[L]	1xCarbamidomethyl [C2]	0.000416893	4.60138e-05	1	1	10	P20136	P20136 [114-122]		0	1158.51	21	248	25.2	105.8		Peak Found	High	High	High	High	1.923e-05	5.454e-05	1.93	37.3
FALSE	High	[K].LCYVALDFENEMATAASSSSLEK.[S]	1xCarbamidomethyl [C2]	4.8084e-13	4.60138e-05	2	8	2	P68034; A0A1D5NV17	P68034 [218-240]; A0A1D5NV17 [218-240]		0	2536.16		237.7		162.3	Shared	Not Found	High	Not Found	High	High	1.923e-05	2.536e-15	4.5	55.22
FALSE	High	[K].LCYVALDFENEMATAASSSSLEK.[S]	1xCarbamidomethyl [C2]; 1xOxidation [M12]	1.16232e-07	4.60138e-05	2	8	1	P68034; A0A1D5NV17	P68034 [218-240]; A0A1D5NV17 [218-240]		0	2552.15				400	Shared	Not Found	Not Found	Not Found	High	High	1.923e-05	4.139e-09	4.6	58.97
FALSE	High	[K].LCYVALDFEQEMATAASSSSLEK.[S]	1xCarbamidomethyl [C2]	3.14191e-17	4.60138e-05	1	3	79	P60706	P60706 [216-238]		0	2550.17		190.9	43.1	166		High	High	High	High	High	1.923e-05	6.305e-16	4.78	55.17
FALSE	High	[K].LCYVALDFEQEMATAASSSSLEK.[S]	1xCarbamidomethyl [C2]; 1xOxidation [M12]	2.49708e-15	4.60138e-05	1	3	41	P60706	P60706 [216-238]		0	2566.17	73.4	177.9	81.8	67		High	High	High	High	High	1.923e-05	6.305e-16	5.58	52.03
FALSE	High	[K].LCSIGVYYDNPHTVSPEK.[C]	1xCarbamidomethyl [C2]	1.6948e-06	4.60138e-05	1	2	1	E1C8H2	E1C8H2 [81-98]		0	2078.99					No Quan Values	Not Found	High	Not Found	Not Found	High	1.923e-05	9.296e-08	3.22
FALSE	High	[K].SGVSTTINTK.[H]		0.000246151	4.60138e-05	2	3	2	A0A1D5PBD8; A0A3Q2UDG1	A0A1D5PBD8 [176-185]; A0A3Q2UDG1 [176-185]		0	1007.54	317	36.5	38.9	7.6	Shared	High	High	Peak Found	Peak Found	High	1.923e-05	2.989e-05	2.84	19.82
FALSE	High	[K].SGVYQHVSGEQVGGHAIR.[I]		4.72812e-17	4.60138e-05	1	2	13	P43233	P43233 [265-282]		0	1880.94	56.8	112	87.5	143.6		High	High	High	High	High	1.923e-05	6.305e-16	5.49	25.39
FALSE	High	[K].LCHLLGMNVMEFTR.[A]	1xCarbamidomethyl [C2]	4.65503e-06	4.60138e-05	1	4	3	Q789A6	Q789A6 [381-394]		0	1720.83	45.6	113.9	46.6	193.9		Peak Found	High	High	High	High	1.923e-05	3.007e-07	3.81	52.02
FALSE	High	[R].LAYIDPNLALEEK.[N]		1.28298e-08	4.60138e-05	1	1	6	A0A3Q2TXL9	A0A3Q2TXL9 [354-366]		0	1488.79	84.2	118.6	71.8	125.4		High	High	High	High	High	1.923e-05	3.22e-10	3.98	48.65
FALSE	High	[R].LAYLGVQVK.[G]		1.15401e-05	4.60138e-05	1	2	6	E1C0F1	E1C0F1 [166-174]		0	990.598	86.5	119.3	71.8	122.4		High	High	High	High	High	1.923e-05	8.594e-07	2.15	42.68
FALSE	High	[R].SHEGETAYIR.[V]		4.88203e-05	4.60138e-05	1	2	10	Q5ZML3	Q5ZML3 [182-191]		0	1162.55	165.1	3.6	231.1	0.2		High	High	High	Peak Found	High	1.923e-05	4.604e-06	2.74	19.43
FALSE	High	[K].IAYTEADYYHTELWMEQALK.[Q]		8.54752e-06	4.60138e-05	1	3	2	E1BY52	E1BY52 [177-196]		0	2475.15					No Quan Values	Not Found	Not Found	Not Found	High	High	1.923e-05	6.067e-07	2.76
FALSE	High	[K].SGYWASHLAGR.[K]		0.000131165	4.60138e-05	1	9	1	A0A3Q2TTZ9	A0A3Q2TTZ9 [1379-1389]		0	1204.59	42.9		42	315.1		Peak Found	Not Found	Peak Found	High	High	1.923e-05	1.443e-05	2.9	33
FALSE	High	[R].SGYSSPGSPGTPGSR.[S]		0.000110031	4.60138e-05	1	9	1	A0A3Q3AAL2	A0A3Q3AAL2 [419-433]		0	1393.63				400		Not Found	Not Found	Not Found	High	High	1.923e-05	1.173e-05	2.39	20.23
FALSE	High	[R].LAYVFSQDFTVFGGSLSGAHAQK.[I]		3.01089e-07	4.60138e-05	1	1	1	A0A1D5P592	A0A1D5P592 [110-132]		0	2430.21		91.7	95.8	212.5		Not Found	Peak Found	Peak Found	High	High	1.923e-05	1.251e-08	5.42	54.62
FALSE	High	[K].LAYVWNNNIYIK.[A]		1.36566e-05	4.60138e-05	1	1	3	A0A1D5PJA5	A0A1D5PJA5 [162-173]		0	1510.81	125.5	57.7	100.2	116.5		High	Peak Found	High	High	High	1.923e-05	1.048e-06	2.78	51
FALSE	High	[K].SGYPSSGPTSSTPAFRPEDELEHLTK.[K]		5.04544e-06	4.60138e-05	1	2	4	Q5F464	Q5F464 [365-390]		0	2790.32	109.7	168.5	121.8			Peak Found	High	High	High	High	1.923e-05	3.289e-07	3.79	44.98
FALSE	High	[R].SGYITIGYR.[G]		0.000614339	4.60138e-05	1	1	4	A0A1D5P9P4	A0A1D5P9P4 [206-214]		0	1029.54	101.5	93.4	104.6	100.5		High	High	Peak Found	High	High	1.923e-05	8.444e-05	2.87	39.79
FALSE	High	[K].LCAGIMVTASHNPK.[Q]	1xCarbamidomethyl [C2]	2.79789e-09	4.60138e-05	1	1	3	A0A1D5NV65	A0A1D5NV65 [153-166]		0	1498.75		297.5		102.5		Not Found	High	Not Found	High	High	1.923e-05	5.478e-11	3.75	30.85
FALSE	High	[K].LCAGIMVTASHNPK.[Q]	1xCarbamidomethyl [C2]; 1xOxidation [M6]	4.7577e-08	4.60138e-05	1	1	4	A0A1D5NV65	A0A1D5NV65 [153-166]		0	1514.75		385.5	14.5			Not Found	High	Peak Found	Not Found	High	1.923e-05	1.476e-09	3.32	26.29
FALSE	High	[R].SGYGYNEPEQSR.[F]		8.27034e-05	4.60138e-05	1	1	7	Q5ZJ02	Q5ZJ02 [94-105]		0	1386.59	115.4	11.4	168.1	105		High	Peak Found	High	High	High	1.923e-05	8.415e-06	2.92	23.17
FALSE	High	[K].SGYAIQADEEQLR.[V]		1.98384e-05	4.60138e-05	1	2	2	A0A1L1RVY5	A0A1L1RVY5 [395-407]		0	1479.71	105.2	118.4	88.2	88.2		Peak Found	High	High	Peak Found	High	1.923e-05	1.607e-06	2.8	36.87
FALSE	High	[K].LCAWLVSELR.[L]	1xCarbamidomethyl [C2]	0.000130208	4.60138e-05	1	1	1	F1N9S3	F1N9S3 [45-54]		0	1246.66		301.6		98.4		Not Found	High	Not Found	Peak Found	High	1.923e-05	1.431e-05	1.77	53.33
FALSE	High	[K].SGYAFVDYPDQNWAIR.[A]		3.7365e-08	4.60138e-05	1	7	2	A0A1D5PEJ0	A0A1D5PEJ0 [42-57]		0	1901.88		189		211		Not Found	High	Not Found	High	High	1.923e-05	1.113e-09	4.44	53.33
FALSE	High	[R].ICDECNYGSYQGR.[C]	2xCarbamidomethyl [C2; C5]	1.12878e-07	4.60138e-05	1	1	1	E1BV20	E1BV20 [45-57]		0	1621.64		400				Not Found	High	Not Found	Not Found	High	1.923e-05	4.007e-09	3.54	27.08
FALSE	High	[R].SGWAGLSGLQK.[V]		0.000393191	4.60138e-05	1	1	1	A0A1D5P589	A0A1D5P589 [6-16]		0	1103.58		226.4		173.6		Not Found	Peak Found	Not Found	High	High	1.923e-05	5.079e-05	2.75	43
FALSE	High	[R].ICDLLSDFDEFSSR.[F]	1xCarbamidomethyl [C2]	4.17087e-06	4.60138e-05	1	1	1	F1NVD4	F1NVD4 [181-194]		0	1703.76		400				Not Found	High	Not Found	Not Found	High	1.923e-05	2.641e-07	3.27	55.1
FALSE	High	[K].LCDNYEIRPGK.[H]	1xCarbamidomethyl [C2]	2.68808e-06	4.60138e-05	1	3	4	E1BZR1	E1BZR1 [253-263]		0	1364.66	169.9	7.5	164.3	58.2		High	Peak Found	High	High	High	1.923e-05	1.584e-07	2.66	27.55
FALSE	High	[K].ICDQISDAVLDAHLR.[Q]	1xCarbamidomethyl [C2]	4.07964e-08	4.60138e-05	1	2	1	A0A3Q3AQH7	A0A3Q3AQH7 [33-47]		0	1725.86		280		120		Not Found	High	Not Found	Peak Found	High	1.923e-05	1.233e-09	4.19	45.68
FALSE	High	[K].ICDQWDNLGALTQK.[R]	1xCarbamidomethyl [C2]	4.24695e-09	4.60138e-05	1	4	1	A0A1D5P9P3	A0A1D5P9P3 [480-493]		0	1661.8		276.5		123.5		Not Found	High	Not Found	Peak Found	High	1.923e-05	8.896e-11	4.41	49.02
FALSE	High	[K].ICDQWDVLGSLTHSR.[R]	1xCarbamidomethyl [C2]	3.79162e-08	4.60138e-05	2	3	2	A0A1D5NXS9; Q90734	A0A1D5NXS9 [491-505]; Q90734 [491-505]		0	1786.85	17.9	255.8	25.2	101.1	Shared	Peak Found	High	Peak Found	High	High	1.923e-05	1.133e-09	4.49	52.22
FALSE	High	[K].LCEATATILGKPAER.[V]	1xCarbamidomethyl [C2]	3.81948e-08	4.60138e-05	1	2	3	Q5ZMG0	Q5ZMG0 [23-37]		0	1629.86	22.3	295.2	14.8	67.7		Peak Found	High	Peak Found	Peak Found	High	1.923e-05	1.137e-09	4.06	34.18
FALSE	High	[K].ICEVAEGDKADIDK.[A]	1xCarbamidomethyl [C2]	2.7269e-10	4.60138e-05	1	2	5	P27463	P27463 [57-70]		1	1562.74	14	164.3	67.1	154.6		Peak Found	High	High	High	High	1.923e-05	3.69e-12	4.29	23.94
FALSE	High	[R].ICEVINEAVWK.[H]	1xCarbamidomethyl [C2]	1.88473e-05	4.60138e-05	1	3	1	A0A1D5P774	A0A1D5P774 [397-407]		0	1360.69		400				Not Found	High	Not Found	Not Found	High	1.923e-05	1.515e-06	2.84	45.96
FALSE	High	[K].ICGDIHGQYTDLLR.[L]	1xCarbamidomethyl [C2]	1.06854e-06	4.60138e-05	1	1	2	P62207	P62207 [60-73]		0	1660.81		174.4	69.6	156		Not Found	Peak Found	Peak Found	High	High	1.923e-05	5.44e-08	2.93	42.15
FALSE	High	[K].ICGDIHGQYYDLLR.[L]	1xCarbamidomethyl [C2]	2.03522e-06	4.60138e-05	2	3	1	Q5ZL39; A0A1D5P888	Q5ZL39 [61-74]; A0A1D5P888 [78-91]		0	1722.83	29.3	247.2	32.7	90.8	Shared	Peak Found	High	Peak Found	Peak Found	High	1.923e-05	1.15e-07	4.19	44.58
FALSE	High	[K].LCGGDDDAAGEFFPEAAQVAYR.[M]	1xCarbamidomethyl [C2]	1.72028e-15	4.60138e-05	2	3	4	A0A1D5PY67; E1BWX1	A0A1D5PY67 [428-449]; E1BWX1 [428-449]		0	2359.03	50.2	253.9		95.9	Shared	Peak Found	High	High	High	High	1.923e-05	6.305e-16	5.64	52.92
FALSE	High	[K].LCYVGYNIEQEQK.[L]	1xCarbamidomethyl [C2]	5.25239e-07	4.60138e-05	1	4	4	P53488	P53488 [220-232]		0	1643.77	48.5	194.4	49	108		High	High	High	High	High	1.923e-05	2.382e-08	3.77	40.72
FALSE	High	[K].LAYGLLEELK.[V]		1.4694e-05	4.60138e-05	1	2	5	A0A3Q3B2M9	A0A3Q3B2M9 [600-609]		0	1148.66	101.3	101.5	88.9	108.4		High	High	High	High	High	1.923e-05	1.142e-06	1.97	52.81
FALSE	High	[R].LCYYIGATSDAATK.[I]	1xCarbamidomethyl [C2]	7.19592e-07	4.60138e-05	1	2	1	E1C9J2	E1C9J2 [72-85]		0	1533.73	60	267.3		72.7		Peak Found	High	Not Found	Peak Found	High	1.923e-05	3.442e-08	3.16	39.22
FALSE	High	[K].LDAAETTMVK.[K]	1xOxidation [M8]	6.78701e-05	4.60138e-05	1	3	3	A0A3Q2U7Y4	A0A3Q2U7Y4 [203-212]		0	1094.54	103.8	127.4	159.2	9.6		High	High	High	Peak Found	High	1.923e-05	6.729e-06	2.62	21.59
FALSE	High	[R].IDDIVSGHK.[K]		0.000496914	4.60138e-05	1	2	4	A0A3Q2UA96	A0A3Q2UA96 [594-602]		0	983.516	191.1	7.1	200.5	1.3		High	Peak Found	High	Peak Found	High	1.923e-05	6.671e-05	2.16	20.61
FALSE	High	[K].LDDLYGTWR.[K]		0.000280811	4.60138e-05	1	1	3	A0A1D5NUQ4	A0A1D5NUQ4 [233-241]		0	1138.55	129.9	66.8	118.1	85.2		High	High	High	Peak Found	High	1.923e-05	3.454e-05	2.88	45.09
FALSE	High	[K].IDDPEDSKPEDWDKPEHIPDPDAK.[K]		9.05905e-12	4.60138e-05	1	1	5	A0A1D5P0U5	A0A1D5P0U5 [227-250]		0	2788.26	186	27.7	170	16.4		High	Peak Found	High	Peak Found	High	1.923e-05	7.062e-14	3.65	37.01
FALSE	High	[K].LDDPSCSRPECYR.[S]	2xCarbamidomethyl [C6; C11]	0.000566847	4.60138e-05	1	2	3	F1NPF0	F1NPF0 [91-103]		0	1654.69	60.7	253.6	46.3	39.4		Peak Found	High	Peak Found	High	High	1.923e-05	7.72e-05	1.61	23.49
FALSE	High	[K].SGMLASEAIFNQLTNENLQSK.[T]	1xOxidation [M3]	3.65532e-08	4.60138e-05	1	2	1	F1NY29	F1NY29 [408-428]		0	2311.12		400				Not Found	High	Not Found	Not Found	High	1.923e-05	1.085e-09	4.36	53.55
FALSE	High	[K].SGMEWGLSPVGR.[V]		4.95404e-05	4.60138e-05	1	1	2	F1NL83	F1NL83 [60-71]		0	1275.62	60.4	143.5	9.8	186.2		Peak Found	High	Peak Found	High	High	1.923e-05	4.656e-06	2.75	46.94
FALSE	High	[K].SGLYIVTEYMAK.[G]		3.66942e-05	4.60138e-05	1	2	1	A0A1D5PXS9	A0A1D5PXS9 [260-271]		0	1374.7	71.5			328.5		Peak Found	Not Found	Not Found	High	High	1.923e-05	3.294e-06	2.55	52.59
FALSE	High	[R].LDDTVHVVIATPGR.[I]		7.68606e-07	4.60138e-05	1	1	3	Q5ZKB9	Q5ZKB9 [212-225]		0	1492.81	48.4	159	61.1	131.5		Peak Found	High	High	High	High	1.923e-05	3.719e-08	3.96	39
FALSE	High	[R].LDDVHDFLLR.[L]		8.64171e-05	4.60138e-05	1	2	2	O42479	O42479 [61-70]		0	1242.65	192.6	207.4				Peak Found	High	Not Found	High	High	1.923e-05	8.855e-06	2.7	46.15
FALSE	High	[K].SGLTDLVLGK.[I]		0.000244356	4.60138e-05	1	2	2	F1NLF0	F1NLF0 [44-53]		0	1002.58			184.7	215.3		Not Found	High	Peak Found	High	High	1.923e-05	2.95e-05	2.78	49.84
FALSE	High	[K].SGLSDIILGK.[I]		0.000105303	4.60138e-05	1	3	1	A0A1D5PD59	A0A1D5PD59 [45-54]		0	1002.58		211.1		188.9		Not Found	Peak Found	Not Found	High	High	1.923e-05	1.122e-05	2.54	50.62
FALSE	High	[K].LDEAVAAAHLDK.[L]		1.71953e-08	4.60138e-05	1	3	4	A0A1D5PPA8	A0A1D5PPA8 [391-402]		0	1252.65	56.8	161.8	76.2	105.1		High	High	Peak Found	High	High	1.923e-05	4.507e-10	3.44	29.37
FALSE	High	[K].SGIRPGSPASEHQPSSSPGQAELTR.[E]		2.11078e-08	4.60138e-05	1	1	3	A0A1D5PLS2	A0A1D5PLS2 [426-450]		0	2533.24		322.9		77.1		Not Found	High	Not Found	High	High	1.923e-05	5.719e-10	5.56	24.34
FALSE	High	[K].LDDLVRPYVHK.[I]		5.96993e-08	4.60138e-05	1	1	3	E1C2C3	E1C2C3 [560-570]		0	1354.75	103.5	31.8	106.3	158.4		Peak Found	Peak Found	Peak Found	High	High	1.923e-05	1.919e-09	4.06	31.79
FALSE	High	[K].SGLQGYDMSTFIR.[R]		7.38322e-06	4.60138e-05	1	1	3	A0A1D5PFT8	A0A1D5PFT8 [113-125]		0	1474.7		181		219		Not Found	High	Not Found	High	High	1.923e-05	5.118e-07	3.42	50.99
FALSE	High	[K].LDEGILITWTK.[R]		3.60273e-06	4.60138e-05	1	1	3	F1NZJ2	F1NZJ2 [26-36]		0	1288.71		346.8	7.4	45.8		Not Found	High	Peak Found	High	High	1.923e-05	2.222e-07	2.26	53.39
FALSE	High	[K].SGINPFDSQEAKPYK.[N]		2.08816e-05	4.60138e-05	1	1	2	E1C3U6	E1C3U6 [289-303]		0	1680.82					No Quan Values	High	High	Not Found	Not Found	High	1.923e-05	1.718e-06	2.34
FALSE	High	[R].SGLITILSR.[E]		0.000461859	4.60138e-05	1	2	3	A0A1D5PS46	A0A1D5PS46 [496-504]		0	959.588	93.5	110.6	93	102.9		High	High	Peak Found	Peak Found	High	1.923e-05	6.116e-05	2.19	48.68
FALSE	High	[R].LDEIFQTGLVAYVDLDER.[A]		2.20524e-10	4.60138e-05	1	3	3	E1BZR1	E1BZR1 [74-91]		0	2096.05		189.1		210.9		Not Found	Peak Found	Not Found	High	High	1.923e-05	2.87e-12	3.9	55.84
FALSE	High	[K].SGILPILVK.[C]		6.59115e-05	4.60138e-05	1	1	5	F1NV68	F1NV68 [115-123]		0	939.624	81	129.3	95	94.6		High	High	High	High	High	1.923e-05	6.479e-06	2.27	50.6
FALSE	High	[R].IDELPEGAVKPPANK.[Y]		5.40849e-07	4.60138e-05	1	1	2	A0A3Q2UG65	A0A3Q2UG65 [11-25]		0	1577.85		307.3		92.7		Not Found	High	Not Found	Peak Found	High	1.923e-05	2.473e-08	3.81	31.67
FALSE	High	[K].LDELQTSDVTVK.[Y]		1.09228e-06	4.60138e-05	1	2	2	E1BYQ6	E1BYQ6 [252-263]		0	1347.7	103.9	93.3	86.4	116.4		High	Peak Found	High	Peak Found	High	1.923e-05	5.577e-08	2.9	35.23
FALSE	High	[K].IDELSLYSSPAR.[E]		6.42437e-06	4.60138e-05	1	2	2	A0A1D5NXD7	A0A1D5NXD7 [38-49]		0	1350.69	67.4	135.1	76.2	121.2		Peak Found	Peak Found	High	High	High	1.923e-05	4.36e-07	3.74	42.73
FALSE	High	[K].LDEIYVAGLVAHSDLDER.[A]		2.64779e-12	4.60138e-05	1	3	4	A0A3Q2UAF8	A0A3Q2UAF8 [43-60]		0	2015.01	190.9		209.1			High	Not Found	High	Not Found	High	1.923e-05	1.705e-14	4.96	52.21
FALSE	High	[R].IDEMPEAAVK.[S]		0.000120135	4.60138e-05	1	1	1	A0A1D5PAE4	A0A1D5PAE4 [30-39]		0	1102.54	81.6	26.1	77.2	215.1		Peak Found	Peak Found	Peak Found	High	High	1.923e-05	1.298e-05	2.16	31.19
FALSE	High	[R].IDEMPEAAVK.[S]	1xOxidation [M4]	0.000337185	4.60138e-05	1	1	3	A0A1D5PAE4	A0A1D5PAE4 [30-39]		0	1118.54	175.1	24.8	200.1			High	Peak Found	High	Not Found	High	1.923e-05	4.265e-05	1.41	23.05
FALSE	High	[K].SGILPILVHCLER.[D]	1xCarbamidomethyl [C10]	4.23176e-08	4.60138e-05	1	1	1	Q5ZLF7	Q5ZLF7 [113-125]		0	1506.85		245.2		154.8		Not Found	High	Not Found	Peak Found	High	1.923e-05	1.285e-09	3.32	54.27
FALSE	High	[K].IDEPLEGSEDR.[I]		1.991e-06	4.60138e-05	2	4	8	A0A1D5PSI3; E1C453	A0A1D5PSI3 [387-397]; E1C453 [386-396]		0	1259.58	150	28.9	172.5	48.5	Shared	High	High	High	High	High	1.923e-05	1.122e-07	3.02	28.87
FALSE	High	[R].IDEFDYSKPLQGQQK.[R]		1.5749e-08	4.60138e-05	1	1	7	F1NPJ4	F1NPJ4 [602-616]		0	1795.89	113.5	105.3	95.9	85.4		High	High	High	High	High	1.923e-05	4.092e-10	3.88	36.77
FALSE	High	[R].LDDLSELAQK.[A]		0.000103016	4.60138e-05	1	1	1	A0A1D5P7W0	A0A1D5P7W0 [276-285]		0	1131.59	296.1		103.9			High	Not Found	Peak Found	Not Found	High	1.923e-05	1.089e-05	2.16	39.25
FALSE	High	[K].LDDLINWAR.[R]		4.91791e-05	4.60138e-05	1	1	6	F1NYM3	F1NYM3 [71-79]		0	1115.58	70.5	134.4	92.7	102.5		High	High	High	High	High	1.923e-05	4.633e-06	2.97	50.41
FALSE	High	[K].SGNALFHASTLHR.[L]		1.68847e-07	4.60138e-05	1	1	2	E1BSS3	E1BSS3 [286-298]		0	1410.72	185.9	10.6	203.5			Peak Found	Peak Found	High	Not Found	High	1.923e-05	6.375e-09	3.32	28.19
FALSE	High	[R].SGSAADTQAVADAVAYQLAFHSIELEEPPR.[V]		2.05189e-18	4.60138e-05	1	1	2	A0A1L1RUE7	A0A1L1RUE7 [104-133]		0	3143.53					No Quan Values	Not Found	High	Not Found	High	High	1.923e-05	6.305e-16	8
FALSE	High	[K].LDAAILEDR.[D]		0.000177075	4.60138e-05	1	1	1	P58268	P58268 [197-205]		0	1015.54	183.6			216.4		Peak Found	Not Found	Not Found	High	High	1.923e-05	2.029e-05	2.33	41.07
FALSE	High	[K].IDADKPQVTGQVLFR.[Q]		7.40978e-07	4.60138e-05	1	1	1	F1NHI4	F1NHI4 [152-166]		0	1686.92	157.7	242.3				Peak Found	High	Not Found	Not Found	High	1.923e-05	3.557e-08	3.23	40.16
FALSE	High	[R].SGQVLEVSGSK.[A]		0.000239049	4.60138e-05	1	2	2	A0A1D5PP57	A0A1D5PP57 [74-84]		0	1090.57	146.1	73	164.6	16.3		High	High	Peak Found	Peak Found	High	1.923e-05	2.873e-05	2.78	23.93
FALSE	High	[K].IDAEGLSGLTNLAK.[L]		1.61566e-09	4.60138e-05	1	2	6	P28675	P28675 [234-247]		0	1401.76	87.2	120.7	81.4	110.6		High	High	High	High	High	1.923e-05	2.9e-11	3.92	49.83
FALSE	High	[K].IDAEHPELR.[D]		0.000349751	4.60138e-05	1	1	3	F1N8X7	F1N8X7 [197-205]		0	1079.55	224.6	6.5	158.6	10.3		High	Peak Found	High	Peak Found	High	1.923e-05	4.471e-05	3.09	24.39
FALSE	High	[R].SGQQIVGPPR.[K]		0.00051167	4.60138e-05	1	2	2	Q5ZK10	Q5ZK10 [101-110]		0	1038.57	173.1	19.1	207.8			High	Peak Found	High	Not Found	High	1.923e-05	6.899e-05	2.62	24.08
FALSE	High	[R].SGPGPADNLLVFTVATK.[E]		4.53692e-07	4.60138e-05	1	2	1	A0A1L1RSJ4	A0A1L1RSJ4 [29-45]		0	1686.91	97.9	176.6	87.5	37.9		Peak Found	High	Peak Found	Peak Found	High	1.923e-05	2.009e-08	4.48	54.23
FALSE	High	[K].LDAENAIVHMGGQWLGGR.[Q]		0.000313392	4.60138e-05	1	1	1	A0A1L1RXF5	A0A1L1RXF5 [148-165]		0	1923.95	65.8	90.7		243.5		Peak Found	High	Not Found	Peak Found	High	1.923e-05	3.934e-05	1.9	53.9
FALSE	High	[R].IDAEVLDAAGPSLK.[V]		1.96881e-09	4.60138e-05	1	1	2	F1NX57	F1NX57 [61-74]		0	1398.75		202.3	84.9	112.7		Not Found	Peak Found	High	High	High	1.923e-05	3.667e-11	3.58	44.73
FALSE	High	[K].IDAFHYVQLGTAYR.[G]		6.49534e-05	4.60138e-05	1	1	3	A0A1D5PJ03	A0A1D5PJ03 [185-198]		0	1653.84	73.7	224	72.5	29.8		High	High	Peak Found	Peak Found	High	1.923e-05	6.394e-06	2.45	47.35
FALSE	High	[K].LDAFVESVVK.[K]		5.17651e-05	4.60138e-05	1	1	2	A0A1D5PA09	A0A1D5PA09 [61-70]		0	1106.61	60.4	141.2	60	138.4		Peak Found	High	Peak Found	Peak Found	High	1.923e-05	4.922e-06	3.12	45.55
FALSE	High	[K].LDAGTAPLAGTNGETTIQGLDK.[L]		8.2353e-14	4.60138e-05	1	1	4	P07341	P07341 [109-130]		0	2143.09	109.6	51.1	212	27.3		High	High	High	Peak Found	High	1.923e-05	9.636e-16	4.93	44.05
FALSE	High	[R].SGPFGQIFRPDNFVFGQSGAGNNWAK.[G]		4.50023e-15	4.60138e-05	4	5	6	P09203; F1NYB1; P32882; P09244	P09203 [78-103]; F1NYB1 [78-103]; P32882 [78-103]; P09244 [78-103]		0	2798.34	114.8	71.3	125	88.9	Shared	High	High	High	High	High	1.923e-05	6.305e-16	7.45	54.52
FALSE	High	[R].SGPFAPYLSAAAHAVPGPLK.[A]		3.9043e-08	4.60138e-05	1	1	2	Q5ZLR5	Q5ZLR5 [8-27]		0	1951.04		244.2		155.8		Not Found	High	Not Found	High	High	1.923e-05	1.169e-09	2.94	53.41
FALSE	High	[K].IDALLSSLPK.[T]		5.90566e-05	4.60138e-05	1	1	1	E1BQH9	E1BQH9 [971-980]		0	1056.63					No Quan Values	Not Found	Not Found	Not Found	High	High	1.923e-05	5.728e-06	2.08
FALSE	High	[R].IDAMDIYVK.[G]		1.80373e-05	4.60138e-05	1	5	1	P98157	P98157 [3900-3908]		0	1067.54				400		Not Found	Not Found	Not Found	High	High	1.923e-05	1.441e-06	1.74	43.81
FALSE	High	[R].IDAMHGVVGPYVK.[K]		0.000220558	4.60138e-05	1	1	2	F1NN63	F1NN63 [222-234]		0	1385.72		184.2		215.8		Not Found	High	Not Found	High	High	1.923e-05	2.62e-05	1.71	38.93
FALSE	High	[R].IDAMNGVMGPYVR.[R]		0.000121906	4.60138e-05	1	1	1	F1NM36	F1NM36 [227-239]		0	1422.69					No Quan Values	Not Found	Not Found	Not Found	High	High	1.923e-05	1.319e-05	3.49
FALSE	High	[R].SGNYPSSLSNETDR.[L]		1.27382e-06	4.60138e-05	1	1	3	A0A1D5PY54	A0A1D5PY54 [301-314]		0	1526.67	60.9	169.1	71.8	98.2		High	High	High	Peak Found	High	1.923e-05	6.645e-08	2.99	27.76
FALSE	High	[K].LDAQVQELTAK.[V]		1.67016e-06	4.60138e-05	1	4	2	Q789A6	Q789A6 [1257-1267]		0	1215.66	87.2	108.8	82.2	121.8		Peak Found	High	Peak Found	High	High	1.923e-05	9.131e-08	3.35	34.42
FALSE	High	[R].SGNTGIATTFINK.[A]		9.7153e-07	4.60138e-05	1	2	2	A0A1D5P7E4	A0A1D5P7E4 [521-533]		0	1323.69	202.3		173.6	24		High	Not Found	High	Peak Found	High	1.923e-05	4.854e-08	3.81	39.08
FALSE	High	[K].IDATAATALASR.[F]		1.08431e-06	4.60138e-05	1	1	12	A0A1D5PWP7	A0A1D5PWP7 [116-127]		0	1160.63	77.5	135.6	62.4	124.6		High	High	High	High	High	1.923e-05	5.545e-08	3.54	35.81
FALSE	High	[K].IDATADYICK.[V]	1xCarbamidomethyl [C9]	2.11896e-05	4.60138e-05	1	2	1	A0A1D5PSE5	A0A1D5PSE5 [221-230]		0	1169.55		317.8		82.2		Not Found	High	Not Found	Peak Found	High	1.923e-05	1.745e-06	3.53	33.61
FALSE	High	[R].SGNNPGDISSSMMENSK.[A]	1xOxidation [M13]	7.14233e-09	4.60138e-05	1	1	2	F1NB64	F1NB64 [165-181]		0	1770.73		345.4		54.6		Not Found	High	Not Found	High	High	1.923e-05	1.625e-10	3.96	27.31
FALSE	High	[R].SGNNPGDISSSMMENSK.[A]		1.25962e-09	4.60138e-05	1	1	2	F1NB64	F1NB64 [165-181]		0	1754.73	35.9	154		210.2		Peak Found	High	Not Found	High	High	1.923e-05	2.169e-11	3.88	34.36
FALSE	High	[R].IDCFSEVPTSVFGDK.[L]	1xCarbamidomethyl [C3]	4.10962e-08	4.60138e-05	1	3	3	A0A1D5P629	A0A1D5P629 [382-396]		0	1700.78	84.5	153.4	68	94.1		Peak Found	High	High	High	High	1.923e-05	1.239e-09	3.5	51.21
FALSE	High	[K].SGNIINMSSVASSIK.[G]	1xOxidation [M7]	3.46028e-07	4.60138e-05	1	1	2	F1NAM7	F1NAM7 [125-139]		0	1523.77	41.7	270.3	42.5	45.5		High	High	Peak Found	Peak Found	High	1.923e-05	1.474e-08	3.69	37.16
FALSE	High	[K].SGNIINMSSVASSIK.[G]		2.66806e-08	4.60138e-05	1	1	3	F1NAM7	F1NAM7 [125-139]		0	1507.78	86.1	112	74.6	127.3		Peak Found	High	High	High	High	1.923e-05	7.518e-10	3.36	47
FALSE	High	[R].SGSDASSLLGLAEK.[M]		1.00775e-06	4.60138e-05	1	1	2	F1NQ96	F1NQ96 [323-336]		0	1334.68	98.6	107.3	97.9	96.2		Peak Found	High	Peak Found	High	High	1.923e-05	5.095e-08	3.53	46.22
FALSE	High	[R].SHFEQWGTLTDCVVMR.[D]	1xCarbamidomethyl [C12]	2.91219e-12	4.60138e-05	2	2	2	Q5ZLB3; A0A1D5P5G1	Q5ZLB3 [32-47]; A0A1D5P5G1 [29-44]		0	1965.89	68.9	179.6		151.4	Shared	Peak Found	High	Not Found	High	High	1.923e-05	1.901e-14	4.66	48.38
FALSE	High	[R].IAYELVETK.[A]		0.000190523	4.60138e-05	1	2	4	Q5ZKP6	Q5ZKP6 [83-91]		0	1065.58	78.7	241.8	79.5			High	High	High	Not Found	High	1.923e-05	2.208e-05	2.54	37.22
FALSE	High	[R].IAYAPQFILNVESLPR.[I]		7.54493e-10	4.60138e-05	1	7	3	A0A1D5PGD5	A0A1D5PGD5 [991-1006]		0	1831.01		217.7	182.3			Not Found	High	High	High	High	1.923e-05	1.199e-11	3.75	55.06
FALSE	High	[K].IASILEEQFQQGK.[L]		2.89183e-08	4.60138e-05	1	2	6	A0A1D5PT58	A0A1D5PT58 [217-229]		0	1490.78	69.1	149	61.7	120.2		High	High	High	High	High	1.923e-05	8.283e-10	4.13	45.24
FALSE	High	[R].IASLILNTPELR.[K]		2.06524e-06	4.60138e-05	1	3	9	P00508	P00508 [319-330]		0	1339.79	92.2	109.1	86.4	112.2		High	High	High	High	High	1.923e-05	1.17e-07	2.86	49.85
FALSE	High	[R].IASLILNTPELRK.[E]		1.73889e-05	4.60138e-05	1	3	3	P00508	P00508 [319-331]		1	1467.89	155.5	41.8	134.1	68.7		High	Peak Found	High	Peak Found	High	1.923e-05	1.38e-06	3.59	43.24
FALSE	High	[K].SIAAATSALVK.[AS]		4.3107e-05	4.60138e-05	3	5	4	E1BR45; A0A1L1RXT6; E1C2S1	E1BR45 [1363-1373]; A0A1L1RXT6 [2333-2343]; E1C2S1 [2350-2360]		0	1031.61	103.4	21.9	94.7	180	Shared	High	High	High	High	High	1.923e-05	3.965e-06	2.79	36.91
FALSE	High	[K].IASLPQEVQDVSLLEK.[I]		2.80879e-06	4.60138e-05	1	1	3	Q5F4B4	Q5F4B4 [200-215]		0	1768.97	59.2	163	43	134.9		High	High	Peak Found	High	High	1.923e-05	1.667e-07	3.36	52.86
FALSE	High	[R].SLAAAAQEAAR.[A]		3.2638e-05	4.60138e-05	1	2	7	A0A3Q2U374	A0A3Q2U374 [47-57]		0	1058.56	94.5	14.2	111.4	179.9		High	High	High	High	High	1.923e-05	2.874e-06	3.25	27.64
FALSE	High	[R].LASITAGSENEVTQVNR.[C]		1.26433e-08	4.60138e-05	1	4	1	A0A1D5P4J5	A0A1D5P4J5 [131-147]		0	1788.91		400				Not Found	High	Not Found	Not Found	High	1.923e-05	3.15e-10	2.49	35.64
FALSE	High	[K].LASIVMNPHTK.[G]		1.85733e-05	4.60138e-05	1	1	1	A0A1D5P810	A0A1D5P810 [110-120]		0	1210.66	181.2		218.8			Peak Found	Not Found	High	Not Found	High	1.923e-05	1.498e-06	2.11	28.62
FALSE	High	[K].SKVDQIHEIVTGNPTVIK.[M]		1.96116e-12	4.60138e-05	1	1	5	A0A1D5PIZ8	A0A1D5PIZ8 [1037-1054]		1	1978.1	83.7	121.8	46.8	147.7		High	High	Peak Found	High	High	1.923e-05	1.205e-14	4.39	39.01
FALSE	High	[K].LASMPAGGAVAVSTGGVSAAPAAGAAPAAAEEK.[K]		7.85435e-11	4.60138e-05	1	1	2	A0A1D5PMT8	A0A1D5PMT8 [62-94]		0	2808.42		179		221		Not Found	High	Not Found	High	High	1.923e-05	8.708e-13	5.7	42.92
FALSE	High	[K].LASMPAGGAVAVSTGGVSAAPAAGAAPAAAEEK.[K]	1xOxidation [M4]	4.18433e-14	4.60138e-05	1	1	2	A0A1D5PMT8	A0A1D5PMT8 [62-94]		0	2824.41		286.8		113.2		Not Found	High	Not Found	High	High	1.923e-05	6.305e-16	4.1	38.89
FALSE	High	[R].SKVDEAVAVLQAHQAK.[E]		6.07379e-14	4.60138e-05	1	1	11	A0A1D5NYB2	A0A1D5NYB2 [606-621]		1	1693.92	74.8	161.9	41.1	122.2		High	High	High	High	High	1.923e-05	7.909e-16	5.45	36.26
FALSE	High	[R].LASQANIAQVLAELK.[E]		1.48508e-10	4.60138e-05	2	4	6	A0A1D5P7Y8; A0A1D5PXH0	A0A1D5P7Y8 [345-359]; A0A1D5PXH0 [345-359]		0	1568.9					No Quan Values	High	High	High	High	High	1.923e-05	1.827e-12	4.54
FALSE	High	[K].SLAAEWGK.[Y]		0.000479066	4.60138e-05	1	2	5	A0A1D5PD86	A0A1D5PD86 [224-231]		0	861.446	176.7	16.5	206.8			High	Peak Found	High	Not Found	High	1.923e-05	6.392e-05	3.39	33.73
FALSE	High	[K].IASQMITEGR.[M]		3.66942e-05	4.60138e-05	1	1	1	Q5ZJV0	Q5ZJV0 [343-352]		0	1105.57	82.6		92.9	224.4		Peak Found	Not Found	Peak Found	High	High	1.923e-05	3.286e-06	2.41	28.56
FALSE	High	[R].LASSVLCCGK.[K]	2xCarbamidomethyl [C7; C8]	0.000304351	4.60138e-05	1	1	4	Q5ZKK8	Q5ZKK8 [10-19]		0	1094.53	154.8		148.5	96.7		High	Not Found	High	Peak Found	High	1.923e-05	3.806e-05	2.33	28.76
FALSE	High	[R].LASTLVHLGEYQAAVDGAR.[K]		1.90409e-14	4.60138e-05	1	1	13	F1NW23	F1NW23 [1227-1245]		0	1971.03	71.1	127.1	96.9	104.9		High	High	High	High	High	1.923e-05	6.305e-16	5.3	45.22
FALSE	High	[R].LASTLVHLGEYQAAVDSGR.[K]		1.8159e-13	4.60138e-05	1	5	6	A0A1D5P650	A0A1D5P650 [1227-1245]		0	1987.02	75.1	142.1	60	122.8		High	High	High	High	High	1.923e-05	1.49e-15	4.24	44.77
FALSE	High	[R].IASVEGQDYLK.[G]		1.20583e-05	4.60138e-05	1	1	4	F1NYI3	F1NYI3 [298-308]		0	1222.63	96.4	124.9	83.4	95.3		High	High	High	High	High	1.923e-05	9.028e-07	2.37	35.48
FALSE	High	[K].IASWSDVVNAHVVPGSGVVK.[G]		1.55711e-13	4.60138e-05	1	1	7	F1NPH9	F1NPH9 [330-349]		0	2021.08	83.1	143.9	51.6	121.4		High	High	High	High	High	1.923e-05	1.369e-15	4.52	48.89
FALSE	High	[K].SKSEEAHAEDSVMDHHFR.[K]	1xOxidation [M13]	7.35572e-07	4.60138e-05	1	1	7	F1NYE5	F1NYE5 [331-348]		1	2127.91	153	18.9	190.4	37.6		Peak Found	High	High	High	High	1.923e-05	3.541e-08	3.28	19.08
FALSE	High	[R].LASYLDKVR.[AC]		0.000115817	4.60138e-05	2	3	4	A0A1L1RWG9; A0A1D5PMQ5	A0A1L1RWG9 [105-113]; A0A1D5PMQ5 [112-120]		1	1064.61	184.6		213.8	1.6	Shared	High	Not Found	High	Peak Found	High	1.923e-05	1.247e-05	2.82	30.87
FALSE	High	[K].SKSEEAHAEDSVMDHHFR.[K]		1.33519e-13	4.60138e-05	1	1	8	F1NYE5	F1NYE5 [331-348]		1	2111.92	109	101.8	95.9	93.2		High	High	High	High	High	1.923e-05	1.258e-15	4.79	24.77
FALSE	High	[K].LATAVEGFEPEQQK.[K]		5.06281e-09	4.60138e-05	1	1	4	A0A1D5P6V5	A0A1D5P6V5 [213-226]		0	1546.77	72.3	125.7	66.5	135.5		High	High	High	High	High	1.923e-05	1.091e-10	3.94	38.11
FALSE	High	[K].LATAVEGFEPEQQKK.[Q]		6.63909e-07	4.60138e-05	1	1	2	A0A1D5P6V5	A0A1D5P6V5 [213-227]		1	1674.87	56.2	137.7	55	151.2		Peak Found	Peak Found	Peak Found	High	High	1.923e-05	3.124e-08	3.4	32.99
FALSE	High	[K].SKQDEVNASWQR.[L]		2.73753e-07	4.60138e-05	1	8	10	A0A3Q2TVB7	A0A3Q2TVB7 [247-258]		1	1447.69	150.2	36.6	170.6	42.5		High	High	High	High	High	1.923e-05	1.121e-08	3.58	23.42
FALSE	High	[K].IATDLQPHVSAMTPIEVTR.[C]	1xOxidation [M12]	3.64224e-07	4.60138e-05	1	2	1	A0A3Q2U659	A0A3Q2U659 [339-357]		0	2095.09		166.6		233.4		Not Found	High	Not Found	Peak Found	High	1.923e-05	1.564e-08	3.07	40.66
FALSE	High	[R].SKPVRPLGLFTEYVDNPKK.[T]		1.13707e-07	4.60138e-05	1	2	3	A0A1D5PBY1	A0A1D5PBY1 [422-440]		1	2188.21	98	122.2	70.4	109.3		Peak Found	High	High	Peak Found	High	1.923e-05	4.053e-09	3.69	43.07
FALSE	High	[K].SKTPEIYLAYR.[N]		0.000596626	4.60138e-05	2	2	5	A0A1D5PAT5; A0A1D5P9D7	A0A1D5PAT5 [506-516]; A0A1D5P9D7 [527-537]		1	1340.72	154.3	54.1	140.1	51.5	Shared	High	High	High	High	High	1.923e-05	8.219e-05	2.54	38
FALSE	High	[K].IASIGINDFCPLGYNTK.[K]	1xCarbamidomethyl [C10]	7.97265e-07	4.60138e-05	1	2	2	P28675	P28675 [302-318]		0	1882.94		347.7		52.3		Not Found	High	High	Peak Found	High	1.923e-05	3.869e-08	3.54	52.69
FALSE	High	[R].SIAAIAQSPLAR.[E]		1.05694e-05	4.60138e-05	1	1	10	Q5ZKD7	Q5ZKD7 [238-249]		0	1197.69	80	134.7	63.9	121.5		High	High	High	High	High	1.923e-05	7.763e-07	3.29	41.56
FALSE	High	[R].IASLASGLEGGK.[T]		3.13485e-06	4.60138e-05	1	2	4	A0A1D5PU80	A0A1D5PU80 [268-279]		0	1102.61	167.8		126	106.2		High	Not Found	High	High	High	1.923e-05	1.893e-07	3.21	36.25
FALSE	High	[K].SLAMLGSSEDNTALSR.[A]	1xOxidation [M4]	9.64295e-09	4.60138e-05	1	1	4	A0A1L1S0C5	A0A1L1S0C5 [342-357]		0	1667.79	95.5	144.1	95.5	65		High	High	High	High	High	1.923e-05	2.303e-10	3.42	37.5
FALSE	High	[K].SLAMLGSSEDNTALSR.[A]		3.44737e-08	4.60138e-05	1	1	2	A0A1L1S0C5	A0A1L1S0C5 [342-357]		0	1651.8	95.7	98.8	76.5	128.9		High	High	Peak Found	Peak Found	High	1.923e-05	1.01e-09	3.67	42.87
FALSE	High	[R].LAQQISDEASK.[Y]		2.0131e-05	4.60138e-05	1	1	1	E1BWJ5	E1BWJ5 [1221-1231]		0	1189.61	168.6		200.4	31		Peak Found	Not Found	High	Peak Found	High	1.923e-05	1.642e-06	2.44	21.75
FALSE	High	[R].LAQQMENRPSVQAALK.[L]		8.92736e-12	4.60138e-05	1	2	8	A0A1D5P5J0	A0A1D5P5J0 [55-70]		0	1783.95	96	136.6	94.2	73.3		High	High	High	High	High	1.923e-05	6.972e-14	4.83	30.86
FALSE	High	[R].LAQQMENRPSVQAALK.[L]	1xOxidation [M5]	4.15532e-07	4.60138e-05	1	2	8	A0A1D5P5J0	A0A1D5P5J0 [55-70]		0	1799.94	133.7	89.4	151	26		High	High	High	High	High	1.923e-05	1.826e-08	3.08	26.58
FALSE	High	[K].LAQQQAAAAAAAAATNQQGSAK.[N]		2.63588e-15	4.60138e-05	1	2	2	A0A1D5NXL1	A0A1D5NXL1 [103-124]		0	2041.04	62.2	156.7	64.8	116.2		Peak Found	High	Peak Found	Peak Found	High	1.923e-05	6.305e-16	6.28	33.46
FALSE	High	[K].LAQQYFLVYHEPIPTAQLVQR.[I]		3.96662e-15	4.60138e-05	1	1	7	A0A1D5PHL0	A0A1D5PHL0 [93-113]		0	2514.35	49.4	152.9	75.2	122.5		High	High	High	High	High	1.923e-05	6.305e-16	5.81	51.96
FALSE	High	[K].LAQSNGWGVMVSHR.[S]		6.28195e-12	4.60138e-05	1	6	9	A0A1L1RQQ0	A0A1L1RQQ0 [359-372]		0	1541.76	93.4	82.9	76.4	147.4		High	High	High	High	High	1.923e-05	4.624e-14	3.9	37.2
FALSE	High	[K].LAQSNGWGVMVSHR.[S]	1xOxidation [M10]	3.18012e-10	4.60138e-05	1	6	2	A0A1L1RQQ0	A0A1L1RQQ0 [359-372]		0	1557.76	24.6	305.7	32.7	37		Peak Found	High	Peak Found	Peak Found	High	1.923e-05	4.393e-12	3.97	30.91
FALSE	High	[R].IAQTGAELSTEETK.[L]		6.21571e-07	4.60138e-05	1	3	3	Q9I8D1	Q9I8D1 [1016-1029]		0	1477.74	73.8	118.6	98.8	108.9		Peak Found	High	High	Peak Found	High	1.923e-05	2.891e-08	4.11	25.52
FALSE	High	[K].LAQTLSTQLFQMVHTQR.[Q]		3.31054e-11	4.60138e-05	1	2	6	A0A1D5PI15	A0A1D5PI15 [225-241]		0	2002.05	70.5	129.1	70.2	130.1		High	High	High	High	High	1.923e-05	3.19e-13	4.76	51.99
FALSE	High	[R].IAQTSYIPTQQDVLR.[T]		6.14736e-08	4.60138e-05	1	2	5	P50146	P50146 [162-176]		0	1732.92	105.1	99.1	99	96.8		High	High	High	High	High	1.923e-05	1.975e-09	4.28	43.37
FALSE	High	[K].SLAGSASTSSSGPGDQNELLSR.[I]		3.64057e-13	4.60138e-05	1	2	8	A0A1D5PPL7	A0A1D5PPL7 [62-83]		0	2121.01	79.7	113.2	78.6	128.4		High	High	High	High	High	1.923e-05	2.176e-15	5.7	36.06
FALSE	High	[K].IAQVAEITYGQK.[V]		9.06182e-08	4.60138e-05	1	1	7	F1NBD0	F1NBD0 [221-232]		0	1320.72	81.1	133.1	67.1	118.6		High	High	High	High	High	1.923e-05	3.102e-09	2.87	35.73
FALSE	High	[R].LAQVSPELLLASVR.[R]		4.27926e-05	4.60138e-05	1	1	1	E1C593	E1C593 [415-428]		0	1495.88	112.2	93.9	97.1	96.9		Peak Found	Peak Found	High	Peak Found	High	1.923e-05	3.922e-06	2.08	54.95
FALSE	High	[K].SLAEVATVVAR.[A]		2.52601e-05	4.60138e-05	1	1	5	H9KZL2	H9KZL2 [494-504]		0	1115.64	103.4	121.7	84.9	90.1		High	High	High	High	High	1.923e-05	2.129e-06	2.99	41.78
FALSE	High	[R].IAQYTAQIK.[N]		0.000233858	4.60138e-05	1	1	2	E1C319	E1C319 [34-42]		0	1035.58	189.9		210.1			High	Not Found	High	Not Found	High	1.923e-05	2.804e-05	2.82	27.74
FALSE	High	[K].SIAEIAFHYK.[H]		0.000130208	4.60138e-05	1	1	4	Q9PU40	Q9PU40 [199-208]		0	1178.62	91.2	125.5	73.5	109.8		High	High	High	High	High	1.923e-05	1.424e-05	2.45	41.73
FALSE	High	[R].IASAVEAILTADSASR.[K]		5.94675e-11	4.60138e-05	1	2	7	A0A3Q2U4P4	A0A3Q2U4P4 [101-116]		0	1574.84	101	103.2	85.2	110.7		High	High	Peak Found	High	High	1.923e-05	6.273e-13	4.79	52.41
FALSE	High	[R].SLAEEAQDGGVPVHDGK.[G]		4.82788e-08	4.60138e-05	1	1	5	E1C7J0	E1C7J0 [242-258]		0	1708.81	66.1	240.2	46.4	47.3		High	High	High	Peak Found	High	1.923e-05	1.498e-09	3.6	29.63
FALSE	High	[K].SIADVPEWFK.[G]		0.000554544	4.60138e-05	1	2	2	A0A1D6UPR4	A0A1D6UPR4 [157-166]		0	1191.6	70	156.7	68.9	104.4		Peak Found	High	High	Peak Found	High	1.923e-05	7.564e-05	2.45	53.19
FALSE	High	[K].SLADLTAVDVPSR.[Q]		7.46423e-07	4.60138e-05	1	1	6	F1ND23	F1ND23 [103-115]		0	1343.72	93.3	211.3	95.4			Peak Found	High	High	High	High	1.923e-05	3.579e-08	3.29	45.67
FALSE	High	[K].LASDLLEWIR.[R]		1.15401e-05	4.60138e-05	3	7	3	A0A1D5P9P3; A0A1D5NXS9; Q90734	A0A1D5P9P3 [283-292]; A0A1D5NXS9 [294-303]; Q90734 [294-303]		0	1215.67	132.3	72.1	96.5	99.2	Shared	Peak Found	High	High	High	High	1.923e-05	8.584e-07	3.54	55.23
FALSE	High	[K].LASDLPATDSFLGK.[N]		1.25981e-07	4.60138e-05	1	1	1	A0A1D5NWJ7	A0A1D5NWJ7 [45-58]		0	1434.75	48.3	168.7	55.9	127.1		Peak Found	Peak Found	Peak Found	High	High	1.923e-05	4.547e-09	3.05	46.83
FALSE	High	[K].SIAATDHEPTDAR.[K]		0.000148547	4.60138e-05	1	1	1	A0A1D5PAZ7	A0A1D5PAZ7 [207-219]		0	1383.65	196.3		203.7			High	Not Found	Peak Found	Not Found	High	1.923e-05	1.661e-05	2.35	17.36
FALSE	High	[K].LASESATSFR.[V]		0.000183676	4.60138e-05	1	7	3	A0A1D5PGD5	A0A1D5PGD5 [1791-1800]		0	1068.53	182.3	11.9	197	8.9		High	High	High	Peak Found	High	1.923e-05	2.119e-05	2.82	26.62
FALSE	High	[R].SLAANLQAQSSVMQSQK.[I]	1xOxidation [M13]	5.90427e-09	4.60138e-05	1	4	2	A0A1D5NTW7	A0A1D5NTW7 [325-341]		0	1806.9		347.4		52.6		Not Found	High	Not Found	High	High	1.923e-05	1.305e-10	5.1	31.98
FALSE	High	[K].LASGEHIAAFCLTEPGSGSDAASIQTR.[A]	1xCarbamidomethyl [C11]	2.33791e-12	4.60138e-05	1	1	1	F1NEF6	F1NEF6 [161-187]		0	2746.31	84.2	235.4	80.4			Peak Found	High	Peak Found	Not Found	High	1.923e-05	1.479e-14	6.49	44.87
FALSE	High	[R].SLAANLQAQSSVMQSQK.[I]		1.04517e-08	4.60138e-05	1	4	1	A0A1D5NTW7	A0A1D5NTW7 [325-341]		0	1790.91			117.5	282.5		Not Found	Not Found	Peak Found	High	High	1.923e-05	2.529e-10	3.81	39.69
FALSE	High	[K].IATEGSLVMDGR.[K]		8.09068e-05	4.60138e-05	1	2	1	A0A3Q2TW12	A0A3Q2TW12 [3235-3246]		0	1248.63	79.9	274.4	45.7			Peak Found	High	Peak Found	Not Found	High	1.923e-05	8.231e-06	1.96	35.84
FALSE	High	[K].IATEKDFLEAVNK.[V]		3.35938e-11	4.60138e-05	1	1	3	Q5ZMB8	Q5ZMB8 [403-415]		1	1477.79	70.6	170.1	43	116.2		Peak Found	High	Peak Found	High	High	1.923e-05	3.248e-13	4.56	41.84
FALSE	High	[R].SKPVRPLGLFTEYVDNPK.[K]		6.51718e-10	4.60138e-05	1	2	11	A0A1D5PBY1	A0A1D5PBY1 [422-439]		0	2060.12	52	138.6	73.3	136.1		High	High	High	High	High	1.923e-05	1.016e-11	4.18	46.41
FALSE	High	[R].LATFWYYAK.[V]		0.000230459	4.60138e-05	1	1	6	F1NIL3	F1NIL3 [31-39]		0	1162.59	50	155.5	59.1	135.4		High	High	High	High	High	1.923e-05	2.764e-05	2.15	50.95
FALSE	High	[R].SKAEEWGVQYVETSAK.[T]		2.27992e-05	4.60138e-05	1	2	1	E1BVT0	E1BVT0 [145-160]		1	1811.88	57.4	130.3	90.6	121.7		Peak Found	High	Peak Found	Peak Found	High	1.923e-05	1.895e-06	3.96	40.52
FALSE	High	[K].IAVIGGGIGGTAAAYFLR.[Q]		9.16119e-09	4.60138e-05	1	1	3	F1NYT7	F1NYT7 [34-51]		0	1706.96	116.5	80	122.4	81.2		High	Peak Found	High	High	High	1.923e-05	2.181e-10	4.1	54.94
FALSE	High	[K].SHYVLYGLVAAMQPR.[M]		2.51665e-06	4.60138e-05	1	1	1	E1BX02	E1BX02 [814-828]		0	1704.89	100.5	56.2	87.1	156.2		Peak Found	Peak Found	Peak Found	High	High	1.923e-05	1.47e-07	3.79	53.57
FALSE	High	[K].IAVLQSFADQLIAADHYAK.[G]		8.73341e-12	4.60138e-05	1	8	6	A0A3Q2TVB7	A0A3Q2TVB7 [1500-1518]		0	2074.1	120.3	122.9		156.8		High	High	High	High	High	1.923e-05	6.8e-14	4.68	55.08
FALSE	High	[K].SHVSDAVAQSTR.[I]		2.10323e-07	4.60138e-05	1	1	8	P00940	P00940 [194-205]		0	1257.62	143.8	15	237.1	4.1		High	High	High	High	High	1.923e-05	8.226e-09	3.42	17.77
FALSE	High	[K].LAVNMVPFPR.[L]		1.15401e-05	4.60138e-05	7	11	14	P09207; P09203; F1NYB1; F1NMU4; P32882; P09244; P09653	P09207 [253-262]; P09203 [253-262]; F1NYB1 [253-262]; F1NMU4 [253-262]; P32882 [253-262]; P09244 [253-262]; P09653 [253-262]		0	1143.63	90.9	95.2	83.9	130	Shared	High	High	High	High	High	1.923e-05	8.572e-07	2.51	49.12
FALSE	High	[K].LAVNMVPFPR.[L]	1xOxidation [M5]	1.14559e-05	4.60138e-05	7	11	20	P09207; P09203; F1NYB1; F1NMU4; P32882; P09244; P09653	P09207 [253-262]; P09203 [253-262]; F1NYB1 [253-262]; F1NMU4 [253-262]; P32882 [253-262]; P09244 [253-262]; P09653 [253-262]		0	1159.63	60.3	231.2	65.9	42.6	Shared	High	High	High	High	High	1.923e-05	8.514e-07	2.46	43.76
FALSE	High	[K].SHVDSSSVDSLFYAAQSIR.[V]		1.78365e-08	4.60138e-05	1	4	3	A0A1D6UPU6	A0A1D6UPU6 [123-141]		0	2068.99	160.7		122.2	117		High	Not Found	Peak Found	High	High	1.923e-05	4.708e-10	5	52.52
FALSE	High	[K].LAVNVSVDKR.[T]		0.000159828	4.60138e-05	1	1	2	A0A0B5H7I8	A0A0B5H7I8 [353-362]		1	1100.64	81.6	178.7		139.7		Peak Found	High	Not Found	High	High	1.923e-05	1.813e-05	2.45	27.14
FALSE	High	[R].SHTVAAQGGINAALGNMEDDNWR.[W]		7.29872e-13	4.60138e-05	1	2	1	F1NPJ4	F1NPJ4 [99-121]		0	2427.11				400		Not Found	Not Found	Not Found	High	High	1.923e-05	3.829e-15	6.11	46.56
FALSE	High	[R].IAVQFHSDR.[S]		9.3664e-05	4.60138e-05	1	3	1	F1NLW7	F1NLW7 [417-425]		0	1072.55	95	145.1	80.7	79.1		Peak Found	High	Peak Found	Peak Found	High	1.923e-05	9.764e-06	2.61	25.4
FALSE	High	[R].IAVSDFADITTLR.[R]		7.62883e-09	4.60138e-05	1	1	6	Q9W6H0	Q9W6H0 [130-142]		0	1421.76	72.8	142.8	63.8	120.7		High	High	High	High	High	1.923e-05	1.761e-10	3.81	53.93
FALSE	High	[K].SHSASDASPALSPDKVETK.[K]		1.01485e-10	4.60138e-05	1	2	2	A0A1D5PTF4	A0A1D5PTF4 [240-258]		1	1926.94	122.7	6.9	115.5	154.9		Peak Found	Peak Found	Peak Found	High	High	1.923e-05	1.172e-12	4.27	21.81
FALSE	High	[K].IAVSIEDEANK.[D]		7.38322e-06	4.60138e-05	1	3	2	A0A1D5NVZ1	A0A1D5NVZ1 [581-591]		0	1188.61		109.9	215.5	74.6		High	High	Peak Found	Peak Found	High	1.923e-05	5.126e-07	1.9	32.4
FALSE	High	[R].SHPLEPLEPADFER.[A]		3.7098e-06	4.60138e-05	1	3	4	A0A1D5PUZ2	A0A1D5PUZ2 [159-172]		0	1636.8	108.1	154.2	93.6	44		Peak Found	High	Peak Found	High	High	1.923e-05	2.303e-07	2.69	42.33
FALSE	High	[R].LAVTPTAGAEELYHPLLK.[R]		4.37317e-09	4.60138e-05	1	2	6	A0A1D5PKV6	A0A1D5PKV6 [497-514]		0	1923.06	77	134.1	70.5	118.3		High	High	High	High	High	1.923e-05	9.211e-11	4.27	47.39
FALSE	High	[R].LAVVDQLYGMQPIR.[V]		2.37348e-06	4.60138e-05	1	2	2	Q5ZJU3	Q5ZJU3 [50-63]		0	1602.87	84.5	126	99.6	90		Peak Found	Peak Found	Peak Found	High	High	1.923e-05	1.372e-07	3.27	53.09
FALSE	High	[R].SHMVVANTMEDFQK.[E]	2xOxidation [M3; M9]	6.12536e-07	4.60138e-05	1	3	4	A0A3Q2TSP8	A0A3Q2TSP8 [1599-1612]		0	1668.74		330.3	44.6	25.1		Not Found	High	Peak Found	Peak Found	High	1.923e-05	2.852e-08	2.67	22.83
FALSE	High	[R].SHMVVANTMEDFQK.[E]	1xOxidation [M3]	1.26887e-09	4.60138e-05	1	3	2	A0A3Q2TSP8	A0A3Q2TSP8 [1599-1612]		0	1652.74		259.6		140.4		Not Found	High	Not Found	High	High	1.923e-05	2.198e-11	4.13	31.67
FALSE	High	[K].SHIIAAEENLHHMIVDLDNVVK.[K]		7.16688e-12	4.60138e-05	1	2	3	F1P3U1	F1P3U1 [282-303]		0	2497.29	8.8	141.7		249.4		Peak Found	High	Not Found	High	High	1.923e-05	5.408e-14	6.66	53.89
FALSE	High	[K].SHLEDVVVALLK.[T]		3.03255e-09	4.60138e-05	1	2	1	F1N9S7	F1N9S7 [97-108]		0	1322.77					No Quan Values	Not Found	High	Not Found	Not Found	High	1.923e-05	6.028e-11	3.87
FALSE	High	[K].SHIADFAPEVAWVTR.[S]		3.12268e-09	4.60138e-05	1	3	10	A0A3Q2TSP8	A0A3Q2TSP8 [1269-1283]		0	1698.86	101.2	85	104.5	109.2		High	High	High	High	High	1.923e-05	6.247e-11	4.37	51.58
FALSE	High	[R].SHGSEIISDLQGR.[I]		1.6948e-06	4.60138e-05	1	3	1	A0A1D5NWB8	A0A1D5NWB8 [638-650]		0	1398.7	145.3			254.7		Peak Found	Not Found	Not Found	High	High	1.923e-05	9.284e-08	3.18	34.87
FALSE	High	[R].IAWDDEETR.[E]		0.000222178	4.60138e-05	1	3	5	F1P0M2	F1P0M2 [216-224]		0	1134.51	105.5	114	98.9	81.6		Peak Found	High	High	High	High	1.923e-05	2.654e-05	2.07	33.59
FALSE	High	[K].IAWESPQGQVTR.[Y]		4.23239e-06	4.60138e-05	1	4	4	A0A3Q2TW07	A0A3Q2TW07 [1718-1729]		0	1371.7	115.8	87.3	86.4	110.6		High	High	Peak Found	High	High	1.923e-05	2.678e-07	2.04	36.06
FALSE	High	[R].IAWTHITIPESLK.[Q]		3.90489e-06	4.60138e-05	1	2	3	Q5ZK05	Q5ZK05 [131-143]		0	1508.85	71.3	133.6	61.5	133.7		High	High	High	Peak Found	High	1.923e-05	2.457e-07	3.26	49.1
FALSE	High	[R].LAWVSHDSTVSVADASK.[N]		1.2008e-12	4.60138e-05	1	1	3	Q5ZJI7	Q5ZJI7 [219-235]		0	1772.88	82.4	52.9	90.9	173.8		Peak Found	High	Peak Found	High	High	1.923e-05	6.828e-15	3.5	37.51
FALSE	High	[R].SHFEQWGTLTDCVVMR.[D]	1xCarbamidomethyl [C12]; 1xOxidation [M15]	8.83188e-09	4.60138e-05	2	2	1	Q5ZLB3; A0A1D5P5G1	Q5ZLB3 [32-47]; A0A1D5P5G1 [29-44]		0	1981.89		400			Shared	Not Found	High	Not Found	Not Found	High	1.923e-05	2.077e-10	2.52	45.43
FALSE	High	[K].LAYADQGDFLWR.[L]		2.00563e-06	4.60138e-05	1	3	1	A0A3Q2U960	A0A3Q2U960 [270-281]		0	1454.71	123.9		115.8	160.2		Peak Found	Not Found	Peak Found	High	High	1.923e-05	1.13e-07	3.54	52.25
FALSE	High	[R].SKDAAAPAPVGQPAPGAFLK.[A]		1.70088e-07	4.60138e-05	1	1	3	A0A1D5PVX9	A0A1D5PVX9 [73-92]		1	1893.02	72.4	144.4	50.4	132.9		Peak Found	High	Peak Found	High	High	1.923e-05	6.474e-09	3.57	38.2
FALSE	High	[K].LAQMEEAPLFPGESIK.[V]	1xOxidation [M4]	1.55803e-05	4.60138e-05	1	3	1	A0A1D5PA82	A0A1D5PA82 [95-110]		0	1775.89		400				Not Found	High	Not Found	Not Found	High	1.923e-05	1.216e-06	2.1	45.44
FALSE	High	[R].LAVGSGLRPDVWR.[G]		0.000264842	4.60138e-05	1	1	2	A0A3Q3AY35	A0A3Q3AY35 [398-410]		0	1425.8	150.3			249.7		Peak Found	High	Not Found	High	High	1.923e-05	3.25e-05	2.67	42.54
FALSE	High	[R].IAVGSDADVVIWDPDKVK.[T]		1.71927e-10	4.60138e-05	1	2	6	Q71SG3	Q71SG3 [401-418]		1	1927.02	44.2	135.7	41.3	178.8		Peak Found	High	High	High	High	1.923e-05	2.152e-12	4.37	48.02
FALSE	High	[K].SKPGAAMVEMADGYAVDR.[A]	2xOxidation [M7; M10]	7.03958e-07	4.60138e-05	1	2	4	A0A3Q2TSX5	A0A3Q2TSX5 [356-373]		0	1899.86		377.6		22.4		Not Found	High	Not Found	Peak Found	High	1.923e-05	3.365e-08	4.51	27.83
FALSE	High	[K].SKPGAAMVEMADGYAVDR.[A]	1xOxidation [M]	9.33113e-08	4.60138e-05	1	2	2	A0A3Q2TSX5	A0A3Q2TSX5 [356-373]		0	1883.86		294.2		105.8		Not Found	High	Not Found	Peak Found	High	1.923e-05	3.204e-09	2.65	32.8
FALSE	High	[K].SKPGAAMVEMADGYAVDR.[A]		8.32688e-13	4.60138e-05	1	2	4	A0A3Q2TSX5	A0A3Q2TSX5 [356-373]		0	1867.87	26.9	131.3	82.6	159.1		High	High	Peak Found	High	High	1.923e-05	4.447e-15	4.39	42.08
FALSE	High	[K].SKPAHYAFR.[T]		0.000280811	4.60138e-05	1	5	5	A0A1D5PQ40	A0A1D5PQ40 [683-691]		0	1076.56	328.3	25.6	39	7.1		High	High	Peak Found	High	High	1.923e-05	3.468e-05	2	15.85
FALSE	High	[R].LATLGALNTEVADR.[Q]		9.78697e-05	4.60138e-05	1	2	1	A0A1I7Q412	A0A1I7Q412 [267-280]		0	1443.78		205.2		194.8		Not Found	Peak Found	Not Found	High	High	1.923e-05	1.029e-05	2.88	43.76
FALSE	High	[R].LATLLGLQAPPTR.[G]		2.4983e-06	4.60138e-05	1	1	13	E1BSS3	E1BSS3 [355-367]		0	1350.81	98.3	107.9	92.5	101.4		High	High	High	High	High	1.923e-05	1.461e-07	3.17	48.31
FALSE	High	[K].SKITVTSEVPFSK.[R]		1.3858e-05	4.60138e-05	1	2	2	Q98TF8	Q98TF8 [68-80]		1	1422.78		232.8		167.2		Not Found	High	Not Found	High	High	1.923e-05	1.063e-06	3.33	36.03
FALSE	High	[K].LATMYSSGSPEGGSDSSESR.[S]	1xOxidation [M4]	2.15733e-10	4.60138e-05	1	1	1	E1C040	E1C040 [702-721]		0	2020.84		400				Not Found	High	Not Found	Not Found	High	1.923e-05	2.81e-12	4.29	22.76
FALSE	High	[K].LATNAAVTVLR.[V]		2.7883e-06	4.60138e-05	2	4	6	Q6EE31; A0A1D5PZJ4	Q6EE31 [510-520]; A0A1D5PZJ4 [510-520]		0	1128.67	61.4	143.6	54	141.1	Shared	High	High	High	High	High	1.923e-05	1.649e-07	3.61	37.41
FALSE	High	[R].IATPGYLPTQQDVLR.[V]		3.65532e-08	4.60138e-05	1	1	4	Q71RI7	Q71RI7 [167-181]		0	1671.91	85.8	131.8	76.3	106		High	High	High	High	High	1.923e-05	1.079e-09	3.56	45.72
FALSE	High	[R].LATVEVEGESYEAGGSVLHPLNLHMK.[H]		1.06854e-06	4.60138e-05	1	1	1	F1NYT7	F1NYT7 [72-97]		0	2780.39	125.1			274.9		Peak Found	Not Found	Not Found	High	High	1.923e-05	5.446e-08	5.6	47.4
FALSE	High	[K].LATVTSVHVYSIQK.[A]		9.02975e-05	4.60138e-05	1	2	1	A0A5H1ZRJ5	A0A5H1ZRJ5 [92-105]		0	1545.86		167.9		232.1		Not Found	High	Not Found	Peak Found	High	1.923e-05	9.347e-06	3.15	36.56
FALSE	High	[R].SKLEDIANAAIGANAVAQVAK.[V]		2.50651e-11	4.60138e-05	1	1	2	F1NH65	F1NH65 [115-135]		1	2054.12		75.5		324.5		Not Found	High	Not Found	High	High	1.923e-05	2.313e-13	5.03	49.42
FALSE	High	[K].SKLEAEIATYR.[A]		1.94074e-05	4.60138e-05	1	1	2	A0A1D5PHS2	A0A1D5PHS2 [370-380]		1	1280.68	27.1	183.8		189.1		Peak Found	High	Not Found	Peak Found	High	1.923e-05	1.576e-06	3.45	34.43
FALSE	High	[K].IAVAGAQNYLSAVLR.[L]		8.64132e-07	4.60138e-05	1	5	1	A0A1D5P2R0	A0A1D5P2R0 [548-562]		0	1545.87					No Quan Values	Not Found	Not Found	Not Found	High	High	1.923e-05	4.266e-08	3.49
FALSE	High	[R].IAVALGENHSR.[A]		3.8342e-05	4.60138e-05	1	4	1	Q5ZIC8	Q5ZIC8 [306-316]		0	1166.63	188.3	155		56.8		Peak Found	High	Not Found	Peak Found	High	1.923e-05	3.474e-06	3.56	24.54
FALSE	High	[K].LAVATFAGIENK.[F]		1.62195e-06	4.60138e-05	1	3	4	F1P3D9	F1P3D9 [646-657]		0	1233.68	111.8	113.9	95.1	79.2		Peak Found	High	High	Peak Found	High	1.923e-05	8.802e-08	3.37	44.75
FALSE	High	[R].IAVCGAISQYNDSVPQK.[G]	1xCarbamidomethyl [C4]	8.48264e-10	4.60138e-05	1	1	4	F1NCM5	F1NCM5 [237-253]		0	1849.91	36.1	229.8	31.1	103.1		High	High	Peak Found	High	High	1.923e-05	1.377e-11	3.5	39.98
FALSE	High	[K].SKFTITPGSEQIR.[A]		3.16923e-07	4.60138e-05	1	1	3	Q5ZMW1	Q5ZMW1 [414-426]		1	1463.79	171.6	107.4	121			High	Peak Found	High	High	High	1.923e-05	1.329e-08	3.53	32.83
FALSE	High	[K].SKDESLKPQPLSTK.[H]		0.000218949	4.60138e-05	1	2	2	Q91048	Q91048 [873-886]		1	1557.85	180.6	6.8	212.6			High	Peak Found	High	Not Found	High	1.923e-05	2.595e-05	2.51	19.31
FALSE	High	[K].SKDDQVTVIGAGVTLHEALAAAEQLRK.[E]		3.75775e-15	4.60138e-05	1	2	4	F1P1A5	F1P1A5 [498-524]		2	2820.52		214.8		185.2		High	High	Not Found	High	High	1.923e-05	6.305e-16	6.74	54.18
FALSE	High	[K].SKDDQVTVIGAGVTLHEALAAAEQLR.[K]		8.84553e-19	4.60138e-05	1	2	8	F1P1A5	F1P1A5 [498-523]		1	2692.43	58.1	138.4	58.1	145.4		High	High	High	High	High	1.923e-05	6.305e-16	7.06	54.75
FALSE	High	[R].SKDDPSASSGAEGDVSSEREP.[-]		4.20089e-08	4.60138e-05	1	1	1	E1BRV8	E1BRV8 [187-207]		2	2106.91		400				Not Found	High	Not Found	Not Found	High	1.923e-05	1.275e-09	4.5	21.45
FALSE	High	[K].IAVEPVNPSELPK.[M]		4.50383e-07	4.60138e-05	1	3	8	A0A1L1RXY9	A0A1L1RXY9 [546-558]		0	1392.77	114.4	98.3	91.5	95.8		High	High	High	High	High	1.923e-05	1.994e-08	3.31	42.36
FALSE	High	[K].LAVFAAVDAPIAPSDK.[G]		3.10038e-07	4.60138e-05	1	1	2	E1C9F5	E1C9F5 [953-968]		0	1584.86		195		205		Not Found	High	Not Found	High	High	1.923e-05	1.3e-08	4.69	50.44
FALSE	High	[R].LAVFADTIGPR.[L]		1.4694e-05	4.60138e-05	1	1	3	A0A1D5PHZ5	A0A1D5PHZ5 [65-75]		0	1159.65	96.6	113.1	87.5	102.8		High	High	High	Peak Found	High	1.923e-05	1.138e-06	3.02	46
FALSE	High	[R].LAVFNPDVCWDKK.[N]	1xCarbamidomethyl [C9]	0.000410837	4.60138e-05	1	2	1	R4GGZ2	R4GGZ2 [36-48]		1	1591.79		400				Not Found	High	Not Found	Not Found	High	1.923e-05	5.374e-05	2.06	45.2
FALSE	High	[K].LAVGELTDEDVK.[M]		1.81023e-06	4.60138e-05	1	1	3	F1NB20	F1NB20 [479-490]		0	1288.66	99	125.4	74.1	101.5		High	Peak Found	High	High	High	1.923e-05	1.001e-07	2.86	40.11
FALSE	High	[R].IAVGSDADLVIWDPDSVK.[T]		4.53484e-13	4.60138e-05	1	2	2	Q71SG2	Q71SG2 [505-522]		0	1899.97	32.4	136.6	51.8	179.1		Peak Found	Peak Found	High	High	High	1.923e-05	2.455e-15	4.47	54.5
FALSE	High	[R].IAVGSDSDLVIWDPDAVK.[I]		8.44971e-13	4.60138e-05	1	3	2	A0A1D5PZ51	A0A1D5PZ51 [485-502]		0	1899.97		330.2		69.8		Not Found	High	Not Found	Peak Found	High	1.923e-05	4.537e-15	4.03	53.79
FALSE	High	[K].IETIEVMEDR.[Q]	1xOxidation [M7]	2.81923e-05	4.60138e-05	1	2	9	E1BZE6	E1BZE6 [150-159]		0	1250.59	85.7	166.9	108.9	38.6		High	High	High	High	High	1.923e-05	2.426e-06	2.2	31.55
FALSE	High	[R].SALELFVYLNDIASK.[H]		9.85861e-07	4.60138e-05	2	2	1	E1BR38; Q5ZJ23	E1BR38 [247-261]; Q5ZJ23 [247-261]		0	1682.9					No Quan Values	Not Found	Not Found	Not Found	High	High	1.923e-05	4.964e-08	1.39
FALSE	High	[R].IETLSSHIADIQK.[E]		5.52691e-11	4.60138e-05	2	2	8	F1NAM2; P14731	F1NAM2 [365-377]; P14731 [299-311]		0	1454.78	73.1	147.4	61.2	118.3	Shared	High	High	High	High	High	1.923e-05	5.768e-13	4.99	36.69
FALSE	High	[R].RAPFDLFENR.[K]		1.9907e-08	4.60138e-05	1	4	29	A0A1L1RND0	A0A1L1RND0 [318-327]		1	1264.64	87.4	109.4	89.4	113.8		High	High	High	High	High	1.923e-05	5.37e-10	3.78	46.38
FALSE	High	[R].RAPAAFVAALGPETGGTAAAALPER.[L]		4.31026e-07	4.60138e-05	1	1	2	A0A3Q2UCK3	A0A3Q2UCK3 [9-33]		1	2365.26	62.3	138.4	50.7	148.5		High	Peak Found	Peak Found	High	High	1.923e-05	1.892e-08	2.86	47.13
FALSE	High	[K].RANNTTYGLAAAVFTK.[D]		2.81846e-09	4.60138e-05	1	2	5	P27463	P27463 [428-443]		1	1697.9	110.5	144.3	17.8	127.5		High	High	High	High	High	1.923e-05	5.542e-11	4.35	43.7
FALSE	High	[R].LGVNNNQGVNIFNYQVATK.[Q]		5.36739e-11	4.60138e-05	1	1	2	F1NSB6	F1NSB6 [954-972]		0	2093.08					No Quan Values	Not Found	High	Not Found	High	High	1.923e-05	5.573e-13	3.92
FALSE	High	[R].RANNTEYGLTAAVFTK.[N]		4.74067e-07	4.60138e-05	1	2	1	Q9DD46	Q9DD46 [431-446]		1	1755.9				400		Not Found	Not Found	Not Found	High	High	1.923e-05	2.114e-08	2.94	41.73
FALSE	High	[R].RAIVQNLNNPR.[S]		8.45398e-05	4.60138e-05	1	2	3	F1NJS9	F1NJS9 [821-831]		1	1294.73	203.1		196.9			High	Not Found	High	Not Found	High	1.923e-05	8.654e-06	2.2	22.5
FALSE	High	[K].RAFVHWYVGEGMEEGEFSEAR.[E]		3.42222e-08	4.60138e-05	6	14	1	A0A1D5PAR5; P09644; A0A1D5NW27; F1P5B0; F1NWX0; F1NW97	A0A1D5PAR5 [402-422]; P09644 [402-422]; A0A1D5NW27 [402-422]; F1P5B0 [409-429]; F1NWX0 [402-422]; F1NW97 [402-422]		1	2486.12	124.4		100.5	175.2	Shared	Peak Found	Not Found	Peak Found	High	High	1.923e-05	1.002e-09	4.24	46.13
FALSE	High	[R].RAEYMLQQADR.[L]		0.000500563	4.60138e-05	1	2	2	Q5ZI39	Q5ZI39 [334-344]		1	1380.67	69.9	108.8	47.9	173.3		Peak Found	Peak Found	Peak Found	High	High	1.923e-05	6.695e-05	1.61	27.04
FALSE	High	[R].LGVQSHLFSLESPR.[E]		3.38549e-05	4.60138e-05	1	1	2	A0A1D5NUR5	A0A1D5NUR5 [353-366]		0	1569.84	139.1	69.6	127.8	63.4		High	Peak Found	Peak Found	High	High	1.923e-05	3.002e-06	1.89	44.2
FALSE	High	[K].LGVQVTDSPYVVLSMR.[I]		1.80293e-11	4.60138e-05	2	2	8	P21642; A0A3Q2U9K8	P21642 [176-191]; A0A3Q2U9K8 [175-190]		0	1763.94	11.5	174.4	9.5	204.6	Shared	High	High	High	High	High	1.923e-05	1.578e-13	4.59	53.9
FALSE	High	[K].LGVQVTDSPYVVLSMR.[I]	1xOxidation [M15]	2.4886e-09	4.60138e-05	2	2	1	P21642; A0A3Q2U9K8	P21642 [176-191]; A0A3Q2U9K8 [175-190]		0	1779.93		315.7	84.3		Shared	Not Found	High	Peak Found	Not Found	High	1.923e-05	4.802e-11	3.42	49.88
FALSE	High	[K].LGVQVVITDPEK.[L]		2.67838e-05	4.60138e-05	1	2	1	Q5ZMG9	Q5ZMG9 [251-262]		0	1297.74					No Quan Values	Not Found	Not Found	Not Found	High	High	1.923e-05	2.291e-06	3.15
FALSE	High	[K].LGVQVVITDPEKLDQIR.[Q]		2.21316e-11	4.60138e-05	1	2	8	Q5ZMG9	Q5ZMG9 [251-267]		1	1923.09	48.3	139	50.4	162.3		High	High	High	High	High	1.923e-05	1.998e-13	5.24	48.57
FALSE	High	[K].LGVLHPDVITK.[F]		3.99161e-06	4.60138e-05	1	1	7	Q5ZJ61	Q5ZJ61 [561-571]		0	1191.71	102.1		86.5	211.4		High	Not Found	High	High	High	1.923e-05	2.513e-07	2.39	35.41
FALSE	High	[K].LGVRPSQGGEAPR.[E]		2.57216e-08	4.60138e-05	1	4	6	A0A3Q2TW07	A0A3Q2TW07 [1209-1221]		0	1323.71	166.4	4.8	228.8			High	High	High	Not Found	High	1.923e-05	7.224e-10	4.03	17.91
FALSE	High	[R].RADGSEISYIDYYK.[R]		4.79337e-06	4.60138e-05	1	1	1	A6N7Y9	A6N7Y9 [342-355]		1	1679.79		400				Not Found	High	Not Found	Not Found	High	1.923e-05	3.097e-07	4.03	40.98
FALSE	High	[R].QYYTLLNQAPDYLHR.[F]		4.62038e-08	4.60138e-05	1	1	10	Q5ZMN1	Q5ZMN1 [18-32]		0	1894.94	129	33.7	90	147.3		High	High	High	High	High	1.923e-05	1.423e-09	2.69	47.93
FALSE	High	[K].LGVTPTEEHTK.[G]		0.000523023	4.60138e-05	1	2	3	F1NQR2	F1NQR2 [256-266]		0	1211.63	155.4	9.5	235.2			High	Peak Found	High	Not Found	High	1.923e-05	7.079e-05	1.82	18.22
FALSE	High	[K].LGVTSNDVK.[N]		0.000255325	4.60138e-05	1	3	6	Q5ZME2	Q5ZME2 [171-179]		0	932.505	179.3	8.6	209.9	2.2		High	High	High	High	High	1.923e-05	3.115e-05	1.68	22.1
FALSE	High	[K].QYYIGEIHPDDRK.[K]		0.000318012	4.60138e-05	1	1	1	F1NSI3	F1NSI3 [87-99]		1	1633.8					No Quan Values	Not Found	Not Found	Not Found	High	High	1.923e-05	4e-05	2.05
FALSE	High	[K].LGVYESVNIISPR.[D]		6.49387e-09	4.60138e-05	1	1	9	A0A1D5PE01	A0A1D5PE01 [85-97]		0	1446.8	51.1	140.8	48.1	160		High	High	High	High	High	1.923e-05	1.464e-10	3.86	47.68
FALSE	High	[R].LGWDPKPGEGHLDALLR.[G]		2.01976e-10	4.60138e-05	1	2	9	A0A3Q2UDT6	A0A3Q2UDT6 [820-836]		0	1873.99	94.6	92.9	73.6	138.8		High	High	High	High	High	1.923e-05	2.591e-12	3.43	46.38
FALSE	High	[K].QYYIGEIHPDDR.[K]		1.21452e-07	4.60138e-05	1	1	7	F1NSI3	F1NSI3 [87-98]		0	1505.7	68.1	152.4	60	119.5		High	High	High	High	High	1.923e-05	4.348e-09	3.42	36.26
FALSE	High	[R].LGWGGHFGGVAER.[L]		2.58139e-09	4.60138e-05	1	1	4	A0A1D5P2Y6	A0A1D5P2Y6 [536-548]		0	1342.67	45.3	174.6	86.5	93.6		Peak Found	High	High	High	High	1.923e-05	5.022e-11	3.87	39.26
FALSE	High	[K].LGWSIGPQNLIK.[H]		1.28797e-05	4.60138e-05	1	3	1	E1C934	E1C934 [288-299]		0	1325.76	73.8	127.2	73.3	125.7		Peak Found	Peak Found	Peak Found	High	High	1.923e-05	9.76e-07	2.3	53.51
FALSE	High	[K].LGWVRPDLGQLSK.[V]		8.42205e-08	4.60138e-05	1	1	3	A0A1D5P3K4	A0A1D5P3K4 [115-127]		0	1468.83	52.7	162.6	52.8	131.9		High	High	High	Peak Found	High	1.923e-05	2.859e-09	4.1	45.54
FALSE	High	[K].LGYAGNTEPQFIIPSCIAIK.[E]	1xCarbamidomethyl [C16]	1.59217e-09	4.60138e-05	1	1	1	Q90WD0	Q90WD0 [19-38]		0	2192.14		400				Not Found	High	Not Found	Not Found	High	1.923e-05	2.848e-11	3.09	54.54
FALSE	High	[K].QYYALEVSYFK.[S]		6.63958e-05	4.60138e-05	1	1	3	A0A1D5NTG0	A0A1D5NTG0 [224-234]		0	1410.69	94.8	75.4	98.8	131		High	Peak Found	High	High	High	1.923e-05	6.536e-06	2.95	51.03
FALSE	High	[R].LGVSNDTHVVVYDGDELGTFYAPR.[A]		1.78392e-06	4.60138e-05	2	2	1	P25324; F1NDP5	P25324 [87-110]; F1NDP5 [88-111]		0	2624.26					No Quan Values	Not Found	High	Not Found	Not Found	High	1.923e-05	9.864e-08	2.28
FALSE	High	[K].LGVIEDHSNR.[T]		4.93583e-06	4.60138e-05	1	2	17	A0A1D5PPN9	A0A1D5PPN9 [493-502]		0	1139.58	180.2	12.9	204.7	2.3		High	High	High	High	High	1.923e-05	3.219e-07	3.16	20.97
FALSE	High	[K].LGVGNDSHVVVYDGSDQGLFSAPR.[V]		4.26046e-14	4.60138e-05	1	1	3	A0A1D5PKN8	A0A1D5PKN8 [89-112]		0	2489.21	85.3	97.2	94.5	123		Peak Found	Peak Found	High	High	High	1.923e-05	6.305e-16	6.06	47.1
FALSE	High	[R].LGVGFVLIR.[K]		0.000120135	4.60138e-05	1	2	2	A0A1D5NUK5	A0A1D5NUK5 [78-86]		0	973.619	100	100.9	98.7	100.4		Peak Found	High	Peak Found	High	High	1.923e-05	1.296e-05	3.3	52.95
FALSE	High	[K].IGSVLDIASK.[V]		6.78701e-05	4.60138e-05	1	1	3	A0A1D5PGW5	A0A1D5PGW5 [56-65]		0	1002.58	105.3	93.3	71	130.4		Peak Found	High	Peak Found	High	High	1.923e-05	6.742e-06	2.18	42.41
FALSE	High	[R].RDQDNLQAELNR.[L]		4.04988e-08	4.60138e-05	1	1	1	E1C3A1	E1C3A1 [465-476]		1	1471.72	63.1	183.2	52.1	101.5		Peak Found	High	Peak Found	Peak Found	High	1.923e-05	1.22e-09	3.55	28.57
FALSE	High	[K].RDPHLACVAYER.[G]	1xCarbamidomethyl [C7]	7.04005e-05	4.60138e-05	2	6	2	A0A1D5P650; F1NW23	A0A1D5P650 [912-923]; F1NW23 [912-923]		1	1486.72		150		250	Shared	Not Found	High	Not Found	High	High	1.923e-05	6.988e-06	2.79	24.8
FALSE	High	[K].LGTDESCFNMVLASR.[S]	1xCarbamidomethyl [C7]	1.61613e-05	4.60138e-05	1	1	1	E1C1D1	E1C1D1 [328-342]		0	1699.78		317.1	82.9			Not Found	High	Peak Found	Not Found	High	1.923e-05	1.272e-06	2.57	49.06
FALSE	High	[KR].RDITLEASR.[E]		2.22212e-06	4.60138e-05	2	5	4	A0A1D5PED5; A0A1D5P3G1	A0A1D5PED5 [422-430]; A0A1D5P3G1 [379-387]		1	1060.57	147.4	102.7	94.2	55.6	Shared	Peak Found	High	Peak Found	High	High	1.923e-05	1.275e-07	2.62	22.29
FALSE	High	[R].LGTFSLDASNPK.[G]		6.23895e-06	4.60138e-05	2	3	4	A0A3Q2UHC6; F1NZZ2	A0A3Q2UHC6 [1608-1619]; F1NZZ2 [1605-1616]		0	1249.64	79.9	123.1	74.3	122.8	Shared	High	High	High	High	High	1.923e-05	4.212e-07	3.65	40.19
FALSE	High	[R].RDFNHINVELSLLGK.[K]		2.63832e-11	4.60138e-05	1	1	2	A0A1D5NVI1	A0A1D5NVI1 [36-50]		1	1754.95		150.2	60.7	189.1		Not Found	High	Peak Found	High	High	1.923e-05	2.456e-13	5.17	46.87
FALSE	High	[K].IGTGFTEESLEK.[H]		9.47014e-06	4.60138e-05	1	3	2	A0A3Q3AH06	A0A3Q3AH06 [840-851]		0	1310.65			245.5	154.5		Not Found	Not Found	Peak Found	High	High	1.923e-05	6.828e-07	3.35	38.09
FALSE	High	[K].LGTIAAHVPYGVAQK.[Y]		1.43728e-07	4.60138e-05	1	1	8	F1NV37	F1NV37 [338-352]		0	1524.85	80.8	143.5	64	111.7		High	High	High	High	High	1.923e-05	5.287e-09	5.17	36.32
FALSE	High	[R].RDELAVDR.[D]		0.000632577	4.60138e-05	1	1	9	D5LPR1	D5LPR1 [157-164]		1	973.506	312.7	11.6	73.8	1.9		High	High	High	High	High	1.923e-05	8.738e-05	2.52	18.75
FALSE	High	[R].RDAYSGGSVTVYHVGPR.[G]		4.2463e-11	4.60138e-05	1	1	6	P34065	P34065 [221-237]		1	1820.9	28.2	230.4	35.2	106.2		High	High	High	High	High	1.923e-05	4.274e-13	4.76	29.71
FALSE	High	[K].LGTLSALDILIK.[N]		1.42147e-08	4.60138e-05	1	3	4	F1NHL2	F1NHL2 [668-679]		0	1256.78		153.5		246.5		High	High	High	High	High	1.923e-05	3.628e-10	4.28	55.18
FALSE	High	[K].IGTIYEGTSNIQLSTIAK.[S]		1.75116e-09	4.60138e-05	1	2	4	A0A1D5P9K6	A0A1D5P9K6 [404-421]		0	1909.03	95.2	106.5	82.9	115.5		High	High	High	High	High	1.923e-05	3.187e-11	4.15	47.45
FALSE	High	[R].LGTPQQIAIAR.[E]		7.91493e-05	4.60138e-05	1	3	6	E1BW56	E1BW56 [1066-1076]		0	1167.68	92.9	115.4	85.1	106.6		High	High	High	High	High	1.923e-05	8e-06	1.85	35.41
FALSE	High	[K].LGTQLADLHLHNQQLGEK.[L]		2.63945e-05	4.60138e-05	1	2	4	R4GG02	R4GG02 [114-131]		0	2015.07	44.9	175.3	42.1	137.6		High	High	Peak Found	High	High	1.923e-05	2.256e-06	2.04	37.6
FALSE	High	[R].RCLYACVLTAQPR.[L]	2xCarbamidomethyl [C2; C6]	2.41714e-07	4.60138e-05	1	2	1	A0A1D5PS29	A0A1D5PS29 [727-739]		1	1607.81		228.3		171.7		Not Found	High	Not Found	Peak Found	High	1.923e-05	9.729e-09	2.42	36.9
FALSE	High	[K].IGTSFAVPNVTDLR.[E]		0.000101518	4.60138e-05	1	1	1	F1N832	F1N832 [161-174]		0	1489.8					No Quan Values	Not Found	Not Found	High	Not Found	High	1.923e-05	1.067e-05	2.56
FALSE	High	[R].IGTSGGIGLEPGSVVITR.[Q]		2.7269e-10	4.60138e-05	1	1	3	E1C1T2	E1C1T2 [142-159]		0	1712.95		400				High	High	Not Found	High	High	1.923e-05	3.69e-12	5.12	46.9
FALSE	High	[K].IGVAAQNCYK.[V]	1xCarbamidomethyl [C8]	5.44871e-05	4.60138e-05	1	1	3	P00940	P00940 [59-68]		0	1123.56	86.2	168.2	125	20.6		Peak Found	High	High	High	High	1.923e-05	5.226e-06	1.87	24.24
FALSE	High	[R].RASHTAPQVLFSHR.[E]		2.30498e-06	4.60138e-05	1	1	2	F1P1K3	F1P1K3 [190-203]		1	1606.86	181.2	21.9	196.9			High	Peak Found	Peak Found	Not Found	High	1.923e-05	1.327e-07	3.1	22.89
FALSE	High	[R].IGVAAVTAGPGVTNAVTAIK.[N]		3.13389e-10	4.60138e-05	1	2	4	A0A3Q3AXS8	A0A3Q3AXS8 [148-167]		0	1810.04	116.8	143.6		139.6		High	High	High	High	High	1.923e-05	4.324e-12	4.75	46.59
FALSE	High	[K].LGVAMSSDTCR.[S]	1xCarbamidomethyl [C10]	1.1883e-05	4.60138e-05	1	1	1	F1NY50	F1NY50 [148-158]		0	1196.54		400				Not Found	High	Not Found	Not Found	High	1.923e-05	8.937e-07	2.7	28.34
FALSE	High	[R].RAQLADSFHLQQFFR.[D]		4.68924e-06	4.60138e-05	1	8	1	A0A3Q2TVB7	A0A3Q2TVB7 [585-599]		1	1863.96					No Quan Values	Not Found	Not Found	Not Found	High	High	1.923e-05	3.025e-07	3.92
FALSE	High	[R].RAQEHPELPGSAQQR.[A]		6.78653e-07	4.60138e-05	1	1	3	A0A3Q2U6F0	A0A3Q2U6F0 [123-137]		1	1703.86	174	9	210.5	6.5		High	Peak Found	High	High	High	1.923e-05	3.202e-08	4.39	18.43
FALSE	High	[R].LGVEAQEAAR.[L]		3.77847e-05	4.60138e-05	1	1	4	A0A3Q3A7W7	A0A3Q3A7W7 [290-299]		0	1043.55	99.7	83.7	171.8	44.8		Peak Found	High	High	Peak Found	High	1.923e-05	3.419e-06	2.7	22.73
FALSE	High	[R].RAPSVATVGSICDLNLK.[I]	1xCarbamidomethyl [C12]	3.46067e-05	4.60138e-05	1	4	1	A0A1D5PXM1	A0A1D5PXM1 [2099-2115]		1	1800.96		254.5		145.5		Not Found	High	Not Found	Peak Found	High	1.923e-05	3.078e-06	1.92	43.17
FALSE	High	[R].RAPSEGFCTAGVQTEAGVADLR.[W]	1xCarbamidomethyl [C8]	9.67906e-08	4.60138e-05	1	1	1	A0A1D5PD41	A0A1D5PD41 [83-104]		1	2292.1					No Quan Values	Not Found	High	Not Found	Not Found	High	1.923e-05	3.355e-09	4.87
FALSE	High	[R].RAPPEAHVGTACDLSLK.[M]	1xCarbamidomethyl [C12]	2.9351e-14	4.60138e-05	1	1	6	A0A3Q2TV38	A0A3Q2TV38 [319-335]		1	1821.93		337.9	9.1	53.1		Not Found	High	Peak Found	High	High	1.923e-05	6.305e-16	4.92	29.16
FALSE	High	[K].IGVFIEQPTPFLPK.[F]		1.14559e-05	4.60138e-05	1	3	4	A0A1L1RSJ4	A0A1L1RSJ4 [298-311]		0	1585.9	115.8	80.8	99.1	104.3		High	High	Peak Found	High	High	1.923e-05	8.497e-07	2.46	54.33
FALSE	High	[R].LGYFSVDPDSTDSK.[L]		1.23244e-07	4.60138e-05	1	2	2	A0A1D5PUZ2	A0A1D5PUZ2 [808-821]		0	1530.7	105	105.8	97.9	91.4		Peak Found	High	Peak Found	High	High	1.923e-05	4.442e-09	3.83	44.33
FALSE	High	[R].LGSTVFVANLDYK.[V]		4.07964e-08	4.60138e-05	1	1	7	Q5ZL80	Q5ZL80 [208-220]		0	1426.76	118.8	63.1	108.1	110		High	High	High	High	High	1.923e-05	1.234e-09	3.22	48
FALSE	High	[R].QYVYGVLFSLAESR.[K]		2.05754e-07	4.60138e-05	1	3	2	A0A1D5NVZ1	A0A1D5NVZ1 [605-618]		0	1631.84	195.2	37	167.8			High	Peak Found	High	Not Found	High	1.923e-05	8.029e-09	2.85	55.31
FALSE	High	[R].LGYILTCPSNLGTGLR.[A]	1xCarbamidomethyl [C7]	2.4528e-07	4.60138e-05	1	2	1	F1NXR0	F1NXR0 [310-325]		0	1734.92		400				Not Found	High	Not Found	Not Found	High	1.923e-05	9.861e-09	3.62	50.84
FALSE	High	[R].QYLSGELEVELTPQGTLAER.[I]		2.01191e-13	4.60138e-05	1	1	1	F1N9Z7	F1N9Z7 [125-144]		0	2233.13				400		Not Found	Not Found	Not Found	High	High	1.923e-05	1.573e-15	4.71	53.02
FALSE	High	[K].LHESPQMAAQHNMIDDGSGK.[V]		1.00384e-09	4.60138e-05	1	3	1	A0A1D5PBC3	A0A1D5PBC3 [391-410]		0	2165.97				400		Not Found	Not Found	Not Found	High	High	1.923e-05	1.676e-11	4.37	26.81
FALSE	High	[K].LHESPQMAAQHNMIDDGSGK.[V]	1xOxidation [M]	1.80968e-10	4.60138e-05	1	3	5	A0A1D5PBC3	A0A1D5PBC3 [391-410]		0	2181.97	83.7	146.1	126.7	43.5		Peak Found	High	Peak Found	High	High	1.923e-05	2.287e-12	4.83	23.65
FALSE	High	[K].IHETIETINQLK.[T]		4.12501e-07	4.60138e-05	1	1	1	A0A1D5PSH3	A0A1D5PSH3 [468-479]		0	1438.79					No Quan Values	Not Found	Not Found	Not Found	High	High	1.923e-05	1.81e-08	2.92
FALSE	High	[K].LHETVDATSETHIYQVR.[L]		4.40643e-05	4.60138e-05	1	1	1	F1NMN0	F1NMN0 [593-609]		0	1998.99		400				Not Found	High	Not Found	Not Found	High	1.923e-05	4.084e-06	3.22	31.63
FALSE	High	[R].LHFFMPGFAPLTAR.[G]		1.73866e-07	4.60138e-05	3	4	5	P09207; F1NMU4; P09653	P09207 [263-276]; F1NMU4 [263-276]; P09653 [263-276]		0	1604.84	94.2	105	73.9	126.9	Shared	High	High	High	High	High	1.923e-05	6.597e-09	3.88	54.45
FALSE	High	[R].LHFFMPGFAPLTAR.[G]	1xOxidation [M5]	4.62038e-08	4.60138e-05	3	4	5	P09207; F1NMU4; P09653	P09207 [263-276]; F1NMU4 [263-276]; P09653 [263-276]		0	1620.84	83.6	186.6	88.9	41	Shared	High	High	High	Peak Found	High	1.923e-05	1.416e-09	4.37	51.16
FALSE	High	[R].LHFFMPGFAPLTSR.[G]		2.05754e-07	4.60138e-05	4	6	8	P09203; F1NYB1; P32882; P09244	P09203 [263-276]; F1NYB1 [263-276]; P32882 [263-276]; P09244 [263-276]		0	1620.84	107.7	77.6	85.1	129.6	Shared	High	High	High	High	High	1.923e-05	8.02e-09	3.68	54.38
FALSE	High	[R].LHFFMPGFAPLTSR.[G]	1xOxidation [M5]	3.49822e-08	4.60138e-05	4	6	24	P09203; F1NYB1; P32882; P09244	P09203 [263-276]; F1NYB1 [263-276]; P32882 [263-276]; P09244 [263-276]		0	1636.83	76.5	163.2	87.5	72.7	Shared	High	High	High	High	High	1.923e-05	1.029e-09	4.23	50.7
FALSE	High	[R].LHFHALVK.[G]		5.29146e-05	4.60138e-05	1	3	3	A0A1D5P629	A0A1D5P629 [127-134]		0	964.573	166.2	35.9	188.6	9.3		High	High	High	Peak Found	High	1.923e-05	5.031e-06	2.68	27.1
FALSE	High	[K].LHFLAPSDEDAGEGR.[A]		0.000260993	4.60138e-05	1	1	2	F1NBM0	F1NBM0 [365-379]		0	1613.76	234.2		165.8			High	High	Peak Found	Not Found	High	1.923e-05	3.178e-05	1.98	35.84
FALSE	High	[R].LHFLMTGYTPLTTDQSVASVR.[K]		8.41363e-16	4.60138e-05	1	1	3	A0A1D5NU82	A0A1D5NU82 [266-286]		0	2337.19		161.6		238.4		Not Found	High	High	Peak Found	High	1.923e-05	6.305e-16	5.13	51.61
FALSE	High	[R].IHFPLATYAPVISAEK.[A]		6.80882e-12	4.60138e-05	2	6	74	P09644; A0A1D5NW27	P09644 [265-280]; A0A1D5NW27 [265-280]		0	1756.96	87.4	140	75.3	97.3	Shared	High	High	High	High	High	1.923e-05	5.099e-14	3.59	50.98
FALSE	High	[R].LHEDINEEWISDK.[T]		7.40865e-09	4.60138e-05	1	1	3	F1NXN8	F1NXN8 [278-290]		0	1627.76	117.9	78.3	104	99.8		High	Peak Found	High	Peak Found	High	1.923e-05	1.696e-10	3.24	39.47
FALSE	High	[R].QYLLQLNNPKPPAVIEDPALLR.[W]		1.77037e-10	4.60138e-05	1	1	3	R4GJH2	R4GJH2 [53-74]		0	2502.41		210.2		189.8		Not Found	High	Not Found	High	High	1.923e-05	2.224e-12	4.89	53.31
FALSE	High	[R].IHFPLVTYSPIISAEK.[A]		1.48531e-08	4.60138e-05	1	2	20	A0A1D5PAR5	A0A1D5PAR5 [265-280]		0	1815.01	106.1	110	83.7	100.2		High	High	High	High	High	1.923e-05	3.8e-10	4.03	52.74
FALSE	High	[R].QYLFSLYECR.[Y]	1xCarbamidomethyl [C9]	6.63958e-05	4.60138e-05	1	2	1	F1N903	F1N903 [258-267]		0	1378.65	84	138.3	76.1	101.6		Peak Found	High	Peak Found	Peak Found	High	1.923e-05	6.558e-06	2.41	51.57
FALSE	High	[K].IHGGSVVEMQGDEMTR.[V]		6.21286e-13	4.60138e-05	1	1	6	F1NPG2	F1NPG2 [5-20]		0	1745.79	15.8	166	37.4	180.8		High	High	Peak Found	High	High	1.923e-05	3.165e-15	4.51	31.06
FALSE	High	[K].IHGGSVVEMQGDEMTR.[V]	1xOxidation [M]	4.79119e-12	4.60138e-05	1	1	8	F1NPG2	F1NPG2 [5-20]		0	1761.79	12.1	345.2	8.7	34.1		Peak Found	High	Peak Found	High	High	1.923e-05	3.398e-14	3.78	25.23
FALSE	High	[K].IHGGSVVEMQGDEMTR.[V]	2xOxidation [M9; M14]	1.32624e-05	4.60138e-05	1	1	2	F1NPG2	F1NPG2 [5-20]		0	1777.78		72.7	264.2	63.1		Not Found	Peak Found	High	High	High	1.923e-05	1.012e-06	3	18.28
FALSE	High	[K].LHGGTPANFLDVGGGATVQQVTEAFK.[L]		3.40396e-20	4.60138e-05	1	1	4	Q5F3B9	Q5F3B9 [337-362]		0	2614.33	140.5	120.5	47.7	91.3		High	High	Peak Found	High	High	1.923e-05	6.305e-16	6.62	54.07
FALSE	High	[K].QYKPVVYSNTIQSLAAIVR.[A]		1.67564e-11	4.60138e-05	1	3	4	A0A3Q2UEZ9	A0A3Q2UEZ9 [68-86]		0	2150.2					No Quan Values	Not Found	High	High	High	High	1.923e-05	1.45e-13	4.45
FALSE	High	[K].IHGMTIPVDGDYFTFTR.[H]		2.30428e-10	4.60138e-05	1	2	6	O93344	O93344 [157-173]		0	1969.95	45.9	142.6	31.8	179.8		High	High	High	High	High	1.923e-05	3.043e-12	3.92	52.84
FALSE	High	[K].IHGMTIPVDGDYFTFTR.[H]	1xOxidation [M4]	6.35375e-07	4.60138e-05	1	2	1	O93344	O93344 [157-173]		0	1985.94					No Quan Values	Not Found	High	Not Found	Not Found	High	1.923e-05	2.986e-08	3.23
FALSE	High	[K].LHHADVVVAGSPKPDSVPK.[S]		2.68685e-12	4.60138e-05	1	1	14	F1NCS6	F1NCS6 [275-293]		0	1953.06	50.4	209.5	21.6	118.6		Peak Found	High	Peak Found	High	High	1.923e-05	1.724e-14	3.93	23.14
FALSE	High	[R].QYHEEPNTPPVLGLR.[E]		5.71419e-06	4.60138e-05	1	1	3	F1NSB1	F1NSB1 [182-196]		0	1749.89	41.3	197.4	54.7	106.6		High	High	Peak Found	Peak Found	High	1.923e-05	3.796e-07	2.71	38.61
FALSE	High	[R].IHHVGQHEPELLVAHAYTR.[Y]		6.04535e-16	4.60138e-05	1	1	10	E1C7J0	E1C7J0 [137-155]		0	2207.15	23.4	276.8	21.2	78.6		High	High	High	High	High	1.923e-05	6.305e-16	4.61	29.13
FALSE	High	[R].LHHVSGLAWLDEHTLVTTSHDASVK.[E]		1.01834e-13	4.60138e-05	1	1	3	O93277	O93277 [578-602]		0	2753.4	100.4	116.6	85.1	97.9		Peak Found	High	Peak Found	High	High	1.923e-05	1.085e-15	6.59	43.14
FALSE	High	[R].IHFPLVTYAPVISAEK.[A]		3.11103e-10	4.60138e-05	1	1	21	F1NWX0	F1NWX0 [265-280]		0	1784.99	95.5	100.7	89.4	114.3		High	High	High	High	High	1.923e-05	4.288e-12	3.94	52.3
FALSE	High	[K].QYMEEENYDK.[I]		7.68651e-05	4.60138e-05	1	1	2	F1NNH9	F1NNH9 [278-287]		0	1348.54				400		High	Not Found	Not Found	High	High	1.923e-05	7.752e-06	2.59	26.29
FALSE	High	[K].LHEAVAAIQSSTSIK.[Y]		0.000165786	4.60138e-05	1	1	1	F1P2U1	F1P2U1 [66-80]		0	1554.85		260.1		139.9		Not Found	High	Not Found	Peak Found	High	1.923e-05	1.889e-05	0.84	31.98
FALSE	High	[K].IHEACMLALGSVK.[S]	1xCarbamidomethyl [C5]	2.81889e-07	4.60138e-05	1	2	1	F1NRZ6	F1NRZ6 [447-459]		0	1428.73				400		Not Found	Not Found	Not Found	High	High	1.923e-05	1.156e-08	2.12	39.42
FALSE	High	[K].QYTGINAISK.[K]		0.000133099	4.60138e-05	1	1	1	Q90WD0	Q90WD0 [255-264]		0	1094.58	201.5	8.1	182	8.4		Peak Found	Peak Found	High	Peak Found	High	1.923e-05	1.46e-05	2.35	30.98
FALSE	High	[R].IGYPDEIMTDDSK.[L]		1.01152e-05	4.60138e-05	1	1	1	Q67BJ2	Q67BJ2 [480-492]		0	1483.66	98.3	100.2	93.6	107.9		Peak Found	High	Peak Found	Peak Found	High	1.923e-05	7.364e-07	2.99	41.59
FALSE	High	[K].QYSIPFMGSDVSVVK.[R]	1xOxidation [M7]	7.51908e-07	4.60138e-05	1	1	3	Q5ZMK3	Q5ZMK3 [248-262]		0	1672.83		273.6		126.4		Not Found	High	Not Found	High	High	1.923e-05	3.634e-08	3.13	47.12
FALSE	High	[K].QYSIPFMGSDVSVVK.[R]		2.03522e-06	4.60138e-05	1	1	4	Q5ZMK3	Q5ZMK3 [248-262]		0	1656.83	58.4	133.7	54.3	153.6		High	High	High	High	High	1.923e-05	1.15e-07	2.89	53.29
FALSE	High	[K].LGYPYVVVAGR.[R]		0.000117525	4.60138e-05	1	1	1	E1BZP0	E1BZP0 [555-565]		0	1193.67	136.4		134.2	129.4		Peak Found	Not Found	Peak Found	High	High	1.923e-05	1.267e-05	2.51	44.6
FALSE	High	[R].QYQIDAAIVR.[I]		2.34768e-05	4.60138e-05	2	3	5	A0A1D5P7M3; F1P2U1	A0A1D5P7M3 [817-826]; F1P2U1 [701-710]		0	1176.64	107.9	85.2	84.3	122.5	Shared	High	High	High	High	High	1.923e-05	1.961e-06	2.51	40.27
FALSE	High	[R].LGYSNITIFEK.[Q]		1.22362e-05	4.60138e-05	1	2	3	A0A3Q2TU25	A0A3Q2TU25 [209-219]		0	1284.68	137	156.7	106.3			Peak Found	High	High	Not Found	High	1.923e-05	9.184e-07	2.38	49.07
FALSE	High	[K].IGYSPVPVVGAK.[L]		1.08042e-05	4.60138e-05	1	1	5	Q5ZMK3	Q5ZMK3 [222-233]		0	1186.68	75	132	63.3	129.7		High	High	High	High	High	1.923e-05	7.998e-07	2.81	39.65
FALSE	High	[R].LGYTHLYSSTQVSVRPLQHTQYER.[F]		1.50136e-11	4.60138e-05	1	2	5	F1NNS1	F1NNS1 [381-404]		0	2863.45	60.4	117.9	32	189.6		High	High	High	High	High	1.923e-05	1.272e-13	6.25	37.78
FALSE	High	[R].IGYYEEDGYFQPSPSMK.[R]		3.48464e-11	4.60138e-05	2	3	3	F1N9Z0; A0A3Q2UCH3	F1N9Z0 [335-351]; A0A3Q2UCH3 [290-306]		0	2010.88		95.2	92.3	212.5	Shared	Not Found	High	High	High	High	1.923e-05	3.4e-13	3.59	46.26
FALSE	High	[R].IGYYEEDGYFQPSPSMK.[R]	1xOxidation [M16]	4.32574e-08	4.60138e-05	2	3	1	F1N9Z0; A0A3Q2UCH3	F1N9Z0 [335-351]; A0A3Q2UCH3 [290-306]		0	2026.87	74	259.5	66.6		Shared	Peak Found	High	Peak Found	Not Found	High	1.923e-05	1.312e-09	2.97	43.38
FALSE	High	[R].IHAALAQNPPIGSFDVFK.[E]		2.38201e-07	4.60138e-05	1	1	3	R4GFN8	R4GFN8 [126-143]		0	1925.03	201.7	105.1		93.2		High	High	High	Peak Found	High	1.923e-05	9.506e-09	3.55	50.34
FALSE	High	[R].IHACLYFIAPTGHSLK.[S]	1xCarbamidomethyl [C4]	0.000155216	4.60138e-05	2	9	1	F1P0X3; A0A1D5NYJ9	F1P0X3 [160-175]; A0A1D5NYJ9 [147-162]		0	1827.96		212.6		187.4	Shared	Not Found	High	Not Found	Peak Found	High	1.923e-05	1.743e-05	2	42.21
FALSE	High	[K].QYPISLVLAPTR.[E]		2.05781e-05	4.60138e-05	1	2	4	Q5F491	Q5F491 [257-268]		0	1357.78	126.6	79.7	114.4	79.3		High	High	High	High	High	1.923e-05	1.681e-06	2.81	52.24
FALSE	High	[K].QYPFNDLYLEK.[G]		3.69638e-05	4.60138e-05	1	1	2	Q5ZJW2	Q5ZJW2 [165-175]		0	1429.7		297.3	102.7			Not Found	High	Peak Found	High	High	1.923e-05	3.314e-06	3.04	49.58
FALSE	High	[K].IHAVEPWDGK.[D]		3.46067e-05	4.60138e-05	1	1	6	F1NK96	F1NK96 [412-421]		0	1151.58	142.2		146.8	111		High	Not Found	High	High	High	1.923e-05	3.071e-06	2.52	30.85
FALSE	High	[K].LHAVNSQECEVLTER.[W]	1xCarbamidomethyl [C9]	1.20098e-10	4.60138e-05	1	4	4	A0A1D5PNC5	A0A1D5PNC5 [326-340]		0	1784.86		317.4		82.6		Not Found	High	Not Found	High	High	1.923e-05	1.426e-12	4.17	31.08
FALSE	High	[R].IHAYSQLLESYR.[S]		1.4694e-05	4.60138e-05	1	2	2	F1N903	F1N903 [301-312]		0	1479.76	105.8	54.6	88.3	151.2		High	Peak Found	High	Peak Found	High	1.923e-05	1.138e-06	3.47	41.51
FALSE	High	[R].QYNQDISDLNQPVLISQYR.[R]		9.60404e-14	4.60138e-05	1	1	5	A6N7Y9	A6N7Y9 [357-375]		0	2294.14	175.3	30.4	153	41.3		High	High	High	High	High	1.923e-05	1.049e-15	4.81	49.08
FALSE	High	[K].QYNGVPLDGRPMNIQLVTSQIDTQR.[R]	1xOxidation [M12]	8.89678e-09	4.60138e-05	1	1	3	E1C2L5	E1C2L5 [163-187]		0	2859.44	177.1		222.9			High	Not Found	High	Not Found	High	1.923e-05	2.097e-10	2.98	46.19
FALSE	High	[R].IHCVGDDIAWMK.[F]	1xCarbamidomethyl [C3]	3.18109e-06	4.60138e-05	2	2	1	P21642; A0A3Q2U9K8	P21642 [324-335]; A0A3Q2U9K8 [323-334]		0	1444.67	97.5	107.4	91.5	103.6	Shared	Peak Found	Peak Found	Peak Found	High	High	1.923e-05	1.936e-07	2.29	41.62
FALSE	High	[R].IHCVGDDIAWMK.[F]	1xCarbamidomethyl [C3]; 1xOxidation [M11]	1.6948e-06	4.60138e-05	2	2	3	P21642; A0A3Q2U9K8	P21642 [324-335]; A0A3Q2U9K8 [323-334]		0	1460.67		400			Shared	Not Found	High	Not Found	Not Found	High	1.923e-05	9.31e-08	2.87	34.86
FALSE	High	[K].LHDETLTYLNQGQSYEIR.[M]		0.000601006	4.60138e-05	1	2	1	A7VJA9	A7VJA9 [81-98]		0	2180.06					No Quan Values	Not Found	High	Not Found	Not Found	High	1.923e-05	8.25e-05	2.93
FALSE	High	[K].IHDIDDVRK.[H]		1.71361e-05	4.60138e-05	1	2	4	A0A1D5PM39	A0A1D5PM39 [361-369]		1	1110.59	148.4	9.1	240.4	2		High	High	High	Peak Found	High	1.923e-05	1.358e-06	3.32	16.88
FALSE	High	[K].LHDINAQLVEDQGFLDTLK.[D]		6.94613e-17	4.60138e-05	1	3	4	A0A1D5PXH0	A0A1D5PXH0 [148-166]		0	2169.12		136.7	66.8	196.5		Not Found	High	High	High	High	1.923e-05	6.305e-16	5.93	53.23
FALSE	High	[K].LHDINAQMVEDQGFLDSLR.[D]		1.90534e-15	4.60138e-05	1	1	7	A0A1D5P7Y8	A0A1D5P7Y8 [148-166]		0	2201.07	58.7	170.5	48.8	122		High	High	High	High	High	1.923e-05	6.305e-16	6.49	52.82
FALSE	High	[K].QYNGVPLDGRPMNIQLVTSQIDTQR.[R]		1.68243e-06	4.60138e-05	1	1	1	E1C2L5	E1C2L5 [163-187]		0	2843.45					No Quan Values	Not Found	Not Found	High	Not Found	High	1.923e-05	9.176e-08	3.6
FALSE	High	[R].IHDPQLLTER.[A]		0.000266787	4.60138e-05	1	2	4	Q5ZJQ6	Q5ZJQ6 [434-443]		0	1221.66	90.5	46.6	98.9	164		High	Peak Found	High	High	High	1.923e-05	3.269e-05	2.27	30.08
FALSE	High	[R].LHEAADYPWRPALSAFDFQK.[L]		2.17352e-08	4.60138e-05	1	2	7	F1NI05	F1NI05 [621-640]		0	2362.16	118.5	78.4	98.9	104.2		High	Peak Found	High	High	High	1.923e-05	5.952e-10	3.79	52.31
FALSE	High	[R].QYVNTVQETR.[D]		2.6202e-05	4.60138e-05	1	4	2	P26007	P26007 [133-142]		0	1237.62	193.7		206.3			High	Not Found	High	Not Found	High	1.923e-05	2.23e-06	3.18	22.76
FALSE	High	[R].LGSTIFVANLDFK.[V]		5.10127e-05	4.60138e-05	1	2	2	Q5ZHY2	Q5ZHY2 [249-261]		0	1424.78		74.4	161.1	164.5		Not Found	Peak Found	High	High	High	1.923e-05	4.829e-06	3.36	54.23
FALSE	High	[R].IGSTIFGER.[D]		0.000605418	4.60138e-05	1	1	1	E1C516	E1C516 [236-244]		0	979.521					No Quan Values	Not Found	Not Found	Not Found	High	High	1.923e-05	8.304e-05	2.52
FALSE	High	[K].IGSTIDDTISK.[F]		4.09492e-07	4.60138e-05	1	2	4	F1NPP8	F1NPP8 [207-217]		0	1149.6	60.4	117.4	63	159.3		High	High	High	High	High	1.923e-05	1.795e-08	2.98	30.29
FALSE	High	[K].LGITNVVLLER.[D]		1.26452e-06	4.60138e-05	1	2	6	A0A1D5PUG2	A0A1D5PUG2 [83-93]		0	1226.75	83.6	115	86	115.5		High	High	High	High	High	1.923e-05	6.596e-08	2.94	51.72
FALSE	High	[R].IGITNYDEYSLVR.[E]		1.17947e-07	4.60138e-05	1	3	4	E1C2S1	E1C2S1 [119-131]		0	1542.78	94.6	107.2	76.5	121.7		High	High	High	High	High	1.923e-05	4.216e-09	3.93	48.21
FALSE	High	[K].LGLTPLDGLK.[Q]		3.61608e-05	4.60138e-05	1	7	8	A0A1L1RMB6	A0A1L1RMB6 [95-104]		0	1026.62	76.2	121.1	82.6	120		High	High	High	High	High	1.923e-05	3.225e-06	2.4	47.83
FALSE	High	[R].RGEPGSLFGFSLAMHR.[Q]		0.000370836	4.60138e-05	1	1	1	P26007	P26007 [30-45]		1	1761.89		400				Not Found	High	Not Found	Not Found	High	1.923e-05	4.782e-05	2.92	49.61
FALSE	High	[R].RGEAHLAVNDFELAR.[G]		5.79585e-12	4.60138e-05	1	3	14	A0A3Q3B0L8	A0A3Q3B0L8 [352-366]		1	1697.87	88.4	123.6	73.7	114.2		High	High	High	High	High	1.923e-05	4.228e-14	3.57	38.34
FALSE	High	[K].LGLVFDDVVGIVEIINSR.[D]		8.96216e-09	4.60138e-05	1	1	32	A0A1D5Q032	A0A1D5Q032 [372-389]		0	1958.1	24	168.6	47.8	159.6		Peak Found	High	Peak Found	High	High	1.923e-05	2.124e-10	3.3	55.63
FALSE	High	[K].LGLVGINLTLDQVK.[V]		5.79763e-08	4.60138e-05	1	2	3	A0A1D5PSE5	A0A1D5PSE5 [69-82]		0	1482.89				400		High	High	Not Found	High	High	1.923e-05	1.845e-09	3.6	54.69
FALSE	High	[K].IGIVGLPNVGK.[S]		2.29668e-05	4.60138e-05	1	2	6	A0A452J806	A0A452J806 [40-50]		0	1066.66	83.1	122.8	87	107.1		High	High	High	High	High	1.923e-05	1.912e-06	3.38	46.39
FALSE	High	[R].LGIVGYFSTGDK.[Y]		1.73889e-05	4.60138e-05	1	1	4	A0A1D5PMD9	A0A1D5PMD9 [178-189]		0	1256.65	115.8	50.5	87.9	145.8		High	High	Peak Found	High	High	1.923e-05	1.38e-06	2.07	49.84
FALSE	High	[K].LGIYDADGDGDFDVEDAK.[V]		2.3724e-12	4.60138e-05	1	5	5	A0A1D5NWS0	A0A1D5NWS0 [88-105]		0	1914.82	138.6	60.8	114.8	85.9		High	High	High	High	High	1.923e-05	1.498e-14	4.6	48.08
FALSE	High	[K].LGIYGDLGR.[L]		0.000228779	4.60138e-05	1	2	6	F1NJF8	F1NJF8 [120-128]		0	963.526	106.3	115.5	80.8	97.5		High	High	High	High	High	1.923e-05	2.735e-05	2.78	41.54
FALSE	High	[R].LGIYTVLLER.[L]		1.99842e-05	4.60138e-05	1	1	5	A0A1D5PNK3	A0A1D5PNK3 [89-98]		0	1176.7	85.4	162.5	41.4	110.7		High	High	High	High	High	1.923e-05	1.628e-06	2.1	54.44
FALSE	High	[K].LGMDISATNAVHIANPK.[T]		2.72773e-06	4.60138e-05	1	1	1	Q5ZJ61	Q5ZJ61 [428-444]		0	1751.91	71.8	114		214.2		Peak Found	Peak Found	Not Found	High	High	1.923e-05	1.621e-07	2.34	42.28
FALSE	High	[K].LGLTLVVPGGGIK.[K]		1.02262e-06	4.60138e-05	1	1	4	E1BWS2	E1BWS2 [269-281]		0	1223.77	70.5	135.9	69.9	123.7		High	High	High	High	High	1.923e-05	5.156e-08	2.97	51.82
FALSE	High	[R].RGDINLLMLGDPGTAK.[S]		0.000665805	4.60138e-05	1	2	3	Q5ZKL0	Q5ZKL0 [372-387]		1	1670.89	30.5	150	35.1	184.4		Peak Found	High	Peak Found	High	High	1.923e-05	9.275e-05	3.19	47.62
FALSE	High	[R].RGDIIGVVGNPGK.[T]		1.43747e-05	4.60138e-05	1	2	8	F1NE72	F1NE72 [175-187]		1	1281.73	101.1	17.4	100.1	181.4		High	High	High	High	High	1.923e-05	1.114e-06	3.98	31.58
FALSE	High	[K].LGMLDPDERDKDGMPLTAR.[V]		3.10074e-05	4.60138e-05	1	2	2	F1NBV0	F1NBV0 [113-131]		2	2130.03		161		239		Not Found	Peak Found	Not Found	High	High	1.923e-05	2.704e-06	3.39	40.81
FALSE	High	[K].LGMLDPDERDKDGMPLTAR.[V]	1xOxidation [M]	1.93325e-08	4.60138e-05	1	2	4	F1NBV0	F1NBV0 [113-131]		2	2146.03	9.1	311.3	8.7	70.9		Peak Found	High	Peak Found	High	High	1.923e-05	5.176e-10	3.98	35.46
FALSE	High	[K].LGMLDPDERDKDGMPLTAR.[V]	2xOxidation [M3; M14]	0.000468667	4.60138e-05	1	2	1	F1NBV0	F1NBV0 [113-131]		2	2162.02	23.1	355.7	21.2			Peak Found	High	Peak Found	Not Found	High	1.923e-05	6.207e-05	3.2	29.51
FALSE	High	[R].RGDDAAAPLSLSYK.[V]		6.73751e-05	4.60138e-05	1	1	2	F1NAY8	F1NAY8 [325-338]		1	1463.75	43.8	156.4	38	161.8		Peak Found	High	High	Peak Found	High	1.923e-05	6.641e-06	4.37	35.4
FALSE	High	[R].RGAGAAAAAAVGR.[R]		5.86258e-05	4.60138e-05	1	1	2	A0A3Q2U4H1	A0A3Q2U4H1 [121-133]		1	1098.61	117	14.7	268.2			High	Peak Found	High	Not Found	High	1.923e-05	5.661e-06	2.56	16.8
FALSE	High	[R].RGAEPGPVAGGQPAPSEGADTR.[S]		1.36995e-12	4.60138e-05	1	1	1	A0A1D5PJ03	A0A1D5PJ03 [56-77]		1	2077.01	36.1	203.3	75.4	85.2		Peak Found	High	Peak Found	Peak Found	High	1.923e-05	7.955e-15	6.08	21.35
FALSE	High	[R].LGNDFHTNK.[R]		0.000208014	4.60138e-05	1	1	5	P08636	P08636 [24-32]		0	1045.51	317.8	19.7	60.6	1.8		High	High	Peak Found	Peak Found	High	1.923e-05	2.45e-05	1.93	16.93
FALSE	High	[R].LGNEEINAK.[V]		0.000162185	4.60138e-05	1	4	2	A0A1D5PLI4	A0A1D5PLI4 [921-929]		0	987.511	168.3	5.2	226.5			High	Peak Found	High	Not Found	High	1.923e-05	1.845e-05	2.41	19.96
FALSE	High	[K].IGNEITTGTGPNK.[K]		1.28797e-05	4.60138e-05	1	3	1	A0A1D5PAM6	A0A1D5PAM6 [418-430]		0	1301.67		36.7	363.3			Not Found	Peak Found	High	Not Found	High	1.923e-05	9.753e-07	2.77	22.73
FALSE	High	[K].IGNEITTGTGPNKK.[I]		8.00245e-06	4.60138e-05	1	3	3	A0A1D5PAM6	A0A1D5PAM6 [418-431]		1	1429.76	178		217.8	4.2		High	Not Found	High	Peak Found	High	1.923e-05	5.62e-07	2.69	18.29
FALSE	High	[K].RFQEQITHYQPR.[L]		1.99842e-05	4.60138e-05	1	1	4	E1C5U6	E1C5U6 [606-617]		1	1602.81	69.5	55.5	83.5	191.5		High	High	Peak Found	High	High	1.923e-05	1.632e-06	3.16	26.66
FALSE	High	[K].RFPGYDSESK.[E]		0.000370836	4.60138e-05	1	1	4	P22451	P22451 [179-188]		1	1185.55	106.5	13.5	255.4	24.6		High	Peak Found	High	Peak Found	High	1.923e-05	4.772e-05	2.44	23.09
FALSE	High	[K].LGMLDPDER.[D]		0.000468667	4.60138e-05	1	2	2	F1NBV0	F1NBV0 [113-121]		0	1045.5	37.9	134.7	42.5	184.8		Peak Found	High	High	Peak Found	High	1.923e-05	6.206e-05	2.3	37.14
FALSE	High	[R].LGITHVLNAAEGK.[S]		7.94291e-08	4.60138e-05	1	1	2	A0A1D5PI23	A0A1D5PI23 [53-65]		0	1322.74		223.7		176.3		Not Found	High	High	Peak Found	High	1.923e-05	2.66e-09	2.57	38.13
FALSE	High	[R].RGEQQSLSEPLKPVPR.[Q]		2.18165e-07	4.60138e-05	1	2	6	E1C8Z9	E1C8Z9 [650-665]		1	1821	100.4	19.6	94	186.1		High	Peak Found	High	High	High	1.923e-05	8.621e-09	3.4	26.58
FALSE	High	[R].LGITEQDYR.[V]		7.77148e-06	4.60138e-05	1	1	5	E1BS15	E1BS15 [268-276]		0	1094.55	79.9	135	73.6	111.4		High	High	High	High	High	1.923e-05	5.459e-07	2.36	32.78
FALSE	High	[R].RGVMLAVDAITAELK.[K]		3.32345e-08	4.60138e-05	1	1	4	Q5ZL72	Q5ZL72 [142-156]		1	1586.89		74.7	64	261.3		Not Found	High	High	High	High	1.923e-05	9.726e-10	4.67	53.7
FALSE	High	[K].RGTGGVDTAAVGGVFDVSNADR.[L]		4.44353e-14	4.60138e-05	1	1	4	P05122	P05122 [320-341]		1	2121.03	152.3	98.3	149.4			High	High	High	High	High	1.923e-05	6.417e-16	8.31	42.99
FALSE	High	[R].RGSTAAFSASER.[R]		2.91352e-06	4.60138e-05	1	6	2	Q5ZL18	Q5ZL18 [49-60]		1	1239.61	171.6	9.3	219			High	Peak Found	High	Not Found	High	1.923e-05	1.737e-07	3.31	17.56
FALSE	High	[K].IGIIGGTGLDDPDILEER.[T]		1.21415e-11	4.60138e-05	1	1	3	F1NCV7	F1NCV7 [9-26]		0	1882.98	49.8	157.7	76.3	116.3		Peak Found	High	High	High	High	1.923e-05	9.972e-14	4.32	54.34
FALSE	High	[K].LGLLGLSNTIAIEGR.[K]		1.21469e-05	4.60138e-05	1	2	3	O42484	O42484 [169-183]		0	1526.89		201.7		198.3		High	High	Not Found	High	High	1.923e-05	9.14e-07	3.15	54.54
FALSE	High	[K].RGSAVSGQQGQVSQQEIDTVVK.[T]		3.83202e-13	4.60138e-05	1	2	3	A0A1L1RN08	A0A1L1RN08 [366-387]		1	2301.18	146.8		122.9	130.4		High	Not Found	High	High	High	1.923e-05	2.237e-15	6.21	33.85
FALSE	High	[K].IGILHENFQTLK.[A]		9.96815e-06	4.60138e-05	1	1	6	Q90828	Q90828 [323-334]		0	1412.79	73.6	165.7	110.1	50.6		High	High	High	High	High	1.923e-05	7.284e-07	2.83	42.13
FALSE	High	[K].IGLIHGHQVIPWGDMASLALLQR.[Q]		4.89835e-10	4.60138e-05	1	4	4	A0A1D5PNV6	A0A1D5PNV6 [82-104]		0	2525.38		400				Not Found	High	Not Found	High	High	1.923e-05	7.292e-12	5.09	54.73
FALSE	High	[R].LGLLLHDSIQIPR.[Q]		3.26292e-09	4.60138e-05	1	11	3	P11533	P11533 [3231-3243]		0	1474.87	102.7	94.5	96.6	106.2		High	High	Peak Found	High	High	1.923e-05	6.585e-11	4.54	49.18
FALSE	High	[K].IGILITDGK.[S]		0.000233858	4.60138e-05	1	2	9	A0A1D5P0F4	A0A1D5P0F4 [262-270]		0	929.567	119.2	76.1	114.1	90.7		High	High	High	High	High	1.923e-05	2.809e-05	1.6	41.4
FALSE	High	[K].IGLIQFCLSAPK.[T]	1xCarbamidomethyl [C7]	1.21907e-06	4.60138e-05	1	1	3	Q9I8D6	Q9I8D6 [243-254]		0	1346.75	12.3	236.4	13.9	137.4		Peak Found	High	Peak Found	High	High	1.923e-05	6.343e-08	2.96	54.29
FALSE	High	[R].RGPPPPPTASEPTR.[R]		0.000266787	4.60138e-05	1	2	2	F1NT10	F1NT10 [949-962]		1	1459.77	162.2	8.5	192.8	36.5		Peak Found	Peak Found	Peak Found	High	High	1.923e-05	3.268e-05	2.26	18.2
FALSE	High	[K].RGPGLYYVDSEGTR.[I]		1.00025e-08	4.60138e-05	1	1	7	P34065	P34065 [162-175]		1	1569.77	52.4	177.8	62.7	107.1		Peak Found	High	High	High	High	1.923e-05	2.401e-10	3.46	33.24
FALSE	High	[K].RGPEVTSQGVQTSGPGSK.[Q]		2.22212e-06	4.60138e-05	1	3	5	A0A3Q2UET9	A0A3Q2UET9 [613-630]		1	1771.89	297.1	18.5	64.7	19.8		High	Peak Found	High	High	High	1.923e-05	1.276e-07	2.13	19.43
FALSE	High	[R].RGPCIIYNEDNGIIR.[A]	1xCarbamidomethyl [C4]	3.61512e-09	4.60138e-05	1	1	2	A0A1D5NUQ4	A0A1D5NUQ4 [178-192]		1	1789.9	67	150.9	59.2	122.9		Peak Found	High	Peak Found	High	High	1.923e-05	7.399e-11	3.41	39.66
FALSE	High	[K].IGLNELYNGQELETIGGK.[L]		1.19222e-10	4.60138e-05	2	7	3	A0A3Q2UBV6; A0A3Q2U321	A0A3Q2UBV6 [439-456]; A0A3Q2U321 [439-456]		0	1948	98.1	121.7	53.3	126.9	Shared	High	High	Peak Found	High	High	1.923e-05	1.415e-12	4.91	52.6
FALSE	High	[K].LGLPPLTPEQQEALQK.[A]		3.70867e-10	4.60138e-05	1	1	10	A0A1D5P832	A0A1D5P832 [11-26]		0	1761.97	145.7	46	162.8	45.5		High	High	High	High	High	1.923e-05	5.279e-12	3.4	46.56
FALSE	High	[K].RGLVVTAYSPLGSPDR.[M]		5.60844e-11	4.60138e-05	1	5	1	Q5ZK84	Q5ZK84 [205-220]		1	1687.91	29.6	182.7	28.9	158.8		Peak Found	High	Peak Found	Peak Found	High	1.923e-05	5.886e-13	3.76	41.74
FALSE	High	[R].LGLQHVVYSGLENVK.[Q]		5.52775e-09	4.60138e-05	1	2	3	Q5ZID0	Q5ZID0 [104-118]		0	1655.91	37.8	159.2	78.9	124.1		Peak Found	High	Peak Found	High	High	1.923e-05	1.215e-10	4.26	44.5
FALSE	High	[R].LGLQIWSIENMK.[M]		2.33056e-05	4.60138e-05	1	1	3	E1C5U6	E1C5U6 [15-26]		0	1431.77	94	100.5	82.4	123		Peak Found	High	Peak Found	High	High	1.923e-05	1.943e-06	3.28	54.66
FALSE	High	[R].LGLQIWSIENMK.[M]	1xOxidation [M11]	4.1863e-05	4.60138e-05	1	1	1	E1C5U6	E1C5U6 [15-26]		0	1447.76	95.2	228.9		75.9		Peak Found	High	Not Found	Peak Found	High	1.923e-05	3.83e-06	2.89	52.72
FALSE	High	[R].RGLLAAGLFSGR.[V]		0.000325071	4.60138e-05	1	1	1	F1NZH6	F1NZH6 [5-16]		1	1217.71		131.7	147.4	120.9		Not Found	High	Peak Found	Peak Found	High	1.923e-05	4.095e-05	3.54	45.37
FALSE	High	[K].RGHVFEESQVAGTPMFVVK.[A]	1xOxidation [M15]	0.000413854	4.60138e-05	1	2	1	A0A1D5PS29	A0A1D5PS29 [767-785]		1	2134.07	196.2	203.8				Peak Found	High	Not Found	Not Found	High	1.923e-05	5.407e-05	2.06	37.86
FALSE	High	[K].LGIRPNPLAR.[D]		0.000217353	4.60138e-05	1	1	2	A0A1D5P251	A0A1D5P251 [429-438]		0	1106.68	131		147.4	121.6		High	Not Found	Peak Found	High	High	1.923e-05	2.572e-05	2.36	32.43
FALSE	High	[R].RGGPITFSSSR.[S]		6.37751e-06	4.60138e-05	1	4	3	Q789A6	Q789A6 [1930-1940]		1	1164.61	194.2		205.8			High	Not Found	High	Not Found	High	1.923e-05	4.335e-07	2.44	25
FALSE	High	[K].LGISETPSSLAK.[L]		1.1003e-06	4.60138e-05	1	1	1	Q5ZJ61	Q5ZJ61 [319-330]		0	1202.66	76.8	133.7	55.3	134.1		Peak Found	High	Peak Found	Peak Found	High	1.923e-05	5.642e-08	3.02	36.12
FALSE	High	[R].RGFCFITYTDEEPVKK.[L]	1xCarbamidomethyl [C4]	3.99101e-08	4.60138e-05	1	1	3	Q5ZI72	Q5ZI72 [156-171]		2	1989.97		352		48		Not Found	High	Not Found	High	High	1.923e-05	1.196e-09	4.3	40.48
FALSE	High	[K].RGFAFVTFDDHDTVDK.[I]		3.87523e-10	4.60138e-05	1	2	4	E1BZE6	E1BZE6 [165-180]		1	1869.88	148.6	83.5	124.6	43.3		High	High	High	High	High	1.923e-05	5.523e-12	3.78	44.1
FALSE	High	[K].RGFAFVTFDDHDSVDK.[I]		2.37312e-08	4.60138e-05	2	2	1	Q5ZLB3; A0A1D5P5G1	Q5ZLB3 [146-161]; A0A1D5P5G1 [143-158]		1	1855.86	122.3	158.6	119.1		Shared	Peak Found	Peak Found	High	Not Found	High	1.923e-05	6.577e-10	3.65	43.89
FALSE	High	[K].LGNIEFKPESR.[V]		3.01125e-05	4.60138e-05	1	1	2	F1NTJ5	F1NTJ5 [281-291]		0	1289.68	65.9	30.1	129.7	174.3		Peak Found	Peak Found	High	High	High	1.923e-05	2.615e-06	2.7	32.79
FALSE	High	[R].IGNLQHDLSDGLR.[L]		5.25239e-07	4.60138e-05	1	4	9	A0A1D5PXM1	A0A1D5PXM1 [56-68]		0	1437.74	112.7	74.7	72	140.6		High	High	High	High	High	1.923e-05	2.38e-08	3.92	38.79
FALSE	High	[K].LGNPVPSHSVLGSISPYYIQR.[Y]		1.65747e-10	4.60138e-05	1	2	4	A0A1D5PKV6	A0A1D5PKV6 [241-261]		0	2284.21	104.8	97.9	88.7	108.7		High	High	High	High	High	1.923e-05	2.063e-12	5.96	48.14
FALSE	High	[R].IGNQLGALVHQR.[A]		8.73608e-08	4.60138e-05	1	6	2	A0A3Q2TU83	A0A3Q2TU83 [82-93]		0	1305.74	102.8		111.4	185.7		Peak Found	High	Peak Found	High	High	1.923e-05	2.975e-09	3.68	35
FALSE	High	[R].LGQHVPTLHPTSEELTIAGMTFTTFDLGGHEQAR.[R]		1.35996e-12	4.60138e-05	1	1	1	F1NT40	F1NT40 [50-83]		0	3691.82					No Quan Values	Not Found	Not Found	Not Found	High	High	1.923e-05	7.87e-15	7.89
FALSE	High	[R].LGQMIVDYENPLKK.[M]	1xOxidation [M4]	3.08928e-06	4.60138e-05	1	3	2	E1C6G9	E1C6G9 [178-191]		1	1663.87		299.5	55.6	44.9		Not Found	High	Peak Found	Peak Found	High	1.923e-05	1.862e-07	2.89	40.18
FALSE	High	[R].RFDDSVVQSDMK.[H]	1xOxidation [M11]	1.35551e-07	4.60138e-05	1	5	8	A0A1D5PFJ6	A0A1D5PFJ6 [77-88]		1	1442.66	130.1	13.3	144.3	112.3		High	Peak Found	High	High	High	1.923e-05	4.978e-09	3.3	24.75
FALSE	High	[K].IGQQPQQPGAPPQQDYTK.[A]		2.1336e-11	4.60138e-05	1	1	15	Q8UVD9	Q8UVD9 [687-704]		0	1980.98	33.3	239.1	43.6	84		High	High	High	High	High	1.923e-05	1.924e-13	3.67	26.39
FALSE	High	[R].LGQSDPAPLQHHVEIYQK.[R]		3.66607e-14	4.60138e-05	1	2	17	F1P1A5	F1P1A5 [187-204]		0	2060.06	46.1	217.3	41.9	94.7		High	High	High	High	High	1.923e-05	6.305e-16	4.64	31.44
FALSE	High	[R].RFDDSVVQSDMK.[H]		1.66991e-08	4.60138e-05	1	5	17	A0A1D5PFJ6	A0A1D5PFJ6 [77-88]		1	1426.66	29	211.5	20.7	138.8		High	High	High	High	High	1.923e-05	4.378e-10	3.51	31.77
FALSE	High	[R].LGQSSLEPVAFR.[A]		3.8342e-05	4.60138e-05	1	2	2	A0A1D5P7Q4	A0A1D5P7Q4 [801-812]		0	1303.7	98.2	93.7	84.9	123.3		Peak Found	High	Peak Found	High	High	1.923e-05	3.475e-06	2.38	43.03
FALSE	High	[K].LGQSVTTIPTVGFNVETVTYK.[N]		4.00473e-11	4.60138e-05	1	1	2	P26990	P26990 [35-55]		0	2254.2		194.7		205.3		Not Found	High	Not Found	High	High	1.923e-05	3.963e-13	4.93	53.28
FALSE	High	[K].IGQTEDFDAAQK.[K]		6.51914e-06	4.60138e-05	1	1	1	E1BR38	E1BR38 [39-50]		0	1322.62	76.6	91		232.3		Peak Found	Peak Found	Not Found	High	High	1.923e-05	4.421e-07	2.9	27.56
FALSE	High	[R].RFALEEIIPVAAQYDR.[T]		2.25306e-14	4.60138e-05	1	1	9	A0A3Q2U150	A0A3Q2U150 [55-70]		1	1891.01	65.5	125.3	53.9	155.3		High	High	High	High	High	1.923e-05	6.305e-16	4.4	54.8
FALSE	High	[R].REYYFAITMER.[S]		2.27147e-06	4.60138e-05	1	1	1	Q5F3B9	Q5F3B9 [165-175]		1	1478.71					No Quan Values	Not Found	Not Found	Not Found	High	High	1.923e-05	1.307e-07	3.26
FALSE	High	[R].REQGGSGPGSGTSGGGGGSGGPGSGYIGR.[V]		0.000114972	4.60138e-05	1	2	1	A0A1D5NWL7	A0A1D5NWL7 [9-37]		1	2450.1					No Quan Values	Not Found	Not Found	Not Found	High	High	1.923e-05	1.232e-05	2.27
FALSE	High	[R].REPVLNDDILSR.[I]		3.15692e-10	4.60138e-05	1	1	7	A0A1D5PJW1	A0A1D5PJW1 [280-291]		1	1426.76	65	185.7		149.3		High	High	Not Found	High	High	1.923e-05	4.366e-12	3.99	38.19
FALSE	High	[R].IGSGFDNIDIK.[S]		3.55036e-06	4.60138e-05	1	3	1	A0A3Q2U748	A0A3Q2U748 [98-108]		0	1178.61	127.6	136.7	7.2	128.5		Peak Found	High	Peak Found	Peak Found	High	1.923e-05	2.185e-07	2.19	43.07
FALSE	High	[-].REPAPGAVTCGSVLK.[L]	1xCarbamidomethyl [C10]	0.000475574	4.60138e-05	1	1	1	A0A1L1RV30	A0A1L1RV30 [1-15]		1	1541.81				400		Not Found	Not Found	Not Found	High	High	1.923e-05	6.357e-05	2.26	28.46
FALSE	High	[K].REELSNVLAAMR.[K]		2.1111e-06	4.60138e-05	1	1	4	Q98TF6	Q98TF6 [87-98]		1	1388.73		214.5	28.8	156.7		Not Found	High	Peak Found	High	High	1.923e-05	1.194e-07	3.06	45.11
FALSE	High	[K].REELIANWEQIR.[T]		1.80968e-10	4.60138e-05	1	8	5	A0A3Q2TVB7	A0A3Q2TVB7 [355-366]		1	1556.82	91.1	116.7	81.7	110.6		High	Peak Found	High	High	High	1.923e-05	2.289e-12	3.77	44.74
FALSE	High	[R].IGSGYDNVDIK.[S]		0.000102264	4.60138e-05	1	1	3	Q5ZMM8	Q5ZMM8 [101-111]		0	1180.58	222.5		177.5			High	High	High	Not Found	High	1.923e-05	1.081e-05	2.44	32.84
FALSE	High	[R].REEGGGQPGAPLR.[K]		0.000268747	4.60138e-05	1	2	19	F1NYE5	F1NYE5 [113-125]		1	1323.68	201.1		198.6	0.3		High	Not Found	High	Peak Found	High	1.923e-05	3.282e-05	3.45	15.61
FALSE	High	[K].REEEEFNTGPLSVLTQSVK.[N]		3.09943e-11	4.60138e-05	1	1	9	A0A3Q2U784	A0A3Q2U784 [19-37]		1	2163.09	148.3	48	156.5	47.2		High	Peak Found	High	High	High	1.923e-05	2.944e-13	3.26	52.47
FALSE	High	[R].REDVMDATTSSQTSSEDRK.[G]		2.34702e-09	4.60138e-05	1	1	1	Q5ZLR5	Q5ZLR5 [91-109]		2	2142.96			299.2	100.8		Not Found	Not Found	Peak Found	High	High	1.923e-05	4.498e-11	3.43	18.71
FALSE	High	[K].IGSLIDVNQSK.[D]		8.61033e-06	4.60138e-05	1	2	5	P50594	P50594 [104-114]		0	1173.65	86.2	84	93.9	135.8		Peak Found	High	High	High	High	1.923e-05	6.12e-07	2.78	36.2
FALSE	High	[R].REDVMDATTSSQTSSEDR.[K]		1.75745e-10	4.60138e-05	1	1	2	Q5ZLR5	Q5ZLR5 [91-108]		1	2014.86		400				Not Found	High	Not Found	Not Found	High	1.923e-05	2.206e-12	4.2	22.36
FALSE	High	[K].REDLVVAPSGVMLK.[E]	1xOxidation [M12]	2.24615e-09	4.60138e-05	1	2	2	A0A1D5PSI2	A0A1D5PSI2 [182-195]		1	1529.84		374.3	25.7			Not Found	High	Peak Found	Not Found	High	1.923e-05	4.239e-11	3.97	39.35
FALSE	High	[R].LGSSADALEAAK.[R]		6.33099e-06	4.60138e-05	1	1	1	A0A3Q2UPM7	A0A3Q2UPM7 [61-72]		0	1132.58		101.1	103	195.9		Not Found	Peak Found	Peak Found	High	High	1.923e-05	4.305e-07	0.97	28.67
FALSE	High	[K].LGSSLAGYGNVVELR.[I]		5.21327e-09	4.60138e-05	1	1	4	Q5ZMN1	Q5ZMN1 [362-376]		0	1534.82	89.2	124	72	114.8		High	High	High	High	High	1.923e-05	1.132e-10	4	47.3
FALSE	High	[R].IGSSLYALGTQDSTDICK.[F]	1xCarbamidomethyl [C17]	2.09539e-08	4.60138e-05	1	2	1	Q5ZK22	Q5ZK22 [248-265]		0	1928.93	32.2	270.2		97.7		Peak Found	High	Not Found	Peak Found	High	1.923e-05	5.672e-10	4.14	45.04
FALSE	High	[K].REDLVVAPSGVMLK.[E]		1.22803e-06	4.60138e-05	1	2	5	A0A1D5PSI2	A0A1D5PSI2 [182-195]		1	1513.84	69.3	99.6	63.1	168		High	High	High	High	High	1.923e-05	6.381e-08	3.26	42.16
FALSE	High	[R].IGSTESDLYLSAPR.[K]		8.12049e-06	4.60138e-05	1	1	1	A0A1L1RUW1	A0A1L1RUW1 [239-252]		0	1508.76	119.6		110	170.4		Peak Found	Not Found	High	Peak Found	High	1.923e-05	5.746e-07	1.76	40.94
FALSE	High	[R].LGQHVPTLHPTSEELTIAGMTFTTFDLGGHAQAR.[R]	1xOxidation [M20]	0.000114134	4.60138e-05	1	1	1	A0A1D5P973	A0A1D5P973 [50-83]		0	3649.81		400				Not Found	High	Not Found	Not Found	High	1.923e-05	1.224e-05	5.04	52.56
FALSE	High	[R].LHIAQDINQDNLQLFLTSYNSR.[R]		1.95557e-18	4.60138e-05	1	2	1	F1NRQ2	F1NRQ2 [211-232]		0	2603.32		400				Not Found	High	Not Found	Not Found	High	1.923e-05	6.305e-16	6.61	54.29
FALSE	High	[R].RFDEIMEASDGIMVAR.[G]		8.61836e-16	4.60138e-05	1	3	10	F1NW43	F1NW43 [278-293]		1	1839.87	72.4	57.1	58.2	212.3		High	High	High	High	High	1.923e-05	6.305e-16	4.48	48.77
FALSE	High	[R].RFDEIMEASDGIMVAR.[G]	1xOxidation [M]	5.79763e-08	4.60138e-05	1	3	8	F1NW43	F1NW43 [278-293]		1	1855.87	52.2	208.1	49.4	90.3		Peak Found	High	High	High	High	1.923e-05	1.845e-09	2.72	45.11
FALSE	High	[K].LGNQLIVTASK.[H]		0.000583677	4.60138e-05	1	2	3	F1NRP6	F1NRP6 [81-91]		0	1143.67	91.3	125.6	68.9	114.2		High	Peak Found	High	Peak Found	High	1.923e-05	8.003e-05	2.47	34.58
FALSE	High	[K].RFGYVDFLSAEDMDK.[A]		0.000329863	4.60138e-05	1	2	1	P15771	P15771 [322-336]		1	1792.82	86.8	97.8	81.6	133.8		Peak Found	High	Peak Found	Peak Found	High	1.923e-05	4.156e-05	3.9	51.96
FALSE	High	[K].IGNTGGMLDNILASK.[L]		2.63912e-07	4.60138e-05	1	2	3	A0A1D5PSE5	A0A1D5PSE5 [636-650]		0	1503.78	85.9	63.5	78.5	172		Peak Found	High	High	High	High	1.923e-05	1.071e-08	2.99	51.18
FALSE	High	[R].RFGVPVIADGGIQTVGHIAK.[A]		5.21327e-09	4.60138e-05	1	2	3	A0A1D5PSI2	A0A1D5PSI2 [380-399]		1	2035.14	58.7	160.6	42.8	137.9		High	High	Peak Found	Peak Found	High	1.923e-05	1.131e-10	4.44	45.26
FALSE	High	[R].RFFPYYVYNIIGGLDEEGK.[G]		2.63912e-07	4.60138e-05	1	1	1	Q6JLB2	Q6JLB2 [124-142]		1	2280.13					No Quan Values	Not Found	High	Not Found	Not Found	High	1.923e-05	1.072e-08	4.2
FALSE	High	[R].RFFEQFLEGGR.[S]		0.000139076	4.60138e-05	1	1	2	A0A1D5NTA0	A0A1D5NTA0 [187-197]		1	1385.7		135.8	93.1	171.1		Not Found	High	Peak Found	Peak Found	High	1.923e-05	1.547e-05	1.49	47.88
FALSE	High	[R].LGPAGEELALLEK.[A]		3.19203e-09	4.60138e-05	1	2	3	A0A3Q2U186	A0A3Q2U186 [34-46]		0	1339.75	61.5	141.5	65.6	131.4		Peak Found	High	Peak Found	High	High	1.923e-05	6.411e-11	3.22	50.17
FALSE	High	[K].LGPALATGNVVVMK.[V]		1.04908e-07	4.60138e-05	1	1	10	E1BT93	E1BT93 [198-211]		0	1369.79	82.2	102.9	69.6	145.2		High	High	High	High	High	1.923e-05	3.697e-09	3.15	44.52
FALSE	High	[K].LGPALATGNVVVMK.[V]	1xOxidation [M13]	5.349e-08	4.60138e-05	1	1	10	E1BT93	E1BT93 [198-211]		0	1385.78	44.4	263.5	38	54.2		High	High	High	High	High	1.923e-05	1.688e-09	3.32	39.34
FALSE	High	[R].LGPDFCADIVTIETADHAR.[L]	1xCarbamidomethyl [C6]	1.26907e-07	4.60138e-05	1	4	1	Q5ZMI4	Q5ZMI4 [519-537]		0	2101		400				Not Found	High	Not Found	Not Found	High	1.923e-05	4.585e-09	5.34	53.07
FALSE	High	[K].IGPDGTQVAIIQFSDDPR.[T]		4.79119e-12	4.60138e-05	1	2	5	A0A1D5P0F4	A0A1D5P0F4 [1075-1092]		0	1928.97	156.8	56.8	138.7	47.6		High	High	High	High	High	1.923e-05	3.379e-14	5.23	51.34
FALSE	High	[R].RFEEEGNPYYSSAR.[L]		2.68685e-12	4.60138e-05	1	1	5	F1P531	F1P531 [509-522]		1	1704.76	42.6	218	48.5	90.8		High	High	Peak Found	High	High	1.923e-05	1.726e-14	3.94	29.02
FALSE	High	[R].IGPFEVESALIEHPAVAETAVVSSPDPLRGEVVK.[A]		1.99724e-13	4.60138e-05	1	2	2	A0A1D5PBY1	A0A1D5PBY1 [481-514]		1	3542.87	66.3	168.3		165.4		Peak Found	High	Not Found	High	High	1.923e-05	1.569e-15	6.67	54.56
FALSE	High	[R].LGPFPAATISK.[V]		6.73751e-05	4.60138e-05	1	1	2	F1NGQ3	F1NGQ3 [129-139]		0	1101.63	73	143.6	67.8	115.6		Peak Found	High	Peak Found	High	High	1.923e-05	6.67e-06	1.21	42.81
FALSE	High	[R].LGPGGLDPVDVYESLPPELQK.[C]		1.9114e-13	4.60138e-05	1	2	2	A0A3Q2UCH4	A0A3Q2UCH4 [292-312]		0	2223.15	105.8	130.9		163.3		Peak Found	High	Not Found	High	High	1.923e-05	1.526e-15	4.65	54.83
FALSE	High	[R].LGPHSSAASVYAGAGGSGSR.[I]		1.12422e-12	4.60138e-05	1	1	14	A0A1D5PHS2	A0A1D5PHS2 [21-40]		0	1788.86	39.5	220.9	43.5	96.1		High	High	High	High	High	1.923e-05	6.318e-15	5.69	25.97
FALSE	High	[R].RFDTMPFTLR.[A]		9.09574e-07	4.60138e-05	1	1	7	A0A1D5P7C6	A0A1D5P7C6 [272-281]		1	1283.66	63.4	155.7	19.4	161.5		High	High	High	High	High	1.923e-05	4.531e-08	2.47	46.42
FALSE	High	[K].IGPIATPDYIQYAPSLPK.[T]		4.34127e-09	4.60138e-05	1	2	2	F1NST1	F1NST1 [634-651]		0	1944.05	179.1	30.2	157.2	33.5		Peak Found	High	Peak Found	High	High	1.923e-05	9.111e-11	3.68	53.51
FALSE	High	[R].IGPIESTPESR.[A]		0.000373559	4.60138e-05	1	2	2	Q4JIM4	Q4JIM4 [349-359]		0	1185.61	87	37.9	110.3	164.9		Peak Found	Peak Found	High	High	High	1.923e-05	4.818e-05	2.78	28.78
FALSE	High	[K].IGPLGLSPK.[K]		0.000387479	4.60138e-05	1	1	8	E1BTG1	E1BTG1 [32-40]		0	881.545	119.2	51.8	91.9	137.1		High	High	High	High	High	1.923e-05	5.021e-05	2.56	38.21
FALSE	High	[R].LGPNYLQIPVNCPYR.[A]	1xCarbamidomethyl [C12]	8.70349e-09	4.60138e-05	1	2	3	A0A1D5PPU9	A0A1D5PPU9 [365-379]		0	1803.92	59.7	172	59.4	108.9		Peak Found	High	High	High	High	1.923e-05	2.049e-10	4.29	50.15
FALSE	High	[R].IGPQHQAGSDSLLTGMAFFK.[M]		3.64265e-05	4.60138e-05	1	1	1	Q5ZJV9	Q5ZJV9 [221-240]		0	2105.05		192.9		207.1		Not Found	High	Not Found	Peak Found	High	1.923e-05	3.252e-06	2.4	53.38
FALSE	High	[R].RFDGELSQAHEETQR.[E]		2.89095e-12	4.60138e-05	1	7	5	E1BY27	E1BY27 [1529-1543]		1	1802.84	66.5	160.4	60.8	112.2		Peak Found	High	High	High	High	1.923e-05	1.882e-14	4.66	24.15
FALSE	High	[R].LGPVAAFWER.[F]		0.000352319	4.60138e-05	1	1	4	E1BT94	E1BT94 [40-49]		0	1145.61	62.8	142.6	75.2	119.4		High	High	High	High	High	1.923e-05	4.512e-05	2.69	52.01
FALSE	High	[R].IGPYQPNVPVGVNYVVPK.[T]		6.68686e-09	4.60138e-05	1	1	9	Q8UWC5	Q8UWC5 [836-853]		0	1940.06	102.8	106.4	83.6	107.2		High	High	High	High	High	1.923e-05	1.515e-10	4.32	48.98
FALSE	High	[K].LGQALTEVYAK.[A]		1.54092e-06	4.60138e-05	1	2	4	E1C3A9	E1C3A9 [349-359]		0	1192.66	78.4	138.3	61.3	122.1		High	High	High	High	High	1.923e-05	8.327e-08	2.72	37.55
FALSE	High	[R].IGQESSEFILVQADTPSSPSIDR.[V]		1.43684e-11	4.60138e-05	1	5	3	A0A1D5PQ40	A0A1D5PQ40 [485-507]		0	2476.22	131.6	50.2	151.8	66.4		High	Peak Found	High	Peak Found	High	1.923e-05	1.212e-13	4.76	49.59
FALSE	High	[R].LGQETTIANAK.[G]		8.8336e-05	4.60138e-05	1	2	3	A0A1D5PSE5	A0A1D5PSE5 [89-99]		0	1145.62	183.6	14.1	197	5.3		High	High	High	Peak Found	High	1.923e-05	9.123e-06	2.4	22.53
FALSE	High	[K].IGQGASGTVFTAIDVATGQEVAIK.[Q]		2.05722e-09	4.60138e-05	1	1	1	E1BS97	E1BS97 [252-275]		0	2333.23					No Quan Values	Not Found	High	Not Found	Not Found	High	1.923e-05	3.836e-11	2.92
FALSE	High	[K].LGQGVLVQVSPSLVK.[R]		1.80373e-05	4.60138e-05	1	1	2	A0A1L1RZU7	A0A1L1RZU7 [167-181]		0	1523.92		211		189		Not Found	High	Not Found	High	High	1.923e-05	1.439e-06	3.3	47.75
FALSE	High	[K].LGIICMEDVIHEIYTVGK.[N]	1xCarbamidomethyl [C5]	3.21549e-09	4.60138e-05	1	1	2	Q5ZJ56	Q5ZJ56 [180-197]		0	2090.07		325		75		Not Found	High	Not Found	Peak Found	High	1.923e-05	6.435e-11	5.37	55.61
FALSE	High	[K].QYGNESFLSK.[L]		0.000313392	4.60138e-05	2	4	3	Q6EE31; A0A1D5PZJ4	Q6EE31 [172-181]; A0A1D5PZJ4 [172-181]		0	1172.56	119.8		101.6	178.5	Shared	High	Not Found	High	High	High	1.923e-05	3.932e-05	2.58	34.54
FALSE	High	[K].LHLDYIGPCK.[F]	1xCarbamidomethyl [C9]	0.000313392	4.60138e-05	1	2	1	F1P291	F1P291 [136-145]		0	1215.62				400		Not Found	Not Found	Not Found	High	High	1.923e-05	3.936e-05	2.01	37.01
FALSE	High	[K].QVAVSSLSAVIK.[F]		2.43522e-05	4.60138e-05	1	1	1	F1NV33	F1NV33 [273-284]		0	1201.72	102.1	97.7	80.9	119.3		Peak Found	High	Peak Found	Peak Found	High	1.923e-05	2.054e-06	3.25	44.39
FALSE	High	[K].IKNQIFGEAVK.[Q]		2.38231e-05	4.60138e-05	1	1	1	Q05744	Q05744 [162-172]		1	1246.72	136.3		157.6	106.1		High	Not Found	Peak Found	Peak Found	High	1.923e-05	1.991e-06	2.47	32.07
FALSE	High	[K].QVAVIPDDVFSAVR.[S]		1.04533e-06	4.60138e-05	1	2	1	Q5ZLN0	Q5ZLN0 [411-424]		0	1515.82		307	93			Not Found	High	Peak Found	Not Found	High	1.923e-05	5.287e-08	4.1	53.18
FALSE	High	[K].LKPAFVKPYGTVTAANSSFLTDGASAMLLMSEEK.[A]		1.3858e-05	4.60138e-05	1	1	3	E1BTT4	E1BTT4 [292-325]		0	3574.82	98.5	69.4	128	104.1		Peak Found	High	Peak Found	High	High	1.923e-05	1.068e-06	3.11	54.12
FALSE	High	[K].LKPAFVKPYGTVTAANSSFLTDGASAMLLMSEEK.[A]	1xOxidation [M27]	1.84378e-05	4.60138e-05	1	1	1	E1BTT4	E1BTT4 [292-325]		0	3590.81		256.6	66.6	76.9		Not Found	High	Peak Found	Peak Found	High	1.923e-05	1.486e-06	4.47	53.09
FALSE	High	[K].LKPAYLEQLPGK.[L]		5.79848e-06	4.60138e-05	1	1	10	P20136	P20136 [123-134]		0	1356.79	53.6	159.5	59.4	127.5		High	High	High	High	High	1.923e-05	3.858e-07	2.05	36.65
FALSE	High	[K].QVAQELIGEDMYQFHR.[A]		2.38164e-09	4.60138e-05	1	1	2	A0A1D5PPF7	A0A1D5PPF7 [104-119]		0	1963.93		88		312		Not Found	High	Not Found	High	High	1.923e-05	4.565e-11	4.5	47.34
FALSE	High	[K].QVALMVQER.[F]		0.000242574	4.60138e-05	1	1	7	E1C4W4	E1C4W4 [278-286]		0	1073.58	47	167.2	42.3	143.5		High	Peak Found	Peak Found	High	High	1.923e-05	2.939e-05	2.24	33.77
FALSE	High	[K].LKPEAITQIQPQK.[L]		1.49087e-07	4.60138e-05	1	3	10	F1N8N7	F1N8N7 [110-122]		0	1493.87	78.1	72.7	73.4	175.8		High	High	High	High	High	1.923e-05	5.517e-09	3.37	31.16
FALSE	High	[K].QVAEQFLNIR.[S]		8.33069e-07	4.60138e-05	1	2	6	A0A1L1RXE9	A0A1L1RXE9 [236-245]		0	1217.66	95	125.5	67	112.5		High	High	High	High	High	1.923e-05	4.07e-08	2.84	45.24
FALSE	High	[K].QVAASTAQLLVACK.[V]	1xCarbamidomethyl [C13]	3.9619e-08	4.60138e-05	3	5	2	E1BR45; A0A1L1RXT6; E1C2S1	E1BR45 [1442-1455]; A0A1L1RXT6 [2412-2425]; E1C2S1 [2429-2442]		0	1459.79				400	Shared	Not Found	High	Not Found	High	High	1.923e-05	1.185e-09	3.82	40.5
FALSE	High	[R].QTVVELQER.[D]		8.64171e-05	4.60138e-05	1	2	3	F1NEG1	F1NEG1 [738-746]		0	1101.59		225.7		174.3		High	High	High	Peak Found	High	1.923e-05	8.884e-06	1.4	29.34
FALSE	High	[K].QTVSNSCGTIGLIHAVANNK.[D]	1xCarbamidomethyl [C7]	3.16826e-11	4.60138e-05	1	1	3	A1IMF0	A1IMF0 [84-103]		0	2084.06		256.7	39.1	104.2		Not Found	High	Peak Found	High	High	1.923e-05	3.037e-13	5.49	41.12
FALSE	High	[K].IKNELDSTLTFR.[R]		1.44804e-05	4.60138e-05	1	2	7	A0A1D5PIF0	A0A1D5PIF0 [89-100]		1	1436.77	54.4	154.8	56.2	134.5		High	High	High	High	High	1.923e-05	1.119e-06	3.26	40.78
FALSE	High	[K].LKPGTMIEWGNNWAR.[A]		1.42168e-06	4.60138e-05	1	2	6	A0A1L1RVH4	A0A1L1RVH4 [389-403]		0	1772.89	64.2	128.3	66.4	141.1		High	High	High	High	High	1.923e-05	7.595e-08	2.94	47.45
FALSE	High	[K].IKPHLMSQDLPEDWDKQPVK.[V]		1.01469e-12	4.60138e-05	1	3	9	A0A1D5PV06	A0A1D5PV06 [356-375]		1	2404.23	25.4	59.6	14.5	300.4		High	Peak Found	High	High	High	1.923e-05	5.591e-15	5.59	39.06
FALSE	High	[K].IKPHLMSQDLPEDWDKQPVK.[V]	1xOxidation [M6]	2.61907e-11	4.60138e-05	1	3	7	A0A1D5PV06	A0A1D5PV06 [356-375]		1	2420.23	39.8	279.3	33.4	47.5		Peak Found	High	High	High	High	1.923e-05	2.439e-13	5.11	35.02
FALSE	High	[R].LKPKPIDVQVITHHMQR.[Y]		3.19154e-11	4.60138e-05	1	1	4	Q90WD0	Q90WD0 [358-374]		0	2040.15	60.6	153.7	20.1	165.6		Peak Found	High	Peak Found	High	High	1.923e-05	3.066e-13	4.12	32.09
FALSE	High	[R].LKPKPIDVQVITHHMQR.[Y]	1xOxidation [M15]	2.14928e-11	4.60138e-05	1	1	2	Q90WD0	Q90WD0 [358-374]		0	2056.15	27	301.8	13.9	57.3		Peak Found	High	Peak Found	Peak Found	High	1.923e-05	1.932e-13	3.13	26.76
FALSE	High	[R].IKPKPVEVQVITHHMQR.[Y]	1xOxidation [M15]	0.000656138	4.60138e-05	1	2	1	F1NW48	F1NW48 [358-374]		0	2056.15	35.2	285.2	37.2	42.3		Peak Found	High	Peak Found	Peak Found	High	1.923e-05	9.092e-05	3.02	26.76
FALSE	High	[R].QTVLTAAGSIGQASGELLR.[Q]		8.6697e-12	4.60138e-05	1	1	3	A0A1L1RXT6	A0A1L1RXT6 [638-656]		0	1872.02	78.1	79.1	45.6	197.3		High	Peak Found	Peak Found	High	High	1.923e-05	6.712e-14	4.79	52.28
FALSE	High	[K].LKPIAAEVYEHTEGSTTSYYAVAVVK.[K]		3.06534e-12	4.60138e-05	2	2	5	P02789; E1BQC2	P02789 [93-118]; E1BQC2 [93-118]		0	2826.46	50.7	107.7	62.2	179.5	Shared	Peak Found	High	High	High	High	1.923e-05	2.023e-14	4.5	46.5
FALSE	High	[R].QTVAVGVIK.[NA]		0.000461859	4.60138e-05	2	5	6	F1N9H4; A0A1L1RRR1	F1N9H4 [431-439]; A0A1L1RRR1 [431-439]		0	914.567	148.1	47.3	174.4	30.1	Shared	High	High	High	High	High	1.923e-05	6.121e-05	2.79	30.8
FALSE	High	[K].QTVALEEEQSSSR.[A]		1.49087e-07	4.60138e-05	1	5	3	A0A1D5P9A8	A0A1D5P9A8 [286-298]		0	1463.7	67	149.3	86.7	97		High	High	Peak Found	High	High	1.923e-05	5.552e-09	3.97	24.79
FALSE	High	[R].QTVADQVLVGSYCVFSNQGGIVHPK.[T]	1xCarbamidomethyl [C13]	9.50278e-09	4.60138e-05	1	1	1	A0A1D5PNG3	A0A1D5PNG3 [140-164]		0	2703.36		217.2		182.8		Not Found	Peak Found	Not Found	High	High	1.923e-05	2.272e-10	4.88	53.4
FALSE	High	[K].LKPVHGLIFLFK.[W]		2.05017e-06	4.60138e-05	1	1	6	F1P541	F1P541 [48-59]		0	1411.88	77.1	143.1	61.9	117.8		High	High	High	High	High	1.923e-05	1.156e-07	3.35	48.83
FALSE	High	[K].QTTVLAPVIDLK.[R]		0.000174502	4.60138e-05	1	1	2	E1BUJ1	E1BUJ1 [47-58]		0	1297.77	103	119	94.1	83.9		Peak Found	High	Peak Found	High	High	1.923e-05	2.008e-05	2.86	49.28
FALSE	High	[R].IKPVLMMNK.[M]	1xOxidation [M]	9.43522e-05	4.60138e-05	1	2	3	A0A1D5PS29	A0A1D5PS29 [151-159]		0	1089.62	166.9	25.8	207.3			High	High	High	Not Found	High	1.923e-05	9.835e-06	2.44	27.61
FALSE	High	[K].LKPGYLEQLPGK.[L]		1.65202e-05	4.60138e-05	1	1	10	A0A1D5P470	A0A1D5P470 [122-133]		0	1342.77	52.6	147.5	58.8	141.2		High	High	High	High	High	1.923e-05	1.305e-06	2.08	35.47
FALSE	High	[R].QVDQLTNDK.[A]		0.000208014	4.60138e-05	1	3	5	F1NJ08	F1NJ08 [154-162]		0	1060.53	326.8	19.5	50.7	2.9		High	High	Peak Found	High	High	1.923e-05	2.456e-05	2.23	18.89
FALSE	High	[R].IKNDFQNLQQVVLQAR.[K]		1.79648e-10	4.60138e-05	1	2	7	F1NIN5	F1NIN5 [387-402]		1	1914.06	127.5	58.2	124.6	89.7		High	High	High	High	High	1.923e-05	2.269e-12	3.25	48.98
FALSE	High	[K].LKLQEMESAVK.[S]		7.17013e-06	4.60138e-05	1	2	2	A0A1D5PM19	A0A1D5PM19 [1792-1802]		1	1275.7				400		Not Found	High	Not Found	High	High	1.923e-05	4.96e-07	2.9	35.65
FALSE	High	[R].IKEVGHELVR.[K]		5.75618e-06	4.60138e-05	1	2	3	O42484	O42484 [634-643]		1	1179.68	166.4	7.7	223.2	2.6		High	Peak Found	High	Peak Found	High	1.923e-05	3.826e-07	3.04	19.53
FALSE	High	[R].LKEVLQYNAPGGK.[C]		1.67016e-06	4.60138e-05	1	2	6	P08836	P08836 [59-71]		1	1416.78	40.8	153.7	64.3	141.3		High	High	Peak Found	High	High	1.923e-05	9.114e-08	2.72	30.22
FALSE	High	[K].LKEYSQALENCNK.[A]	1xCarbamidomethyl [C11]	1.11636e-08	4.60138e-05	1	3	4	A0A3Q3B0L8	A0A3Q3B0L8 [325-337]		1	1596.77		47.7		352.3		Not Found	High	Not Found	High	High	1.923e-05	2.747e-10	3.69	24.98
FALSE	High	[R].IKFNESYAEMNK.[G]		6.17086e-05	4.60138e-05	1	1	3	Q5ZJV5	Q5ZJV5 [86-97]		1	1473.7	34.6	150.8	36.2	178.4		Peak Found	High	Peak Found	High	High	1.923e-05	6.038e-06	2.64	33.44
FALSE	High	[R].QVGNVTKPTVIISSEGDKVVIR.[T]		1.28144e-15	4.60138e-05	1	1	7	Q05423	Q05423 [32-53]		1	2339.33	56.1	145.4	55.8	142.8		High	High	High	High	High	1.923e-05	6.305e-16	6.37	40.42
FALSE	High	[K].LKGEATVSFDDPPSAK.[A]		7.68254e-13	4.60138e-05	1	3	17	A0A1D5P411	A0A1D5P411 [303-318]		1	1661.84	151.1	33.7	191.5	23.7		High	High	High	High	High	1.923e-05	4.037e-15	4.17	31.51
FALSE	High	[K].IKGEELSEANVR.[L]		0.000121017	4.60138e-05	2	8	5	A0A1D5PCY8; A0A1D5PEZ3	A0A1D5PCY8 [943-954]; A0A1D5PEZ3 [941-952]		1	1344.71	131.5	13.4	123.2	131.9	Shared	High	Peak Found	High	High	High	1.923e-05	1.308e-05	2.69	24.57
FALSE	High	[K].IKGEHPGLSIGDVAK.[K]		3.03209e-11	4.60138e-05	1	1	11	Q9YH06	Q9YH06 [113-127]		1	1520.84	48.8	77	58.8	215.3		High	High	High	High	High	1.923e-05	2.883e-13	4.17	29.47
FALSE	High	[R].QVGNVTKPTVIISSEGDK.[V]		7.72447e-14	4.60138e-05	1	1	11	Q05423	Q05423 [32-49]		0	1872.01	43.7	197.3	51.3	107.8		High	High	High	High	High	1.923e-05	9.28e-16	5.09	32.63
FALSE	High	[K].LKGEMLDLQHGSLFLK.[T]		5.44573e-13	4.60138e-05	1	2	7	E1BTT8	E1BTT8 [58-73]		1	1829	73.5	86.4	56.4	183.7		High	High	Peak Found	High	High	1.923e-05	2.71e-15	4.76	47.12
FALSE	High	[K].LKGEMLDLQHGSLFLK.[T]	1xOxidation [M5]	4.20151e-06	4.60138e-05	1	2	3	E1BTT8	E1BTT8 [58-73]		1	1844.99	42.1	271.6	50.6	35.8		Peak Found	High	Peak Found	Peak Found	High	1.923e-05	2.664e-07	3.23	43.45
FALSE	High	[K].LKGEMMDLQHGSLFLQTHK.[I]		1.11004e-16	4.60138e-05	1	1	7	P00337	P00337 [58-76]		1	2213.12	73	71	42.4	213.6		High	High	Peak Found	High	High	1.923e-05	6.305e-16	5.99	42.55
FALSE	High	[K].LKGEMMDLQHGSLFLQTHK.[I]	1xOxidation [M]	2.22145e-10	4.60138e-05	1	1	5	P00337	P00337 [58-76]		1	2229.12	43.7	233.6	41.9	80.8		Peak Found	High	Peak Found	Peak Found	High	1.923e-05	2.911e-12	4.37	38.52
FALSE	High	[K].LKGEMMDLQHGSLFLQTHK.[I]	2xOxidation [M5; M6]	4.23111e-10	4.60138e-05	1	1	5	P00337	P00337 [58-76]		1	2245.11		376	5.7	18.3		Not Found	High	High	Peak Found	High	1.923e-05	6.111e-12	4.83	32.59
FALSE	High	[R].LKGENQQLIDYR.[K]		9.50454e-05	4.60138e-05	1	5	1	A0A1D5P9A8	A0A1D5P9A8 [2124-2135]		1	1476.78					No Quan Values	Not Found	Not Found	Not Found	High	High	1.923e-05	9.892e-06	2.44
FALSE	High	[R].LKGIEQAVESHAVAEEEAR.[K]		2.74736e-08	4.60138e-05	1	2	2	F1P3U1	F1P3U1 [501-519]		1	2066.05	96.8	93.3	118.2	91.6		High	High	Peak Found	Peak Found	High	1.923e-05	7.783e-10	3.39	37.22
FALSE	High	[K].QVFVAPGNAGTANSGK.[I]		1.51263e-09	4.60138e-05	1	3	3	P21872	P21872 [29-44]		0	1517.77	92.8		98.2	209.1		High	Not Found	High	High	High	1.923e-05	2.686e-11	3.76	29.17
FALSE	High	[R].QVFQVAYVIIK.[S]		0.000442023	4.60138e-05	1	1	1	F1NM47	F1NM47 [122-132]		0	1307.77					No Quan Values	Not Found	Not Found	Not Found	High	High	1.923e-05	5.845e-05	2.12
FALSE	High	[R].LKGQQDTVAQLTSK.[V]		8.29835e-10	4.60138e-05	1	1	8	Q90631	Q90631 [900-913]		1	1516.83	99.3	2	104.6	194.1		High	High	High	High	High	1.923e-05	1.342e-11	3.87	27
FALSE	High	[R].LKGSGNLEAIHIIK.[K]		5.71335e-08	4.60138e-05	1	1	5	Q5F424	Q5F424 [190-203]		1	1492.88	106.6	49.1	77	167.3		High	High	Peak Found	High	High	1.923e-05	1.817e-09	3.71	35.09
FALSE	High	[K].LKGTLTAVESFLTVK.[T]		5.31077e-06	4.60138e-05	1	1	2	Q5ZMK3	Q5ZMK3 [175-189]		1	1606.94	34.9	91.6		273.6		Peak Found	Peak Found	Not Found	High	High	1.923e-05	3.499e-07	2.97	53.55
FALSE	High	[R].QVFPDVEPGYLR.[T]		0.000168231	4.60138e-05	1	1	2	E1BV90	E1BV90 [28-39]		0	1419.73					No Quan Values	Not Found	High	Not Found	Not Found	High	1.923e-05	1.915e-05	3.24
FALSE	High	[R].QVFFHTDAAQAVGK.[I]		1.44784e-07	4.60138e-05	1	3	5	A0A1D5P7V7	A0A1D5P7V7 [370-383]		0	1518.77	98	88.9	82.6	130.4		High	High	High	High	High	1.923e-05	5.361e-09	4.13	35.49
FALSE	High	[R].LKIDFGEVAR.[A]		0.000519211	4.60138e-05	1	2	2	Q90847	Q90847 [91-100]		1	1147.65	117.3	107.1	83.1	92.5		High	Peak Found	Peak Found	High	High	1.923e-05	6.998e-05	2.98	41.74
FALSE	High	[K].QVENSTSGLSR.[F]		2.72773e-06	4.60138e-05	1	2	2	Q5F3T2	Q5F3T2 [113-123]		0	1177.58	165.8	8.6	223.4	2.3		High	High	Peak Found	Peak Found	High	1.923e-05	1.608e-07	3.04	17.63
FALSE	High	[K].QVELALWDTAGQEDYDR.[L]		2.07946e-12	4.60138e-05	2	3	8	O93468; O93467	O93468 [52-68]; O93467 [52-68]		0	2008.92		70.9		329.1	Shared	High	High	High	High	High	1.923e-05	1.282e-14	4.66	52.64
FALSE	High	[K].QVEEALHQLHAR.[E]		0.000170712	4.60138e-05	1	1	2	F1NVH4	F1NVH4 [84-95]		0	1430.75	81.4	13.4	124.7	180.5		Peak Found	Peak Found	Peak Found	High	High	1.923e-05	1.95e-05	3.41	25.24
FALSE	High	[K].QVEDDIQQLLK.[K]		7.35572e-07	4.60138e-05	1	1	4	Q5ZMB8	Q5ZMB8 [47-57]		0	1328.71	66.5	139.7	59.3	134.5		High	High	High	Peak Found	High	1.923e-05	3.538e-08	3.49	50.04
FALSE	High	[R].QVDQLTNDKAR.[V]		2.07293e-05	4.60138e-05	1	3	6	F1NJ08	F1NJ08 [154-164]		1	1287.67	150	1	248.2	0.8		Peak Found	Peak Found	High	Peak Found	High	1.923e-05	1.701e-06	3.65	15.96
FALSE	High	[K].IKPVVDSLWALEEVK.[E]		5.21455e-05	4.60138e-05	1	1	3	E1BZH3	E1BZH3 [306-320]		0	1725.98	52.5	170.7		176.9		Peak Found	High	Not Found	High	High	1.923e-05	4.969e-06	2.6	53.51
FALSE	High	[K].LKEVFSMAGAVVR.[A]		6.49534e-05	4.60138e-05	1	1	5	Q5ZL80	Q5ZL80 [226-238]		1	1406.78	95.4	102.1	78.8	123.8		High	High	Peak Found	High	High	1.923e-05	6.368e-06	4.25	43.26
FALSE	High	[K].QTTVANSQQAYQEAFEISKK.[E]		6.63909e-07	4.60138e-05	1	1	2	Q5ZLQ6	Q5ZLQ6 [139-158]		1	2271.13	170.1		124.6	105.3		High	Not Found	High	Peak Found	High	1.923e-05	3.136e-08	4.16	40.96
FALSE	High	[R].LKQEYFVVAATLQDIIR.[R]		6.2162e-05	4.60138e-05	1	1	1	E1BSN7	E1BSN7 [294-310]		1	2007.13					No Quan Values	Not Found	Not Found	Not Found	High	High	1.923e-05	6.061e-06	2
FALSE	High	[R].QTGPISATLVMTRPVK.[G]		1.43747e-05	4.60138e-05	1	2	1	E1C1G8	E1C1G8 [392-407]		0	1698.96					No Quan Values	Not Found	Not Found	Not Found	High	High	1.923e-05	1.115e-06	3.25
FALSE	High	[K].IIAEGANGPTTPEADK.[I]		4.06442e-09	4.60138e-05	1	1	5	A0A1D5NT61	A0A1D5NT61 [395-410]		0	1583.79	73.2	135.5	78.6	112.7		Peak Found	High	High	High	High	1.923e-05	8.488e-11	3.88	26.33
FALSE	High	[K].IIAEGANGPTTPEADKIFLER.[N]		1.8361e-12	4.60138e-05	1	1	4	A0A1D5NT61	A0A1D5NT61 [395-415]		1	2242.17	126.6	104.6	83.2	85.6		High	High	High	Peak Found	High	1.923e-05	1.108e-14	5.7	44.81
FALSE	High	[R].QTGEGVGPQEYTLIK.[M]		1.79676e-08	4.60138e-05	1	1	3	E1C2I9	E1C2I9 [255-269]		0	1619.83	96.4	149	76.6	78		High	High	Peak Found	High	High	1.923e-05	4.763e-10	4.38	41.6
FALSE	High	[K].LLAEGIINSMTK.[L]		3.97673e-07	4.60138e-05	1	1	5	F1P1L8	F1P1L8 [147-158]		0	1289.71	70.5	136.5	60.1	132.8		High	Peak Found	Peak Found	High	High	1.923e-05	1.734e-08	2.6	51.76
FALSE	High	[K].LIAELGSTSITNLGFR.[D]		6.0138e-08	4.60138e-05	1	1	1	E1BWA9	E1BWA9 [164-179]		0	1691.93					No Quan Values	Not Found	High	Not Found	Not Found	High	1.923e-05	1.926e-09	2.94
FALSE	High	[R].LLAEIPASVR.[A]		0.000232152	4.60138e-05	1	3	4	A0A1L1RV80	A0A1L1RV80 [398-407]		0	1068.64	96.2	118.8	73.7	111.3		High	High	High	High	High	1.923e-05	2.776e-05	2.84	41.89
FALSE	High	[R].QTFSPFGQIMEIR.[V]		1.56365e-06	4.60138e-05	2	2	1	A0A1L1RXF5; Q800W4	A0A1L1RXF5 [222-234]; Q800W4 [221-233]		0	1553.78	48.7	128.2	101.3	121.9	Shared	Peak Found	Peak Found	Peak Found	High	High	1.923e-05	8.432e-08	3.13	54.81
FALSE	High	[R].QTEVTFLGNNEK.[L]		3.04437e-06	4.60138e-05	1	1	5	A0A1D5PJ08	A0A1D5PJ08 [427-438]		0	1379.68	135.1	64.1	101.5	99.3		High	High	High	High	High	1.923e-05	1.834e-07	3.15	36.83
FALSE	High	[R].LLAENNEIISNIR.[D]		3.51132e-07	4.60138e-05	1	2	3	A0A3Q2UIM7	A0A3Q2UIM7 [61-73]		0	1498.82	47.3	174.7	40.3	137.8		High	High	Peak Found	High	High	1.923e-05	1.498e-08	3.07	45
FALSE	High	[R].LLAEPVPGIK.[A]		0.000121906	4.60138e-05	1	3	6	A0A1L1RY95	A0A1L1RY95 [90-99]		0	1036.64	51.8	139.1	55	154.1		High	High	High	High	High	1.923e-05	1.327e-05	1.81	40.4
FALSE	High	[K].LLAEQEELER.[Q]		8.21001e-05	4.60138e-05	1	2	3	F1N8E4	F1N8E4 [330-339]		0	1229.64	63.4	158.3	52.6	125.7		High	High	Peak Found	High	High	1.923e-05	8.407e-06	2.04	33.97
FALSE	High	[K].ILAESGATAFYEGEIGK.[A]		1.35024e-10	4.60138e-05	1	1	4	A0A1D5PG75	A0A1D5PG75 [217-233]		0	1755.88	137	57.2	95.9	109.9		High	High	High	High	High	1.923e-05	1.624e-12	4.76	47.44
FALSE	High	[K].LLAEALTQVSQK.[S]		2.88184e-05	4.60138e-05	1	2	2	F1P3G1	F1P3G1 [284-295]		0	1300.75	79.7	148.5	57.3	114.4		Peak Found	High	Peak Found	Peak Found	High	1.923e-05	2.487e-06	3.69	42.91
FALSE	High	[R].QTEVLLQPNPSAR.[V]		3.65587e-06	4.60138e-05	1	2	1	Q5ZJ81	Q5ZJ81 [59-71]		0	1452.78	75.5	142.2	61.9	120.4		Peak Found	Peak Found	Peak Found	High	High	1.923e-05	2.258e-07	4.07	35
FALSE	High	[R].ILAFPCNQFGK.[Q]	1xCarbamidomethyl [C6]	0.000398987	4.60138e-05	1	2	1	A0A3Q3AIE0	A0A3Q3AIE0 [86-96]		0	1294.66		329.1	70.9			Not Found	High	Peak Found	Not Found	High	1.923e-05	5.2e-05	2.56	46.49
FALSE	High	[R].IIAFVGSPVEDNEK.[D]		0.000244356	4.60138e-05	1	1	1	R4GLK3	R4GLK3 [109-122]		0	1517.78	192.4		207.6			Peak Found	Not Found	High	Not Found	High	1.923e-05	2.964e-05	2.23	44.34
FALSE	High	[R].IIAFVGSPVEDNEKDLVK.[L]		5.86031e-11	4.60138e-05	1	1	6	R4GLK3	R4GLK3 [109-126]		1	1973.06	72	62.5	69.9	195.6		High	High	High	High	High	1.923e-05	6.201e-13	4.2	45.83
FALSE	High	[K].ILAGDKNYITVDELR.[R]		1.97557e-12	4.60138e-05	1	4	2	A0A1D5P9P3	A0A1D5P9P3 [858-872]		1	1719.93	75.7	156.6	20.7	146.9		Peak Found	High	Peak Found	High	High	1.923e-05	1.209e-14	5.04	42.8
FALSE	High	[K].IIAGDTEVIIAQK.[D]		2.00533e-08	4.60138e-05	1	7	4	A0A1D5P9Q7	A0A1D5P9Q7 [106-118]		0	1370.79	110.1	75.4	97.3	117.3		High	High	High	High	High	1.923e-05	5.414e-10	3.82	40.36
FALSE	High	[R].LIAGGAAAESTVAVTIFFGANDSALK.[D]		5.40849e-07	4.60138e-05	1	1	2	F1NKW4	F1NKW4 [69-94]		0	2494.32		152.7		247.3		Not Found	High	Not Found	High	High	1.923e-05	2.474e-08	4.47	55.82
FALSE	High	[K].IIAGGAAAQDGR.[L]		3.47322e-06	4.60138e-05	1	7	3	E1BT38	E1BT38 [258-269]		0	1099.59	107	12.8	272.4	7.9		High	High	High	Peak Found	High	1.923e-05	2.144e-07	2.63	18.39
FALSE	High	[K].QTESTSFLEK.[K]		0.000103773	4.60138e-05	1	1	2	F1NEQ6	F1NEQ6 [172-181]		0	1169.57	186.5		213.5			High	Not Found	High	Not Found	High	1.923e-05	1.095e-05	3.04	30.94
FALSE	High	[R].LIAHAGSLLNLAK.[H]		4.32574e-08	4.60138e-05	1	1	9	E1BUS2	E1BUS2 [299-311]		0	1320.8	99.4	139.1	87	74.5		High	High	High	High	High	1.923e-05	1.323e-09	4.16	42.29
FALSE	High	[K].QTELFAHFIQPAAQK.[TS]		3.68274e-06	4.60138e-05	2	2	1	A0A3S5ZP89; F1P3Q4	A0A3S5ZP89 [83-97]; F1P3Q4 [74-88]		0	1728.91		239.7		160.3	Shared	Not Found	High	Not Found	Peak Found	High	1.923e-05	2.286e-07	2.71	45.88
FALSE	High	[R].ILALCMGNHELYMR.[R]	1xCarbamidomethyl [C5]	2.07234e-09	4.60138e-05	2	3	6	F1NQD9; A0A1D5NYK7	F1NQD9 [280-293]; A0A1D5NYK7 [280-293]		0	1720.83	16	207.5	19.2	157.4	Shared	Peak Found	High	Peak Found	High	High	1.923e-05	3.873e-11	5.1	47.57
FALSE	High	[R].ILALCMGNHELYMR.[R]	1xCarbamidomethyl [C5]; 1xOxidation [M6]	1.05285e-08	4.60138e-05	2	3	2	F1NQD9; A0A1D5NYK7	F1NQD9 [280-293]; A0A1D5NYK7 [280-293]		0	1736.83		400			Shared	Not Found	High	Not Found	Not Found	High	1.923e-05	2.554e-10	3.64	42.26
FALSE	High	[R].IIAIDHINEAIDQGNAEK.[T]		6.9045e-17	4.60138e-05	1	5	5	E1C2F9	E1C2F9 [538-555]		0	1964.01	79.3	126.5	71.1	123		High	High	High	Peak Found	High	1.923e-05	6.305e-16	6.04	43.33
FALSE	High	[K].QTEVLLQPNPNAR.[I]		2.05754e-07	4.60138e-05	1	2	4	Q5ZIR1	Q5ZIR1 [62-74]		0	1479.79	75.1	150.1	66.5	108.3		High	High	High	Peak Found	High	1.923e-05	8.012e-09	3.62	34.64
FALSE	High	[K].LIADVGLVGFPNAGK.[S]		1.42699e-05	4.60138e-05	1	2	1	E1BTU3	E1BTU3 [215-229]		0	1470.83		142.1		257.9		Not Found	High	Not Found	Peak Found	High	1.923e-05	1.102e-06	3.55	52.29
FALSE	High	[K].QTIENSQGAYQEAFDISK.[K]		7.96012e-14	4.60138e-05	1	1	5	Q5ZMD1	Q5ZMD1 [140-157]		0	2028.95	105.3	81.3	108.5	104.9		High	High	High	High	High	1.923e-05	9.45e-16	5.45	44.09
FALSE	High	[K].QTIENSQGAYQEAFDISKK.[E]		8.5118e-13	4.60138e-05	1	1	6	Q5ZMD1	Q5ZMD1 [140-158]		1	2157.05	77.6	127.5	68.7	126.2		High	High	High	High	High	1.923e-05	4.572e-15	4.8	40.26
FALSE	High	[K].QTTVANSQQAYQEAFEISK.[K]		1.52444e-14	4.60138e-05	1	1	5	Q5ZLQ6	Q5ZLQ6 [139-157]		0	2143.03	93.9	106.1	104.1	95.9		High	High	High	High	High	1.923e-05	6.305e-16	5.75	44.58
FALSE	High	[R].LKQQSELQSQIR.[Y]		2.1111e-06	4.60138e-05	1	1	3	D2Z1L9	D2Z1L9 [74-85]		1	1457.81	109.7	8.5	128.1	153.7		High	Peak Found	High	High	High	1.923e-05	1.2e-07	2.7	24.08
FALSE	High	[K].LKSELIANNVSLPGGEQR.[K]		4.13919e-10	4.60138e-05	1	3	1	F1NZS9	F1NZS9 [16-33]		1	1925.05					No Quan Values	Not Found	High	Not Found	Not Found	High	1.923e-05	5.977e-12	3.76
FALSE	High	[K].IKVDEFVTHTLPFDK.[I]		1.7643e-07	4.60138e-05	1	1	2	F1NI89	F1NI89 [340-354]		1	1788.95	97.1	88.1	76.2	138.6		Peak Found	Peak Found	High	High	High	1.923e-05	6.757e-09	3.66	47.37
FALSE	High	[R].LKVGLQVVAVK.[A]		6.40093e-05	4.60138e-05	1	1	4	Q5ZL72	Q5ZL72 [291-301]		1	1153.77	66.4	122	60.8	150.8		High	High	Peak Found	High	High	1.923e-05	6.262e-06	2.51	38.59
FALSE	High	[K].LKVPDWVDTVK.[L]		8.21001e-05	4.60138e-05	1	1	12	A0A1D5PDV6	A0A1D5PDV6 [28-38]		1	1299.73	28.2	189	28.1	154.7		High	High	High	High	High	1.923e-05	8.375e-06	2.75	45.87
FALSE	High	[R].LKVPPAINQFSQALDR.[Q]		2.74736e-08	4.60138e-05	1	3	14	P32429	P32429 [74-89]		1	1797	85.2	128.9	81.9	104		High	High	High	High	High	1.923e-05	7.807e-10	4.36	50.3
FALSE	High	[R].QTTSNLGHLNKPSIQALIHGLNR.[H]		2.88184e-05	4.60138e-05	1	1	2	E1C6N0	E1C6N0 [176-198]		0	2512.37		311.5		88.5		Not Found	High	Not Found	High	High	1.923e-05	2.496e-06	3	44.77
FALSE	High	[K].QTSLPTSPPPPVR.[L]		0.000325071	4.60138e-05	1	3	1	A0A1L1RZK3	A0A1L1RZK3 [121-133]		0	1376.75					No Quan Values	Not Found	High	Not Found	Not Found	High	1.923e-05	4.094e-05	1.52
FALSE	High	[K].QTQTFTTYSDNQSSVLVQVYEGER.[A]		2.18165e-07	4.60138e-05	1	1	1	P08106	P08106 [427-450]		0	2780.3			400			Not Found	Not Found	High	Not Found	High	1.923e-05	8.578e-09	3.14	50.94
FALSE	High	[K].QTQTFTTYSDNQPGVLIQVYEGER.[A]		3.10232e-16	4.60138e-05	1	5	8	A0A1D5PFJ6	A0A1D5PFJ6 [424-447]		0	2774.33	100.9	71.2	139.7	88.2		High	High	High	High	High	1.923e-05	6.305e-16	5.96	52.99
FALSE	High	[R].LKYENEVALR.[Q]		5.48875e-05	4.60138e-05	1	1	9	F1NDN6	F1NDN6 [258-267]		1	1234.68	179.3	9.1	197.9	13.8		High	High	High	High	High	1.923e-05	5.24e-06	3.29	30.51
FALSE	High	[K].IKYPENFFLLR.[G]		0.000122802	4.60138e-05	3	4	9	Q5ZL39; A0A1D5P888; P62207	Q5ZL39 [112-122]; A0A1D5P888 [129-139]; P62207 [111-121]		1	1439.8	79.7	170.1	87.5	62.6	Shared	High	High	High	High	High	1.923e-05	1.333e-05	2.44	51.87
FALSE	High	[K].QTQHIIQGIQQLVK.[E]		3.36079e-05	4.60138e-05	1	2	1	A0A3Q2UP90	A0A3Q2UP90 [364-377]		0	1633.94				400		Not Found	Not Found	Not Found	High	High	1.923e-05	2.975e-06	2.76	44.05
FALSE	High	[K].QTQGHAQQNLTAVTSESQVSSVK.[S]		2.56295e-07	4.60138e-05	1	4	1	A0A1D5P4X0	A0A1D5P4X0 [858-880]		0	2428.21					No Quan Values	Not Found	High	Not Found	Not Found	High	1.923e-05	1.04e-08	3.74
FALSE	High	[K].QTPPPSPTTQPAEPK.[T]		3.82005e-06	4.60138e-05	1	3	4	Q01406	Q01406 [409-423]		0	1575.8		104	129.9	166		Not Found	High	Peak Found	High	High	1.923e-05	2.376e-07	2.52	20.94
FALSE	High	[K].LLAALMDDEVGSGEDLLK.[A]	1xOxidation [M6]	0.000530731	4.60138e-05	1	1	1	A0A1L1RXT6	A0A1L1RXT6 [596-613]		0	1904.95					No Quan Values	High	Not Found	Not Found	Not Found	High	1.923e-05	7.153e-05	2.02
FALSE	High	[R].ILAAPPVDALMVMK.[D]		6.49486e-07	4.60138e-05	1	9	2	A0A3Q2TTZ9	A0A3Q2TTZ9 [323-336]		0	1468.83	158.7	196.9		44.3		Peak Found	High	Not Found	High	High	1.923e-05	3.053e-08	1.79	54.6
FALSE	High	[R].ILAAPPVDALMVMK.[D]	1xOxidation [M11]	1.60434e-05	4.60138e-05	1	9	1	A0A3Q2TTZ9	A0A3Q2TTZ9 [323-336]		0	1484.82		400				Not Found	High	Not Found	Not Found	High	1.923e-05	1.261e-06	2.34	51.86
FALSE	High	[R].QTPLGSLSVPLSR.[L]		0.000344669	4.60138e-05	1	1	1	A0A3Q2U4H1	A0A3Q2U4H1 [628-640]		0	1354.77	76	135.6	79.4	109		Peak Found	High	Peak Found	Peak Found	High	1.923e-05	4.39e-05	3.53	47.7
FALSE	High	[K].QTLQSEQPLQVAR.[C]		8.39063e-09	4.60138e-05	1	1	6	Q5ZMB8	Q5ZMB8 [85-97]		0	1497.8	88.9	127.5	76.4	107.1		High	High	High	High	High	1.923e-05	1.965e-10	4.55	33.72
FALSE	High	[R].LIAAYCNEGDIEGASK.[I]	1xCarbamidomethyl [C6]	2.3299e-09	4.60138e-05	1	1	3	F1NGU3	F1NGU3 [186-201]		0	1710.8		197.5	47.2	155.3		High	High	Peak Found	High	High	1.923e-05	4.423e-11	3.87	36.86
FALSE	High	[K].QTLPQSIEQLTQK.[S]		1.18388e-06	4.60138e-05	1	1	3	E1BV78	E1BV78 [102-114]		0	1513.82	112.5	100.1	92.1	95.3		Peak Found	High	High	High	High	1.923e-05	6.119e-08	3.44	47.93
FALSE	High	[R].QTLMWSATWPK.[E]	1xOxidation [M4]	0.000112475	4.60138e-05	2	2	4	A0A1D5PD32; A0A3S5ZPN3	A0A1D5PD32 [270-280]; A0A3S5ZPN3 [270-280]		0	1364.67	131.5	96.1	128.3	44.2	Shared	Peak Found	High	High	High	High	1.923e-05	1.207e-05	2.71	48.08
FALSE	High	[R].QTLMWSATWPK.[E]		4.43881e-05	4.60138e-05	2	2	4	A0A1D5PD32; A0A3S5ZPN3	A0A1D5PD32 [270-280]; A0A3S5ZPN3 [270-280]		0	1348.67	108.6	92.1	93.2	106.2	Shared	High	High	High	High	High	1.923e-05	4.103e-06	2.48	51.75
FALSE	High	[R].QTLMFSATFPEEVQR.[L]		9.40106e-06	4.60138e-05	1	1	1	F1N991	F1N991 [424-438]		0	1783.87					No Quan Values	Not Found	Not Found	Not Found	High	High	1.923e-05	6.773e-07	2.36
FALSE	High	[R].QTLLFSATFR.[K]		0.000170712	4.60138e-05	1	2	2	F1NJ40	F1NJ40 [433-442]		0	1183.65	147.1	91.8		161.1		Peak Found	High	Not Found	High	High	1.923e-05	1.945e-05	2.91	50.77
FALSE	High	[R].IIADIFQYTSK.[Y]		1.14972e-06	4.60138e-05	1	1	5	E1BY22	E1BY22 [239-249]		0	1298.7	111.2	150.9		137.8		High	High	High	High	High	1.923e-05	5.905e-08	2.67	51.52
FALSE	High	[R].QTLLDMIAR.[E]		0.000438801	4.60138e-05	1	1	3	E1BYQ3	E1BYQ3 [163-171]		0	1060.58	31.6	132.9	49.6	185.8		Peak Found	High	High	High	High	1.923e-05	5.776e-05	3.18	53.89
FALSE	High	[R].LKQEQAYVRDEFGK.[I]		7.14015e-13	4.60138e-05	1	1	6	A0A1L1RNV8	A0A1L1RNV8 [85-98]		2	1710.88	22.9	248	25.3	103.8		Peak Found	High	Peak Found	High	High	1.923e-05	3.718e-15	5.1	28.49
FALSE	High	[K].IKETVDQVEELRR.[D]		0.000150737	4.60138e-05	1	1	1	F1NKL4	F1NKL4 [3214-3226]		2	1614.88	112.7	120	99.6	67.8		Peak Found	High	Peak Found	Peak Found	High	1.923e-05	1.688e-05	2.46	29.27
FALSE	High	[R].LKETIDNNSVSSPLQSLQQR.[T]		1.62195e-06	4.60138e-05	1	3	2	A0A1L1RPY6	A0A1L1RPY6 [192-211]		1	2257.18	174.9	40.8	144	40.4		High	Peak Found	High	Peak Found	High	1.923e-05	8.815e-08	3.22	41.51
FALSE	High	[K].LKETAENALK.[K]		0.000173229	4.60138e-05	1	1	4	A0A1D5PPF8	A0A1D5PPF8 [125-134]		1	1116.63	182.4	3.4	214.2			High	Peak Found	High	Not Found	High	1.923e-05	1.99e-05	3.31	18.69
FALSE	High	[R].IHQIEYAMEAVK.[Q]		7.24658e-11	4.60138e-05	1	2	6	A0A1L1RMC0	A0A1L1RMC0 [19-30]		0	1431.73	45.5	153.9	44.8	155.8		High	High	High	High	High	1.923e-05	7.89e-13	4.95	37.62
FALSE	High	[R].IHQIEYAMEAVK.[Q]	1xOxidation [M8]	5.08177e-08	4.60138e-05	1	2	1	A0A1L1RMC0	A0A1L1RMC0 [19-30]		0	1447.72		400				Not Found	High	Not Found	Not Found	High	1.923e-05	1.582e-09	2.36	29.07
FALSE	High	[R].QVVTLLNELK.[R]		1.92658e-05	4.60138e-05	1	1	5	F1NB64	F1NB64 [394-403]		0	1156.69	84	132.9	68.3	114.7		High	High	High	High	High	1.923e-05	1.556e-06	3.22	49.73
FALSE	High	[K].LHQLTGGDQLESTTHSR.[I]		5.17603e-07	4.60138e-05	1	5	1	A0A1D5P8T2	A0A1D5P8T2 [180-196]		0	1879.93	68.3	88.6	83.1	160.1		Peak Found	Peak Found	Peak Found	High	High	1.923e-05	2.356e-08	2.74	24.56
FALSE	High	[K].IHQQVLEEGLAQSVFLGINR.[S]		3.7153e-16	4.60138e-05	1	2	2	F1NLE4	F1NLE4 [106-125]		0	2251.22		204.4		195.6		Not Found	High	Not Found	High	High	1.923e-05	6.305e-16	5.06	53.89
FALSE	High	[R].QVVQDTIQVFQHAVPAEGKPVTNQK.[N]		3.00997e-11	4.60138e-05	1	1	7	P87362	P87362 [44-68]		0	2761.46	115.7	139.7	68.1	76.4		High	High	High	High	High	1.923e-05	2.861e-13	4.47	46.17
FALSE	High	[K].QVVQATAEQIR.[L]		6.83688e-05	4.60138e-05	1	2	1	E1C5S0	E1C5S0 [30-40]		0	1242.68	145.6		177	77.3		Peak Found	Not Found	High	Peak Found	High	1.923e-05	6.795e-06	3.11	27.72
FALSE	High	[K].LHSDSGISVDSQSLHDQQPPNQSTQGPAPK.[G]		1.00025e-08	4.60138e-05	1	1	1	P18519	P18519 [290-319]		0	3155.5	168	136	96			Peak Found	High	Peak Found	Not Found	High	1.923e-05	2.404e-10	5.32	29.7
FALSE	High	[K].LHSFESHKDEIFQVQWSPHNETILASSGTDR.[R]		2.80794e-10	4.60138e-05	1	3	5	Q9W7I5	Q9W7I5 [310-340]		1	3595.72	91.5	106.3	81.4	120.8		High	High	High	High	High	1.923e-05	3.817e-12	5.83	44.91
FALSE	High	[K].QVVESAYEVIR.[L]		1.3908e-06	4.60138e-05	1	1	9	P00337	P00337 [233-243]		0	1292.68	67	153.8	65.9	113.3		High	High	High	High	High	1.923e-05	7.38e-08	3.55	40.42
FALSE	High	[K].LHSGPGVVGNVLVDPSAK.[I]		3.52339e-10	4.60138e-05	1	1	5	F1P574	F1P574 [244-261]		0	1745.95	76.2	150.7	57.3	115.8		High	High	High	High	High	1.923e-05	4.961e-12	3.8	38.99
FALSE	High	[R].LHSLLGDYYQAIK.[V]		1.70062e-09	4.60138e-05	1	1	6	Q5F428	Q5F428 [280-292]		0	1520.81	140.3	54.9	137.6	67.1		High	High	High	High	High	1.923e-05	3.094e-11	4.27	47.56
FALSE	High	[K].QVVDSAYEVIK.[L]		3.53752e-05	4.60138e-05	1	2	8	E1BTT8	E1BTT8 [233-243]		0	1250.66	60.5	160.5	54.5	124.5		High	High	High	High	High	1.923e-05	3.159e-06	3.27	39.47
FALSE	High	[R].QVVTLLNELKR.[R]		4.43881e-05	4.60138e-05	1	1	4	F1NB64	F1NB64 [394-404]		1	1312.79	96.5	105.7	79.5	118.3		High	High	High	High	High	1.923e-05	4.094e-06	2.51	44.29
FALSE	High	[R].IHSQIPQITSDGK.[R]		0.000121017	4.60138e-05	1	2	4	F1NV49	F1NV49 [387-399]		0	1423.75	76.5	58.6	103.6	161.4		High	Peak Found	High	High	High	1.923e-05	1.309e-05	3.02	29.46
FALSE	High	[K].LHSQMAAQTSASVLAEELHK.[V]		1.89804e-09	4.60138e-05	2	5	1	Q90631; E1C2P9	Q90631 [582-601]; E1C2P9 [582-601]		0	2151.09	42.3	179		178.7	Shared	Peak Found	Peak Found	Not Found	High	High	1.923e-05	3.5e-11	4.41	39.87
FALSE	High	[K].LHSQMAAQTSASVLAEELHK.[V]	1xOxidation [M5]	9.96367e-12	4.60138e-05	2	5	2	Q90631; E1C2P9	Q90631 [582-601]; E1C2P9 [582-601]		0	2167.08	66.2	199	57.2	77.6	Shared	High	High	Peak Found	Peak Found	High	1.923e-05	7.945e-14	3.8	36.79
FALSE	High	[R].QVTVSANER.[S]		0.000189133	4.60138e-05	1	4	5	F1NX22	F1NX22 [766-774]		0	1003.52	22.8	24.7	345.1	7.4		High	High	High	High	High	1.923e-05	2.199e-05	1.81	17.38
FALSE	High	[R].QVTQEEGQQLAR.[Q]		1.92633e-07	4.60138e-05	1	2	4	Q5ZIW8	Q5ZIW8 [135-146]		0	1386.7	86.3	15.2	127.3	171.2		High	High	High	High	High	1.923e-05	7.429e-09	3.71	21.89
FALSE	High	[K].LHTDDELNWLDHGR.[T]		1.14525e-09	4.60138e-05	1	3	4	E1C2S1	E1C2S1 [165-178]		0	1720.8	74	182.7	68.6	74.7		High	High	Peak Found	High	High	1.923e-05	1.955e-11	3.03	41.69
FALSE	High	[R].LHTLEEEKEELAQYQK.[W]		3.60056e-14	4.60138e-05	1	2	2	Q8AWB8	Q8AWB8 [200-215]		1	1988	47.2	64.3	53.6	234.8		High	High	Peak Found	Peak Found	High	1.923e-05	6.305e-16	4.91	37.24
FALSE	High	[K].LHTLGDNLLDSR.[RM]		1.67016e-06	4.60138e-05	2	6	8	E1C700; F1NJ23	E1C700 [103-114]; F1NJ23 [238-249]		0	1353.71	91	118.6	71.8	118.6	Shared	High	High	High	High	High	1.923e-05	9.131e-08	3.27	39.69
FALSE	High	[K].QVTPLFEYYR.[T]		8.64171e-05	4.60138e-05	1	1	5	O57579	O57579 [728-737]		0	1315.67	125.2	86.9	100.9	87		High	High	High	Peak Found	High	1.923e-05	8.881e-06	3.38	49
FALSE	High	[R].IHTYLQSTRPIIDLYER.[M]		8.39191e-07	4.60138e-05	1	1	2	Q5ZKE7	Q5ZKE7 [152-168]		0	2118.13		271.4		128.6		Not Found	High	Not Found	Peak Found	High	1.923e-05	4.113e-08	3.17	45.36
FALSE	High	[R].QVTITGSAASISLAQYLINVR.[L]		4.47143e-05	4.60138e-05	1	1	8	A0A1D5P893	A0A1D5P893 [299-319]		0	2205.22		309.5		90.5		Not Found	High	Not Found	High	High	1.923e-05	4.126e-06	2.61	56.42
FALSE	High	[K].QVTDLTVDTEER.[L]		3.91892e-07	4.60138e-05	1	5	1	A0A3Q2TS10	A0A3Q2TS10 [831-842]		0	1405.68	120.5	104.8	98	76.7		High	Peak Found	Peak Found	Peak Found	High	1.923e-05	1.694e-08	3.27	33.13
FALSE	High	[K].LHVGNISPTCTNLELR.[A]	1xCarbamidomethyl [C10]	2.39914e-09	4.60138e-05	1	2	4	A0A1D5NXB3	A0A1D5NXB3 [80-95]		0	1823.94		268.1	46.6	85.3		High	High	Peak Found	High	High	1.923e-05	4.596e-11	3.3	41.8
FALSE	High	[K].LHVLALDMFAR.[G]		6.2848e-06	4.60138e-05	1	1	5	A0A1D5PV36	A0A1D5PV36 [108-118]		0	1285.71		217.7		182.3		High	High	High	High	High	1.923e-05	4.261e-07	2.75	52.99
FALSE	High	[R].IHSQIPQITSDGKR.[L]		0.000482584	4.60138e-05	1	2	7	F1NV49	F1NV49 [387-400]		1	1579.86	192.3		189.6	18		High	Not Found	High	High	High	1.923e-05	6.415e-05	2.73	25.69
FALSE	High	[R].IHPVFYQGTYSQALNDAK.[R]		1.62728e-11	4.60138e-05	1	1	1	F1NUY5	F1NUY5 [150-167]		0	2052.02	193.6	52.9	153.5			Peak Found	High	Peak Found	Not Found	High	1.923e-05	1.401e-13	3.92	43.36
FALSE	High	[K].QVYMQEYEANLEDK.[I]		4.12438e-09	4.60138e-05	1	1	3	P17153	P17153 [127-140]		0	1759.78	100.1	73.9	105	121		High	Peak Found	High	High	High	1.923e-05	8.631e-11	3.23	42.71
FALSE	High	[K].IHPQTIIAGWR.[A]		0.000100043	4.60138e-05	1	1	11	Q5F424	Q5F424 [121-131]		0	1291.73	83.7	123.3	74.4	118.7		High	High	High	High	High	1.923e-05	1.05e-05	2.58	41.52
FALSE	High	[K].QYFGFVLYR.[T]		5.48875e-05	4.60138e-05	1	1	5	A0A1D5PXL0	A0A1D5PXL0 [404-412]		0	1192.61	69.4	128.2	63.6	138.9		High	High	High	High	High	1.923e-05	5.235e-06	2.46	53.8
FALSE	High	[R].QYFEQFGTVR.[R]		2.41745e-05	4.60138e-05	1	1	2	F1NT45	F1NT45 [63-72]		0	1274.62	116.5	99.9	105.6	78.1		High	Peak Found	High	Peak Found	High	1.923e-05	2.036e-06	3.01	42.93
FALSE	High	[R].QYELVVHTDVNMNK.[V]	1xOxidation [M12]	0.000163377	4.60138e-05	1	1	1	F1P2T2	F1P2T2 [243-256]		0	1705.82	139.6		133.3	127.1		Peak Found	Not Found	Peak Found	High	High	1.923e-05	1.851e-05	2.78	33.12
FALSE	High	[R].QYELVVHTDVNMNK.[V]		3.86237e-05	4.60138e-05	1	1	1	F1P2T2	F1P2T2 [243-256]		0	1689.83					No Quan Values	Not Found	Not Found	Not Found	High	High	1.923e-05	3.507e-06	1.64
FALSE	High	[K].LHLGFIEIR.[E]		0.000419955	4.60138e-05	1	1	4	Q5ZLW7	Q5ZLW7 [214-222]		0	1097.65	122.9	77	129.4	70.7		High	High	High	High	High	1.923e-05	5.472e-05	2.48	51.38
FALSE	High	[R].LHLGHTFSLSK.[C]		4.99045e-05	4.60138e-05	1	1	3	E1C2I9	E1C2I9 [59-69]		0	1239.68	99.5	65.7	82.4	152.4		High	Peak Found	High	High	High	1.923e-05	4.706e-06	3.33	33.56
FALSE	High	[K].LHLGNTPHSLTEADIHELAR.[K]		3.5893e-07	4.60138e-05	1	1	1	A0A1D5NYD8	A0A1D5NYD8 [305-324]		0	2224.15	80.3	154.1	81.5	84.1		Peak Found	High	Peak Found	Peak Found	High	1.923e-05	1.539e-08	5.27	39.71
FALSE	High	[K].LHLGSTPNLLTEADYR.[E]		2.0279e-05	4.60138e-05	1	2	1	Q5ZMI9	Q5ZMI9 [307-322]		0	1799.93	70.1	122.9	102.1	104.9		Peak Found	High	Peak Found	Peak Found	High	1.923e-05	1.652e-06	3.4	45.8
FALSE	High	[R].IHLLEAEDLIAK.[D]		4.82788e-08	4.60138e-05	1	1	7	A0A3Q2U4H1	A0A3Q2U4H1 [720-731]		0	1364.78	88.3	112.7	79.1	119.9		High	High	High	High	High	1.923e-05	1.503e-09	3.73	47.27
FALSE	High	[K].QYDSFTFTASR.[N]		5.65186e-05	4.60138e-05	1	1	2	R4GGM5	R4GGM5 [198-208]		0	1322.6	114.6	71.2	118.3	95.9		Peak Found	Peak Found	High	High	High	1.923e-05	5.431e-06	3.29	42.19
FALSE	High	[K].LHIIEVGTPPTGNQPFPK.[K]		6.83432e-11	4.60138e-05	1	1	6	F1NW23	F1NW23 [228-245]		0	1945.05	166.7	14.4	134.6	84.3		High	Peak Found	High	High	High	1.923e-05	7.409e-13	3.01	43.78
FALSE	High	[K].IHLITTQSTLPYALR.[I]		8.79893e-10	4.60138e-05	1	1	9	E1BV78	E1BV78 [262-276]		0	1726.99	99.7	83.6	116	100.7		High	High	High	High	High	1.923e-05	1.431e-11	3.8	46.61
FALSE	High	[R].QYDPDLEQLLVR.[W]		1.05301e-06	4.60138e-05	1	1	8	A0A1D5PDK5	A0A1D5PDK5 [21-32]		0	1488.77	60.7	150.5	61.4	127.4		High	High	High	High	High	1.923e-05	5.357e-08	3.35	53.12
FALSE	High	[K].QYAYQNSWGITTR.[T]		7.60153e-08	4.60138e-05	1	3	3	A0A3Q2TSP8	A0A3Q2TSP8 [1443-1455]		0	1587.76	148.6	58.7	106	86.8		High	Peak Found	High	High	High	1.923e-05	2.524e-09	4.34	43.1
FALSE	High	[R].QYASYEYVQR.[L]		1.70111e-05	4.60138e-05	1	1	9	F1NKL4	F1NKL4 [1385-1394]		0	1306.61	101.4	110.4	109.8	78.4		High	High	High	High	High	1.923e-05	1.348e-06	2.91	31.56
FALSE	High	[K].LHISPSNMTNQNTNEYLEK.[I]		5.65186e-05	4.60138e-05	1	1	2	P56517	P56517 [343-361]		0	2233.06	69.7	145.5		184.8		Peak Found	High	Not Found	High	High	1.923e-05	5.429e-06	2.4	38.22
FALSE	High	[R].QYAGFSTVEESNK.[F]		2.29668e-05	4.60138e-05	1	1	1	E1BY22	E1BY22 [107-119]		0	1459.67	117.6	168.1	114.4			Peak Found	High	Peak Found	Not Found	High	1.923e-05	1.911e-06	2.04	33.49
FALSE	High	[R].QWYEAHYALPLGR.[K]		9.16258e-07	4.60138e-05	1	2	5	A0A1D5PT58	A0A1D5PT58 [170-182]		0	1603.8	73.2	144	68	114.8		High	Peak Found	High	High	High	1.923e-05	4.535e-08	4.02	46.22
FALSE	High	[R].QWNNCAFLESSAK.[S]	1xCarbamidomethyl [C5]	1.23705e-06	4.60138e-05	1	1	1	Q5ZHX1	Q5ZHX1 [137-149]		0	1554.7	65.4	218.8	65.3	50.6		Peak Found	High	Peak Found	Peak Found	High	1.923e-05	6.423e-08	3.59	42.76
FALSE	High	[R].LHNAIESEAQLAR.[A]		4.77551e-07	4.60138e-05	1	2	5	F1P0Q8	F1P0Q8 [157-169]		0	1451.76	170.9	25.5	180.1	23.6		High	High	Peak Found	High	High	1.923e-05	2.143e-08	3.45	30.28
FALSE	High	[R].LHNMAPYYEALCK.[S]	1xCarbamidomethyl [C12]; 1xOxidation [M4]	5.21327e-09	4.60138e-05	1	2	1	F1N903	F1N903 [47-59]		0	1625.75					No Quan Values	Not Found	High	Not Found	Not Found	High	1.923e-05	1.135e-10	3.76
FALSE	High	[K].IHNQNNEQAWK.[E]		0.000322701	4.60138e-05	1	2	2	Q5F339	Q5F339 [158-168]		0	1381.66	150.6	6.4	241.9	1.1		High	Peak Found	High	Peak Found	High	1.923e-05	4.058e-05	1.93	17.26
FALSE	High	[K].QWGQQISETTLEVTQSTK.[E]		7.91207e-11	4.60138e-05	1	1	5	A0A1D5PHS2	A0A1D5PHS2 [271-288]		0	2064.02	122.6	99	45.4	133		High	High	High	High	High	1.923e-05	8.788e-13	4.98	47.7
FALSE	High	[K].LHNTVKPSVDYVCQLK.[F]	1xCarbamidomethyl [C13]	6.03355e-13	4.60138e-05	1	1	2	A0A1D5PYA4	A0A1D5PYA4 [241-256]		0	1900.99					No Quan Values	Not Found	High	Not Found	Not Found	High	1.923e-05	3.057e-15	4.7
FALSE	High	[R].IHNVIGAVASMR.[R]		7.14389e-05	4.60138e-05	1	2	4	F1N9B4	F1N9B4 [359-370]		0	1267.69	26.2	157.7	41.6	174.5		Peak Found	High	Peak Found	High	High	1.923e-05	7.121e-06	2.64	38.18
FALSE	High	[K].LHPDKNQNDPNAHDNFLK.[I]		7.54608e-08	4.60138e-05	1	1	2	E1BRA6	E1BRA6 [61-78]		1	2117.02	171.4	10.5		218.1		Peak Found	Peak Found	Not Found	High	High	1.923e-05	2.502e-09	3	22.15
FALSE	High	[R].LHPFHVIR.[I]		0.000614339	4.60138e-05	1	1	4	Q08200	Q08200 [86-93]		0	1018.59	158.4	9.5	229.9	2.2		High	High	High	Peak Found	High	1.923e-05	8.463e-05	2.48	27.09
FALSE	High	[K].LHPHFSAIMQDTVR.[Q]		0.000596626	4.60138e-05	1	8	1	A0A3Q2UC74	A0A3Q2UC74 [891-904]		0	1651.84	62.6	171.2	58.1	108.1		Peak Found	High	Peak Found	Peak Found	High	1.923e-05	8.168e-05	2.52	35.71
FALSE	High	[K].QVYMQEYEANLEDKITGETSGHFQR.[L]		1.32762e-14	4.60138e-05	1	1	6	P17153	P17153 [127-151]		1	2973.37	89.3	77.5	63.3	169.9		High	High	High	High	High	1.923e-05	6.305e-16	7.75	49.16
FALSE	High	[K].QVTDCPLADLSNIGK.[Y]	1xCarbamidomethyl [C5]	2.29638e-07	4.60138e-05	1	1	2	F1NHL4	F1NHL4 [467-481]		0	1630.81		400				Not Found	High	Not Found	Not Found	High	1.923e-05	9.113e-09	2.11	51.24
FALSE	High	[R].LHVRPGMSLEGDDLIAEIE.[-]		1.17489e-10	4.60138e-05	1	1	4	A0A3Q2U983	A0A3Q2U983 [299-317]		0	2094.05	69.9	133.7	45.3	151.2		Peak Found	High	High	Peak Found	High	1.923e-05	1.391e-12	4.74	52.99
FALSE	High	[K].IHVSYQESQQMK.[I]		6.51914e-06	4.60138e-05	2	5	4	Q90631; E1C2P9	Q90631 [388-399]; E1C2P9 [388-399]		0	1477.71	49.3	135.5	53.9	161.4	Shared	High	High	Peak Found	High	High	1.923e-05	4.419e-07	2.33	25.22
FALSE	High	[K].IHVVETLHEIALTK.[GD]		4.32507e-10	4.60138e-05	1	2	1	A0A1D5NUQ7	A0A1D5NUQ7 [301-314]		0	1602.92		303.4	96.6			Not Found	High	Peak Found	Not Found	High	1.923e-05	6.284e-12	3.14	42.51
FALSE	High	[R].QVLNANSVEQSFVGLK.[Q]		3.05567e-05	4.60138e-05	1	2	1	A0A1D5PXS5	A0A1D5PXS5 [425-440]		0	1732.92	114.1	172.9		113		Peak Found	Peak Found	Not Found	High	High	1.923e-05	2.661e-06	3.23	51.53
FALSE	High	[R].IKDLTEEKADEVVWVR.[G]		4.4543e-08	4.60138e-05	1	2	3	Q5ZJQ6	Q5ZJQ6 [50-65]		2	1930.03	124.3	64.5	61.7	149.5		High	Peak Found	Peak Found	High	High	1.923e-05	1.364e-09	4.56	40.03
FALSE	High	[K].LKDSEAELQR.[R]		0.000175784	4.60138e-05	2	2	8	A0A1D5PJI0; A0A1D5P7K7	A0A1D5PJI0 [352-361]; A0A1D5P7K7 [359-368]		1	1188.62	168.4	6.5	223.8	1.4	Shared	High	High	High	High	High	1.923e-05	2.015e-05	2.91	18.39
FALSE	High	[K].LKDSPIGDVLR.[Q]		0.000632577	4.60138e-05	1	2	3	E1C1T1	E1C1T1 [104-114]		1	1212.69	65.5	130.1	68.8	135.6		Peak Found	High	High	High	High	1.923e-05	8.736e-05	2.66	38.33
FALSE	High	[K].LKDYAFIHFDER.[D]		6.56608e-08	4.60138e-05	1	3	7	A0A3Q2UAF8	A0A3Q2UAF8 [370-381]		1	1553.77	175.8	37	143.5	43.7		High	High	High	High	High	1.923e-05	2.141e-09	3.41	42.45
FALSE	High	[K].LKDYAFVHFEDR.[G]		2.4797e-08	4.60138e-05	1	3	9	E1BZR1	E1BZR1 [401-412]		1	1539.76	176.4	41.7	144.8	37		High	High	High	High	High	1.923e-05	6.923e-10	4.12	39.77
FALSE	High	[K].IKDYGLTFIQK.[W]		3.91892e-07	4.60138e-05	1	2	9	A0A1L1RZW1	A0A1L1RZW1 [64-74]		1	1325.75	91.7	153.2	72.4	82.7		High	High	High	High	High	1.923e-05	1.701e-08	3.36	41.84
FALSE	High	[R].IKDYLLMEEEFIR.[N]		0.000203496	4.60138e-05	1	3	2	A0A1L1RLH7	A0A1L1RLH7 [136-148]		1	1698.88	12.8	168.5	16.5	202.1		Peak Found	High	High	Peak Found	High	1.923e-05	2.391e-05	3.9	52.71
FALSE	High	[K].LKEAELLEPLMPAIR.[A]		1.32111e-08	4.60138e-05	1	1	6	Q5ZIA5	Q5ZIA5 [127-141]		1	1722.98		193.6	19.5	187		High	High	High	High	High	1.923e-05	3.314e-10	4	53.22
FALSE	High	[R].IKEDEYNQQWWNLR.[L]		8.11807e-10	4.60138e-05	1	2	4	F1NYM0	F1NYM0 [1067-1080]		1	1921.92	121.9	63.6	111.5	103		High	Peak Found	High	High	High	1.923e-05	1.309e-11	4.01	46.67
FALSE	High	[R].QVLLSAAEAAEMILR.[V]	1xOxidation [M12]	6.85991e-10	4.60138e-05	1	1	1	Q5F424	Q5F424 [502-516]		0	1630.88	107.8	245.7		46.4		Peak Found	High	Not Found	Peak Found	High	1.923e-05	1.072e-11	4.04	54.73
FALSE	High	[K].LKEEEANIGNIK.[A]		0.000151845	4.60138e-05	1	3	2	A0A1D5NWB8	A0A1D5NWB8 [1009-1020]		1	1357.73			184	216		Not Found	Not Found	High	High	High	1.923e-05	1.704e-05	1.91	27.11
FALSE	High	[R].QVLLSAAEAAEMILR.[V]		9.57407e-07	4.60138e-05	1	1	7	Q5F424	Q5F424 [502-516]		0	1614.89		242.1		157.9		Not Found	High	Not Found	High	High	1.923e-05	4.81e-08	2.32	55.73
FALSE	High	[K].QVLEEIHANLYNR.[A]		1.94048e-07	4.60138e-05	1	3	6	A0A3Q2TSP8	A0A3Q2TSP8 [1580-1592]		0	1598.83	81.7	120.9	65.3	132		High	Peak Found	High	High	High	1.923e-05	7.545e-09	3.75	40.88
FALSE	High	[R].QVIDTTDAER.[R]		4.47143e-05	4.60138e-05	1	1	2	E1BQU2	E1BQU2 [461-470]		0	1147.56	153.4	72.6	143.5	30.4		High	Peak Found	High	Peak Found	High	1.923e-05	4.15e-06	2.45	22.83
FALSE	High	[K].LKEELIDAIR.[Q]		0.000458492	4.60138e-05	1	4	2	F6QJK6	F6QJK6 [531-540]		1	1199.7	37.7	179.9	37.9	144.5		Peak Found	High	Peak Found	Peak Found	High	1.923e-05	6.076e-05	2.8	39.74
FALSE	High	[K].LKEENFFGPK.[E]		0.000496914	4.60138e-05	2	4	5	Q5ZLP8; A0A452J842	Q5ZLP8 [478-487]; A0A452J842 [472-481]		1	1208.63	53.2	8.8	108.5	229.6	Shared	High	Peak Found	High	High	High	1.923e-05	6.674e-05	1.84	34.69
FALSE	High	[K].QVLDTELNSK.[Y]		3.53752e-05	4.60138e-05	1	3	3	F1NJ23	F1NJ23 [1687-1696]		0	1146.6	139		133.5	127.5		High	Not Found	High	High	High	1.923e-05	3.154e-06	2.09	30.22
FALSE	High	[R].LKEFLALASSSLLK.[I]		7.82745e-08	4.60138e-05	1	3	3	E1C6G9	E1C6G9 [1055-1068]		1	1519.91	20.3	217.4		162.3		Peak Found	High	Not Found	High	High	1.923e-05	2.621e-09	3.49	53.04
FALSE	High	[K].QVKPYVEEGLHPQIIIR.[A]		2.38983e-12	4.60138e-05	1	2	11	Q5ZJK8	Q5ZJK8 [107-123]		0	2019.14	86.2	130.7	57.9	125.2		High	High	High	High	High	1.923e-05	1.513e-14	3.56	41.26
FALSE	High	[K].LKELEVAEPGGGSGGVR.[G]		1.777e-09	4.60138e-05	1	1	3	A0A3Q2UCH4	A0A3Q2UCH4 [68-84]		1	1654.88		287.7		112.3		Not Found	High	Not Found	High	High	1.923e-05	3.23e-11	4.41	31.38
FALSE	High	[K].LKELIFEETAR.[F]		4.40643e-05	4.60138e-05	1	2	8	A0A3Q3ALB3	A0A3Q3ALB3 [331-341]		1	1348.75	60.2	155.4	98.8	85.7		High	High	High	High	High	1.923e-05	4.058e-06	2.93	40.1
FALSE	High	[R].LKELIGDIAGK.[L]		0.000327458	4.60138e-05	2	4	2	A0A1I7Q447; P05083	A0A1I7Q447 [96-106]; P05083 [96-106]		1	1156.69	87.9	106.3	64.2	141.6	Shared	High	Peak Found	Peak Found	High	High	1.923e-05	4.119e-05	1.58	37.17
FALSE	High	[K].LKEIYENMAPGENKR.[F]		0.000156357	4.60138e-05	1	1	2	E1BX02	E1BX02 [106-120]		2	1791.91				400		Not Found	High	Not Found	High	High	1.923e-05	1.765e-05	1.98	28.12
FALSE	High	[R].QVHHQPPAGTPPPAPIPR.[R]		1.30696e-05	4.60138e-05	1	1	13	A0A1D5P2Y6	A0A1D5P2Y6 [144-161]		0	1897.02	49.1	216.9	43.4	90.6		Peak Found	High	Peak Found	High	High	1.923e-05	9.918e-07	4.04	24
FALSE	High	[K].LKEQSLAPTTPQQGTSLAK.[Q]		0.000174502	4.60138e-05	1	1	1	Q5ZMG8	Q5ZMG8 [129-147]		1	1998.09	51.7	240.2		108.1		Peak Found	High	Not Found	Peak Found	High	1.923e-05	2e-05	3.26	30.01
FALSE	High	[R].LKEQSIFGEQQEEDDRQQLR.[K]		6.83536e-09	4.60138e-05	1	1	5	P18302	P18302 [251-270]		2	2476.21	101.3	124.5	54.2	120		High	High	High	High	High	1.923e-05	1.551e-10	4.6	34.01
FALSE	High	[R].LKESLLSVAPK.[G]		0.000458492	4.60138e-05	1	1	5	E1C8M8	E1C8M8 [143-153]		1	1184.72	100.2	7.4	82.7	209.6		High	Peak Found	High	High	High	1.923e-05	6.081e-05	2.11	34.99
FALSE	High	[R].LKESSEYQAQLEK.[K]		6.98716e-09	4.60138e-05	1	2	2	E1BYQ6	E1BYQ6 [1083-1095]		1	1552.79		170	94.9	135.1		Not Found	High	Peak Found	High	High	1.923e-05	1.593e-10	3.66	25.08
FALSE	High	[K].QVMMFSATLSK.[E]		2.65885e-05	4.60138e-05	1	1	5	Q5ZHZ0	Q5ZHZ0 [223-233]		0	1242.62	90.2	49.9	81.1	178.8		High	High	High	High	High	1.923e-05	2.26e-06	1.85	45.86
FALSE	High	[K].QYGLVQETLR.[M]		3.28778e-05	4.60138e-05	2	3	4	A0A3Q2UHC6; F1NZZ2	A0A3Q2UHC6 [2413-2422]; F1NZZ2 [2410-2419]		0	1206.65	108.6	78.9	106.7	105.8	Shared	High	High	High	High	High	1.923e-05	2.909e-06	2.97	39.92
FALSE	High	[K].IKDINTLEPLK.[K]		9.96815e-06	4.60138e-05	1	1	6	Q5ZMN0	Q5ZMN0 [100-110]		1	1283.76	112.9		96.4	190.7		High	Not Found	High	High	High	1.923e-05	7.24e-07	2.35	35.87
FALSE	High	[K].LKDILLQVDDERR.[N]		2.67805e-07	4.60138e-05	1	2	8	A0A1D5PM19	A0A1D5PM19 [1844-1856]		2	1612.9	77.5	125.9	61.3	135.3		High	High	High	High	High	1.923e-05	1.093e-08	3.42	37.97
FALSE	High	[R].QVSQGMVGQLAAR.[R]	1xOxidation [M6]	5.81933e-07	4.60138e-05	1	2	6	A0A3Q2U7I7	A0A3Q2U7I7 [39-51]		0	1360.7	105.8	30.2	123.7	140.3		High	Peak Found	High	High	High	1.923e-05	2.69e-08	2.83	27.22
FALSE	High	[R].QVSQGMVGQLAAR.[R]		0.000140097	4.60138e-05	1	2	2	A0A3Q2U7I7	A0A3Q2U7I7 [39-51]		0	1344.71	86.9	237.6	72	3.4		High	Peak Found	High	Peak Found	High	1.923e-05	1.558e-05	1.61	35.13
FALSE	High	[K].LHYCVSCAIHSK.[V]	2xCarbamidomethyl [C4; C7]	8.11931e-08	4.60138e-05	1	1	5	Q5ZM66	Q5ZM66 [71-82]		0	1474.69	22.6	286.5	24.1	66.8		Peak Found	High	Peak Found	High	High	1.923e-05	2.73e-09	3.32	25.99
FALSE	High	[R].LHYGLPVVVK.[L]		9.68045e-06	4.60138e-05	1	2	7	A0A1D5NYE8	A0A1D5NYE8 [487-496]		0	1124.68	81.4	134.4	75.8	108.4		High	High	Peak Found	High	High	1.923e-05	7.015e-07	2.8	40.64
FALSE	High	[R].QVSIEEGER.[K]		0.000202012	4.60138e-05	1	4	3	Q1KME6	Q1KME6 [135-143]		0	1046.51	157.7	27.3	209.3	5.7		High	High	High	Peak Found	High	1.923e-05	2.363e-05	2.2	22.36
FALSE	High	[K].IHYLDTTTLIEPVSR.[S]		4.81107e-05	4.60138e-05	1	1	2	Q04929	Q04929 [107-121]		0	1757.94	77.3	137.8	94.2	90.8		Peak Found	High	High	Peak Found	High	1.923e-05	4.526e-06	2.62	45.8
FALSE	High	[K].LKAEAVAIETEAELAR.[L]		6.49534e-05	4.60138e-05	1	2	1	Q5ZMI4	Q5ZMI4 [735-750]		1	1713.94					No Quan Values	High	Not Found	Not Found	Not Found	High	1.923e-05	6.367e-06	2.16
FALSE	High	[K].LKAEHDALLAER.[A]		0.000165786	4.60138e-05	1	1	2	A0A1D6UPQ3	A0A1D6UPQ3 [132-143]		1	1365.75	158.5	30.8	153	57.7		Peak Found	Peak Found	Peak Found	High	High	1.923e-05	1.883e-05	2.29	24.24
FALSE	High	[K].LKAELQSTDQLK.[E]		4.35817e-06	4.60138e-05	1	3	3	F1P0K1	F1P0K1 [776-787]		1	1373.76		253.2		146.8		Not Found	High	Not Found	High	High	1.923e-05	2.785e-07	2.61	27.45
FALSE	High	[R].IKAEYEGDGIPTVFVAVAGR.[S]		8.62404e-17	4.60138e-05	1	8	5	P38024	P38024 [313-332]		1	2092.11	59.8	124	62.1	154.2		High	High	High	High	High	1.923e-05	6.305e-16	6.37	51.4
FALSE	High	[K].QVQQPSVAQLR.[S]		8.7052e-05	4.60138e-05	1	1	2	E1BV94	E1BV94 [99-109]		0	1253.7	123		124.3	152.7		Peak Found	Not Found	High	High	High	1.923e-05	8.964e-06	2.68	31.02
FALSE	High	[K].IKDAFDRNPELQNLLLDDFFK.[T]		3.66901e-07	4.60138e-05	1	1	1	Q5ZIZ0	Q5ZIZ0 [376-396]		2	2551.32		268.6		131.4		Not Found	Peak Found	Not Found	High	High	1.923e-05	1.571e-08	4.12	55.06
FALSE	High	[K].QVQIDGLVVLK.[I]		0.000641898	4.60138e-05	1	1	4	Q5ZLE6	Q5ZLE6 [34-44]		0	1211.74	108.3	70.1	119.1	102.6		Peak Found	High	Peak Found	High	High	1.923e-05	8.892e-05	3.09	52.06
FALSE	High	[K].LKDDEVAQLK.[K]		8.24027e-06	4.60138e-05	1	1	3	P00337	P00337 [308-317]		1	1158.64	165.6	6.8	223.6	3.9		High	Peak Found	High	Peak Found	High	1.923e-05	5.841e-07	2.58	25.12
FALSE	High	[K].LKDDEVAQLKK.[S]		2.10323e-07	4.60138e-05	1	1	7	P00337	P00337 [308-318]		2	1286.73	177.7	9.1	211.3	1.8		High	High	High	High	High	1.923e-05	8.272e-09	3.2	20.05
FALSE	High	[R].LKDEELITQSIDK.[L]		1.10425e-07	4.60138e-05	1	2	1	A0A452J806	A0A452J806 [169-181]		1	1531.82	84.7	118.5	62.5	134.3		Peak Found	High	Peak Found	Peak Found	High	1.923e-05	3.914e-09	3.48	37.49
FALSE	High	[R].LKDEELITQSIDKLEK.[V]		2.32954e-11	4.60138e-05	1	2	5	A0A452J806	A0A452J806 [169-184]		2	1902.04	99.3	120.4	78.5	101.9		High	High	High	High	High	1.923e-05	2.129e-13	4.54	46.29
FALSE	High	[R].LKDGDEGPNTGGMGAYSPAPQISK.[D]		6.33005e-08	4.60138e-05	1	3	2	P21872	P21872 [221-244]		1	2390.13	53.5	180.6		165.9		Peak Found	High	Not Found	High	High	1.923e-05	2.048e-09	4.13	35.29
FALSE	High	[R].LKDGDEGPNTGGMGAYSPAPQISK.[D]	1xOxidation [M13]	1.25981e-07	4.60138e-05	1	3	3	P21872	P21872 [221-244]		1	2406.12	100.3	197.2	102.5			High	High	Peak Found	High	High	1.923e-05	4.536e-09	3.43	29.21
FALSE	High	[K].LKDHMLIPIANTELEK.[V]		5.00864e-06	4.60138e-05	1	1	1	F1NKG5	F1NKG5 [289-304]		1	1865.02				400		Not Found	Not Found	Not Found	High	High	1.923e-05	3.27e-07	3.22	42.54
FALSE	High	[K].LKDHMLIPIANTELEK.[V]	1xOxidation [M5]	2.9565e-06	4.60138e-05	1	1	3	F1NKG5	F1NKG5 [289-304]		1	1881.02	53.6	272.4	36.9	37.1		Peak Found	High	Peak Found	Peak Found	High	1.923e-05	1.776e-07	3.96	38.44
FALSE	High	[R].QVQHILASASPSGR.[A]		2.46198e-06	4.60138e-05	1	7	3	A0A1D5P9Q7	A0A1D5P9Q7 [179-192]		0	1450.78	166.7		175.8	57.5		High	Not Found	High	Peak Found	High	1.923e-05	1.428e-07	2.55	25.06
FALSE	High	[K].IKDLAWTEDSKR.[I]		1.15816e-06	4.60138e-05	1	3	3	O93277	O93277 [107-118]		2	1461.77	184.9		158.3	56.8		High	Not Found	High	Peak Found	High	1.923e-05	5.977e-08	3.01	28.32
FALSE	High	[R].LKDLEALLNSK.[E]		2.07266e-07	4.60138e-05	1	2	7	P13648	P13648 [133-143]		1	1243.73	63.3	160.6	37.3	138.8		High	High	High	High	High	1.923e-05	8.147e-09	3.63	45.24
FALSE	High	[R].IKDLEVLFHR.[S]		9.60983e-06	4.60138e-05	2	3	12	P14732; A0A3Q2U596	P14732 [128-137]; A0A3Q2U596 [186-195]		1	1269.73	87.8	124.1	80	108.1	Shared	High	High	High	High	High	1.923e-05	6.952e-07	2.84	41.76
FALSE	High	[K].QVQFNPGQTLATWR.[V]		1.43191e-08	4.60138e-05	1	1	1	A0A1D5PEU2	A0A1D5PEU2 [1821-1834]		0	1645.84	95.5	157.1	82.1	65.4		Peak Found	Peak Found	High	Peak Found	High	1.923e-05	3.658e-10	4.07	50.08
FALSE	High	[K].IKDLGTIEPLK.[K]		1.30696e-05	4.60138e-05	1	3	2	A0A1D5P3M1	A0A1D5P3M1 [100-110]		1	1226.74		66.3	21.7	312		Not Found	Peak Found	Peak Found	High	High	1.923e-05	9.916e-07	2.89	36.69
FALSE	High	[K].QVNDLISVLR.[E]		8.33111e-05	4.60138e-05	1	1	4	A0A3S5ZPN3	A0A3S5ZPN3 [448-457]		0	1156.67	157.8	48.9	132	61.3		High	High	High	High	High	1.923e-05	8.514e-06	3	49.79
FALSE	High	[K].IKDLGTVEALQNLK.[N]		4.1996e-12	4.60138e-05	1	2	9	Q5F4A3	Q5F4A3 [100-113]		1	1541.89	62.7	171.8	51.8	113.6		High	High	High	High	High	1.923e-05	2.898e-14	4.65	43.76
FALSE	High	[K].QVMSSLQEETR.[E]		9.02975e-05	4.60138e-05	1	1	1	F1NDN4	F1NDN4 [459-469]		0	1307.63				400		Not Found	Not Found	Not Found	High	High	1.923e-05	9.314e-06	2.62	29.81
FALSE	High	[R].IAEELALER.[A]		0.000206497	4.60138e-05	1	1	1	A0A1L1RNV8	A0A1L1RNV8 [65-73]		0	1043.57			150.5	249.5		Not Found	Not Found	Peak Found	High	High	1.923e-05	2.438e-05	2.47	36.9
FALSE	High	[R].LGIKPESTPSPHRPTTNPNTSK.[F]		1.18388e-06	4.60138e-05	1	2	9	A0A1D5NYM7	A0A1D5NYM7 [127-148]		0	2359.24	70.5	43.3	118.8	167.5		High	High	High	High	High	1.923e-05	6.147e-08	1.69	20.75
FALSE	High	[K].IGIKPAVLLK.[T]		2.7883e-06	4.60138e-05	1	1	2	F1NZK8	F1NZK8 [256-265]		0	1051.72	93.9		86.1	220		High	Not Found	Peak Found	High	High	1.923e-05	1.65e-07	2.17	38.79
FALSE	High	[R].RTAQEVEQYR.[S]		4.4543e-08	4.60138e-05	1	1	2	A0A3S5ZPN3	A0A3S5ZPN3 [64-73]		1	1279.64	151.7		248.3			High	Not Found	High	Not Found	High	1.923e-05	1.36e-09	3.28	18.25
FALSE	High	[R].RSPPESPAQGSAADEPR.[I]		7.41024e-05	4.60138e-05	1	3	1	A0A3Q2TSJ2	A0A3Q2TSJ2 [12-28]		1	1751.83				400		Not Found	Not Found	Not Found	High	High	1.923e-05	7.441e-06	2.65	17.02
FALSE	High	[K].LFIEYPSGSGTVFSSASGVAK.[Q]		9.89099e-12	4.60138e-05	1	1	3	A0A1D5NX91	A0A1D5NX91 [363-383]		0	2104.06	44.8	111.4	97.7	146.1		High	Peak Found	High	High	High	1.923e-05	7.862e-14	3.65	52.43
FALSE	High	[K].LFIFHSSLPTAEAPGK.[L]		0.000171966	4.60138e-05	1	2	2	A0A3Q2UKS0	A0A3Q2UKS0 [583-598]		0	1714.92	121.4	70	124.8	83.8		High	High	Peak Found	Peak Found	High	1.923e-05	1.974e-05	2.59	46.35
FALSE	High	[K].LFIFHTSLPIAEAPGK.[L]		1.25043e-09	4.60138e-05	1	2	6	E1BUD8	E1BUD8 [664-679]		0	1740.97	74.5	143.1	54.8	127.6		High	High	High	High	High	1.923e-05	2.166e-11	4.19	52.55
FALSE	High	[K].LFIGGLNTETNEK.[A]		5.67167e-08	4.60138e-05	1	1	4	F1NZD3	F1NZD3 [10-22]		0	1435.74	184.9	22.8	168.6	23.7		High	High	High	High	High	1.923e-05	1.805e-09	3.71	43.45
FALSE	High	[K].LFIGGLNVQTTEAGLR.[E]		1.42657e-09	4.60138e-05	1	1	10	F1NCI5	F1NCI5 [9-24]		0	1688.93	126.6	74.4	115.7	83.4		High	High	High	High	High	1.923e-05	2.517e-11	5.08	52.62
FALSE	High	[R].RSPNKPLPELNDQYK.[A]		6.46964e-10	4.60138e-05	1	1	3	F6R1X6	F6R1X6 [91-105]		1	1798.94	49	6.8	80.4	263.8		Peak Found	Peak Found	Peak Found	High	High	1.923e-05	1.007e-11	3.74	27.18
FALSE	High	[K].LFIGGLSFETTDDSLR.[E]		4.75697e-10	4.60138e-05	1	2	5	E1BZE6	E1BZE6 [35-50]		0	1770.89	149.4	35.2	154.3	61.1		High	High	High	High	High	1.923e-05	7.03e-12	3.82	54.76
FALSE	High	[K].LFIGGLSFETTDDSLREHFEK.[W]		1.22048e-14	4.60138e-05	1	2	7	E1BZE6	E1BZE6 [35-55]		1	2441.2	78.6	125.3	69	127.1		High	High	High	High	High	1.923e-05	6.305e-16	5.93	53.17
FALSE	High	[K].LFIGGLSFETTDESLR.[S]		1.62146e-10	4.60138e-05	2	2	2	Q5ZLB3; A0A1D5P5G1	Q5ZLB3 [16-31]; A0A1D5P5G1 [13-28]		0	1784.91	159	33.8	156.2	51	Shared	High	Peak Found	High	Peak Found	High	1.923e-05	2.02e-12	3.85	54.69
FALSE	High	[K].LFIGGLSFETTEESLR.[N]		6.68584e-11	4.60138e-05	1	5	18	Q5ZME1	Q5ZME1 [19-34]		0	1798.92	178.8	91.9	9	120.2		High	High	High	High	High	1.923e-05	7.208e-13	4.45	54.77
FALSE	High	[R].RSPGAVNDEELK.[K]		5.00864e-06	4.60138e-05	1	1	1	A0A1L1RNV8	A0A1L1RNV8 [51-62]		1	1314.66	154.3	22.5	223.1			Peak Found	Peak Found	High	Not Found	High	1.923e-05	3.27e-07	2.9	19.06
FALSE	High	[R].RTDIFGVEETAIGK.[K]		1.77727e-07	4.60138e-05	1	1	5	F1NU16	F1NU16 [470-483]		1	1535.81	94.8	104.8	94.4	106		High	High	High	High	High	1.923e-05	6.762e-09	4.53	44.19
FALSE	High	[R].RSFDIPPPPMQSDHPFFSTISK.[D]	1xOxidation [M10]	4.437e-11	4.60138e-05	1	1	1	Q5ZLN1	Q5ZLN1 [117-138]		1	2547.23		233.4	72.6	94		Not Found	High	Peak Found	Peak Found	High	1.923e-05	4.488e-13	4.83	45.37
FALSE	High	[R].LFLHENIHDEVVEK.[L]		1.84959e-12	4.60138e-05	1	1	4	E1C4W4	E1C4W4 [333-346]		0	1721.89	118	102.8	97.6	81.6		Peak Found	High	Peak Found	High	High	1.923e-05	1.124e-14	4.32	34.56
FALSE	High	[R].RSFDIPPPPMQSDHPFFSTISK.[D]		5.19383e-10	4.60138e-05	1	1	1	Q5ZLN1	Q5ZLN1 [117-138]		1	2531.24	115.3	81.1		203.6		Peak Found	Peak Found	Not Found	High	High	1.923e-05	7.757e-12	5.69	48.25
FALSE	High	[K].RSEETPPEPPFDAATQALIDAAQK.[A]		0.000618849	4.60138e-05	1	2	2	A0A3Q2U374	A0A3Q2U374 [185-208]		1	2582.27	143.7	64.4	117.6	74.3		Peak Found	High	Peak Found	High	High	1.923e-05	8.533e-05	4.63	54.25
FALSE	High	[K].IFILGPSHHVPLSR.[C]		3.3604e-07	4.60138e-05	1	2	4	E1C6C0	E1C6C0 [56-69]		0	1572.9	45.9	207.6	20	126.5		Peak Found	High	Peak Found	High	High	1.923e-05	1.423e-08	2.64	39.41
FALSE	High	[R].RQVDQLTNDK.[A]		3.04437e-06	4.60138e-05	1	3	26	F1NJ08	F1NJ08 [153-162]		1	1216.63	253.6	5.1	140.2	1.2		High	High	High	Peak Found	High	1.923e-05	1.827e-07	3.52	15.87
FALSE	High	[R].RQVDALTGQR.[A]		8.12049e-06	4.60138e-05	2	2	4	P02542; E1BZ05	P02542 [155-164]; E1BZ05 [156-165]		1	1143.62	151.2	6.4	242.4		Shared	High	Peak Found	High	Not Found	High	1.923e-05	5.724e-07	4.16	18.22
FALSE	High	[K].RQIGDGEEIAYK.[F]		0.000133099	4.60138e-05	2	3	2	P14732; A0A3Q2U596	P14732 [488-499]; A0A3Q2U596 [546-557]		1	1378.7	133.8		125.8	140.3	Shared	High	Not Found	High	Peak Found	High	1.923e-05	1.469e-05	3.02	26.97
FALSE	High	[K].RQLEEAEEEAQR.[A]		7.35348e-11	4.60138e-05	1	2	5	A0A1D5PM19	A0A1D5PM19 [1877-1888]		1	1487.71	37.4			362.6		Peak Found	Not Found	Not Found	High	High	1.923e-05	8.045e-13	4.09	18.67
FALSE	High	[K].IFINNEWHDAVSK.[K]		2.03491e-08	4.60138e-05	1	1	9	E1BT93	E1BT93 [41-53]		0	1572.78	76.5	137	64.9	121.7		High	High	High	High	High	1.923e-05	5.505e-10	3.18	40.92
FALSE	High	[R].RQGSLYTLCPDHSVVK.[H]	1xCarbamidomethyl [C9]	1.22345e-07	4.60138e-05	2	2	8	F1NBX1; Q9I923	F1NBX1 [130-145]; Q9I923 [130-145]		1	1859.94	32.5	161.1	33.6	172.7	Shared	Peak Found	High	High	High	High	1.923e-05	4.397e-09	4.1	32.29
FALSE	High	[K].IFINNEWHDSVSGK.[K]		3.68162e-10	4.60138e-05	1	2	9	P27463	P27463 [31-44]		0	1645.8	91.3	118.7	86.4	103.5		High	High	High	High	High	1.923e-05	5.216e-12	3.71	39.6
FALSE	High	[K].IFINNEWHESTSGK.[K]		3.40997e-07	4.60138e-05	1	1	3	Q9DD46	Q9DD46 [34-47]		0	1661.79	80.7	98.1	67	154.2		Peak Found	Peak Found	High	High	High	1.923e-05	1.451e-08	2.79	36.29
FALSE	High	[K].IFINNEWQNSESGR.[V]		2.14192e-08	4.60138e-05	1	2	4	O93344	O93344 [40-53]		0	1693.79	93.1	101.4	91.2	114.3		Peak Found	High	High	High	High	1.923e-05	5.805e-10	3.48	42.15
FALSE	High	[K].LFLGVPLDESAIVLK.[I]		2.27992e-05	4.60138e-05	1	2	1	F1NRL7	F1NRL7 [201-215]		0	1613.95					No Quan Values	Not Found	Not Found	Not Found	High	High	1.923e-05	1.903e-06	2.48
FALSE	High	[K].LFLEPDVINPDDVELK.[W]		1.33102e-06	4.60138e-05	1	1	1	Q5ZLN4	Q5ZLN4 [282-297]		0	1855.97	158.5	6.6	139.9	95		Peak Found	Peak Found	Peak Found	High	High	1.923e-05	6.996e-08	3.38	54.93
FALSE	High	[K].LFLELEPQVR.[D]		0.000100778	4.60138e-05	1	1	3	F1NB10	F1NB10 [314-323]		0	1243.7	101.4	87.8	107.8	103		High	High	High	Peak Found	High	1.923e-05	1.064e-05	2.67	51.46
FALSE	High	[K].RTELFIAAEGIHTGQFVYCGK.[K]	1xCarbamidomethyl [C19]	2.29533e-13	4.60138e-05	1	1	1	F1NIX0	F1NIX0 [72-92]		1	2397.2					No Quan Values	Not Found	Not Found	Not Found	High	High	1.923e-05	1.694e-15	5.43
FALSE	High	[R].RVFITDDFHDMMPK.[Y]	2xOxidation [M11; M12]	0.000218949	4.60138e-05	1	2	2	A0A1D5PPN9	A0A1D5PPN9 [414-427]		1	1783.81		400				Not Found	High	Not Found	Not Found	High	1.923e-05	2.594e-05	3.83	33.85
FALSE	High	[R].RVFITDDFHDMMPK.[Y]	1xOxidation [M11]	9.36607e-07	4.60138e-05	1	2	10	A0A1D5PPN9	A0A1D5PPN9 [414-427]		1	1767.82	68.9	198.3	62	70.8		High	High	High	High	High	1.923e-05	4.653e-08	3.02	39.72
FALSE	High	[R].RVFITDDFHDMMPK.[Y]		8.06125e-06	4.60138e-05	1	2	8	A0A1D5PPN9	A0A1D5PPN9 [414-427]		1	1751.82	41.4	112.4	57.2	189		High	High	Peak Found	High	High	1.923e-05	5.668e-07	2.54	46.57
FALSE	High	[K].LFGPYVWGR.[Y]		0.00046525	4.60138e-05	2	3	4	F1NS13; A0A3Q2U611	F1NS13 [262-270]; A0A3Q2U611 [572-580]		0	1094.58	91.8	102.4	84.7	121.1	Shared	High	High	High	High	High	1.923e-05	6.185e-05	2.4	51.88
FALSE	High	[K].IFGQADTSLK.[K]		4.37429e-05	4.60138e-05	1	1	2	Q5F420	Q5F420 [378-387]		0	1079.57	102.9	63.8	79.8	153.5		High	Peak Found	High	Peak Found	High	1.923e-05	4.039e-06	2.26	35.12
FALSE	High	[K].IFGQADTSLKK.[W]		2.36493e-05	4.60138e-05	1	1	1	Q5F420	Q5F420 [378-388]		1	1207.67	218.1		181.9			Peak Found	Not Found	High	Not Found	High	1.923e-05	1.985e-06	2.55	27.82
FALSE	High	[K].LFGSGFAHR.[T]		4.47143e-05	4.60138e-05	1	1	4	A0A1D5P1E1	A0A1D5P1E1 [253-261]		0	991.511	203.2		184.6	12.2		High	Not Found	High	Peak Found	High	1.923e-05	4.145e-06	2.86	32.9
FALSE	High	[K].RVDSLLDELAFLKK.[V]		0.000592278	4.60138e-05	1	1	2	A0A1L1RUS3	A0A1L1RUS3 [150-163]		2	1646.95					No Quan Values	Not Found	High	High	Not Found	High	1.923e-05	8.115e-05	2.43
FALSE	High	[R].IFGVTTLDIVR.[A]		2.91352e-06	4.60138e-05	1	1	6	E1BVT3	E1BVT3 [165-175]		0	1233.72	60.4	122.4	62.4	154.8		High	High	High	High	High	1.923e-05	1.749e-07	2.24	53.89
FALSE	High	[R].RVDFTQDSSK.[E]		1.49107e-05	4.60138e-05	1	4	2	A0A1D5P378	A0A1D5P378 [412-421]		1	1182.57	226.1	10.1	163.7			High	Peak Found	High	Not Found	High	1.923e-05	1.155e-06	3.36	18.81
FALSE	High	[R].RVATWFNQPAR.[K]		5.08252e-06	4.60138e-05	1	1	1	P41125	P41125 [21-31]		1	1345.71				400		Not Found	Not Found	Not Found	High	High	1.923e-05	3.329e-07	1.55	34.24
FALSE	High	[R].IFHELTQSDQALYNR.[L]		2.08725e-11	4.60138e-05	1	1	7	F1NMC3	F1NMC3 [464-478]		0	1834.91	88.1	124.6	77.6	109.7		High	High	High	High	High	1.923e-05	1.871e-13	4.05	38.4
FALSE	High	[K].RVASSVTELIQAAEAMK.[G]		1.94745e-08	4.60138e-05	1	3	1	E1C2S1	E1C2S1 [2274-2290]		1	1803.96					No Quan Values	Not Found	Not Found	Not Found	High	High	1.923e-05	5.212e-10	4
FALSE	High	[K].LFHTAPNVPHYAK.[N]		3.80623e-05	4.60138e-05	1	1	1	Q5ZIM5	Q5ZIM5 [299-311]		0	1494.79				400		Not Found	Not Found	Not Found	High	High	1.923e-05	3.426e-06	2.55	28.65
FALSE	High	[R].IFHTVTTTDDPVIR.[K]		2.8396e-07	4.60138e-05	1	1	10	F1NCE1	F1NCE1 [224-237]		0	1614.85	86.9	122.9	80.6	109.6		High	High	High	High	High	1.923e-05	1.165e-08	3.12	36.07
FALSE	High	[R].LFHVNWFLR.[D]		9.89543e-06	4.60138e-05	1	1	8	P21642	P21642 [530-538]		0	1231.67	49.1	144.1	47.5	159.4		High	High	High	High	High	1.923e-05	7.202e-07	2.5	53.38
FALSE	High	[R].RVAAMSVAQR.[V]		0.000129259	4.60138e-05	1	1	3	F1NHI3	F1NHI3 [162-171]		1	1088.6	157.4		242.6			High	Not Found	High	Not Found	High	1.923e-05	1.413e-05	1.97	18.97
FALSE	High	[R].RTVEGVLIVHEHR.[L]		0.000103773	4.60138e-05	1	2	4	A0A3Q2UEY5	A0A3Q2UEY5 [310-322]		1	1544.87	29.7	224	78	68.2		Peak Found	High	Peak Found	High	High	1.923e-05	1.096e-05	3.9	24.97
FALSE	High	[K].LFKPPQPPAR.[M]		1.92658e-05	4.60138e-05	1	1	7	Q5ZLE6	Q5ZLE6 [300-309]		0	1150.67	127.9	13.7	158.4	100.1		High	Peak Found	High	High	High	1.923e-05	1.553e-06	2.75	29.54
FALSE	High	[K].RTTSAQVEGGVHGLHSYEK.[R]		1.14936e-10	4.60138e-05	1	2	3	A0A1D5PSI2	A0A1D5PSI2 [517-535]		1	2056.02		171.5	45.7	182.8		Not Found	High	Peak Found	High	High	1.923e-05	1.354e-12	5.6	22.33
FALSE	High	[R].LFLAGYDPTPTMR.[D]		0.000132129	4.60138e-05	1	1	3	A0A1L1RM52	A0A1L1RM52 [249-261]		0	1481.75	79.2	96.3	60.9	163.6		High	Peak Found	High	High	High	1.923e-05	1.45e-05	2.92	49.6
FALSE	High	[K].RTPFGTYGGLLK.[G]		2.43522e-05	4.60138e-05	1	1	6	A0A1D5PL36	A0A1D5PL36 [40-51]		1	1309.73	100	91	78.5	130.5		High	High	High	High	High	1.923e-05	2.047e-06	2.45	42.67
FALSE	High	[K].IFLAQKPAPLLESPFK.[D]		3.89033e-07	4.60138e-05	1	2	1	E1BW97	E1BW97 [600-615]		0	1799.05	57.4	137.7	90.6	114.4		Peak Found	High	Peak Found	Peak Found	High	1.923e-05	1.689e-08	3.36	50.66
FALSE	High	[R].IFIAQPAWVLR.[K]		2.1111e-06	4.60138e-05	1	1	2	A0A1D5NZ71	A0A1D5NZ71 [1992-2002]		0	1313.77		211.1		188.9		Not Found	High	Not Found	High	High	1.923e-05	1.201e-07	3.1	54.18
FALSE	High	[K].RTIQFVDWCPTGFK.[V]	1xCarbamidomethyl [C9]	6.66192e-10	4.60138e-05	3	6	3	A0A1D5PAR5; A0A1D5NW27; F1NWX0	A0A1D5PAR5 [339-352]; A0A1D5NW27 [339-352]; F1NWX0 [339-352]		1	1754.87	86.4	173.8	36.1	103.7	Shared	Peak Found	High	Peak Found	High	High	1.923e-05	1.039e-11	4.83	49.87
FALSE	High	[K].LFLDEAETQEITK.[D]		5.65138e-07	4.60138e-05	1	2	3	A0A3Q2UG33	A0A3Q2UG33 [1230-1242]		0	1536.78	37.5	178.9		183.7		High	High	Not Found	High	High	1.923e-05	2.599e-08	3.29	46.62
FALSE	High	[K].RTGAIVDVPVGEELLGR.[V]		3.97491e-13	4.60138e-05	2	5	10	A0A1D5PJG9; A0A1L1RY35	A0A1D5PJG9 [123-139]; A0A1L1RY35 [133-149]		1	1780.99	111.3	114.7	50.8	123.2	Shared	High	High	High	High	High	1.923e-05	2.286e-15	4.51	48.73
FALSE	High	[R].RTETVGSILPHTEAK.[I]		7.51908e-07	4.60138e-05	1	1	3	E1BS15	E1BS15 [403-417]		1	1638.88	106	5.4	94.6	194		Peak Found	Peak Found	Peak Found	High	High	1.923e-05	3.632e-08	2.73	29.25
FALSE	High	[R].RTEITLGKPQEPGLR.[R]		5.5286e-07	4.60138e-05	1	2	9	Q5F3T2	Q5F3T2 [143-157]		1	1694.95	66.9	154.7	58.5	119.9		High	High	High	High	High	1.923e-05	2.536e-08	4.05	30.07
FALSE	High	[K].LFINSVGIVSPVENR.[G]		2.23011e-07	4.60138e-05	1	1	4	F1NYT7	F1NYT7 [375-389]		0	1643.91	98.1	109.6	88.4	103.9		High	High	High	High	High	1.923e-05	8.819e-09	4.11	51.77
FALSE	High	[K].RVGSVQGLGGTGALR.[I]		9.96672e-08	4.60138e-05	2	2	1	P00504; F1NTM7	P00504 [99-113]; F1NTM7 [99-113]		1	1427.81	101.5		106.9	191.6	Shared	Peak Found	Not Found	Peak Found	High	High	1.923e-05	3.466e-09	2.74	30.23
FALSE	High	[R].RQELDAFLAQALSPK.[L]		4.68854e-08	4.60138e-05	1	3	9	A0A1D5NVZ1	A0A1D5NVZ1 [731-745]		1	1686.92	128.1	72.6	118.6	80.7		High	High	High	High	High	1.923e-05	1.446e-09	3.75	53.64
FALSE	High	[K].LFLSFSGSDVQNK.[L]		0.000179687	4.60138e-05	1	3	1	A0A3Q2U9X6	A0A3Q2U9X6 [120-132]		0	1441.73	193.5	206.5				Peak Found	High	Not Found	Not Found	High	1.923e-05	2.066e-05	1.25	49.15
FALSE	High	[R].RPISADSAIMNPASK.[V]		1.83009e-07	4.60138e-05	1	1	3	F1NW23	F1NW23 [64-78]		0	1557.81	100.4		92.9	206.6		High	Not Found	Peak Found	High	High	1.923e-05	7.044e-09	3.08	30.21
FALSE	High	[K].LFQLMVEHPLEDDTVDWTK.[I]		4.779e-15	4.60138e-05	1	1	4	A0A1D5PW25	A0A1D5PW25 [254-272]		0	2316.12	89.8	88.5	82.7	139		Peak Found	High	High	High	High	1.923e-05	6.305e-16	6.34	54.43
FALSE	High	[K].LFQLMVEHPLEDDTVDWTK.[I]	1xOxidation [M5]	4.35619e-12	4.60138e-05	1	1	1	A0A1D5PW25	A0A1D5PW25 [254-272]		0	2332.12		400				Not Found	High	Not Found	Not Found	High	1.923e-05	3.029e-14	5.35	52.87
FALSE	High	[R].RPLRPQVITEDSPAQEAK.[E]		1.49622e-08	4.60138e-05	1	1	3	Q5ZIF1	Q5ZIF1 [11-28]		0	2035.09	78.8	152.4	57.2	111.5		Peak Found	High	Peak Found	High	High	1.923e-05	3.85e-10	3.98	26.9
FALSE	High	[R].RPLILQLVHVSPEDGR.[K]		1.0076e-08	4.60138e-05	1	3	5	A0A3Q2UHM4	A0A3Q2UHM4 [61-76]		0	1829.04		182.6	101.5	115.9		High	High	Peak Found	Peak Found	High	1.923e-05	2.419e-10	4.16	46.25
FALSE	High	[R].RPLILQLIFSK.[T]		6.35424e-05	4.60138e-05	1	3	4	A0A1D5PI72	A0A1D5PI72 [67-77]		0	1327.85					No Quan Values	High	High	High	High	High	1.923e-05	6.219e-06	3.47
FALSE	High	[K].LFQQIYSDGTDEVKR.[A]		4.12438e-09	4.60138e-05	1	1	4	F1NAS0	F1NAS0 [274-288]		1	1798.9		172.3	64.1	163.6		Not Found	High	High	High	High	1.923e-05	8.648e-11	4.77	40.01
FALSE	High	[R].RPLIDQVVQTALSETQDPEEVSVTVK.[A]		2.96748e-05	4.60138e-05	1	1	1	F1NW23	F1NW23 [968-993]		0	2881.52	154.7	96.9		148.4		Peak Found	Peak Found	Not Found	High	High	1.923e-05	2.571e-06	4.34	54.92
FALSE	High	[K].IFQSAPSDPTQDFSTQVAK.[L]		6.19064e-12	4.60138e-05	1	2	9	A0A3Q2U4P4	A0A3Q2U4P4 [315-333]		0	2067	117.4	96.8	89.1	96.7		High	High	High	High	High	1.923e-05	4.571e-14	3.64	42.57
FALSE	High	[K].LFQSNDPTLR.[R]		0.000171966	4.60138e-05	1	1	4	F1NB52	F1NB52 [76-85]		0	1190.62	105.1	34	84.4	176.6		High	Peak Found	High	High	High	1.923e-05	1.968e-05	2.13	34.45
FALSE	High	[R].LFQSNDQTLR.[R]		0.000113301	4.60138e-05	1	2	3	A0A1D5PLX0	A0A1D5PLX0 [76-85]		0	1221.62	103.2	26.8	106.4	163.5		High	Peak Found	Peak Found	High	High	1.923e-05	1.217e-05	1.05	31.09
FALSE	High	[R].LFQTALQEEIK.[S]		1.3557e-05	4.60138e-05	1	1	4	A0A1D5PIZ8	A0A1D5PIZ8 [1026-1036]		0	1319.72	104.8	116.8	76.8	101.6		High	High	High	High	High	1.923e-05	1.04e-06	3.15	45.22
FALSE	High	[R].LFQVEYAIEAIK.[L]		1.26452e-06	4.60138e-05	1	1	4	Q5ZJX9	Q5ZJX9 [21-32]		0	1423.78		179.6	60.3	160.1		High	High	High	High	High	1.923e-05	6.601e-08	3.1	54.58
FALSE	High	[K].IFQKGEDPVDYDGGR.[T]		8.60909e-08	4.60138e-05	1	1	13	F1NK96	F1NK96 [248-262]		1	1695.8	88	137.2	65.1	109.7		High	High	High	High	High	1.923e-05	2.928e-09	3.59	32.25
FALSE	High	[K].RPHVDEFLQR.[M]		4.21706e-05	4.60138e-05	1	3	2	A0A452J821	A0A452J821 [154-163]		0	1296.68				400		Not Found	Not Found	Not Found	High	High	1.923e-05	3.867e-06	3.16	28.42
FALSE	High	[R].RPHDYQPLPGMSENPSVYVPGVVSTVVPDSAHK.[L]		3.49715e-12	4.60138e-05	1	1	6	A0A3Q2UFW2	A0A3Q2UFW2 [223-255]		0	3559.76	107.8	64.3	133.6	94.3		High	High	High	High	High	1.923e-05	2.351e-14	6.47	50.14
FALSE	High	[K].LFRPIASGGQLHTLGDLLK.[D]		0.000370836	4.60138e-05	1	4	2	R4GKP3	R4GKP3 [202-220]		0	2036.17		75.1		324.9		Not Found	High	Not Found	High	High	1.923e-05	4.752e-05	4.41	49.54
FALSE	High	[K].RPGYGAYDAFK.[H]		0.000199077	4.60138e-05	1	1	4	Q5ZLX2	Q5ZLX2 [144-154]		0	1244.61	120.9	59.3	90.3	129.6		High	Peak Found	High	High	High	1.923e-05	2.34e-05	2.65	31.51
FALSE	High	[R].LFSAFLGDR.[K]		9.0961e-05	4.60138e-05	1	1	7	A0A1D5P470	A0A1D5P470 [136-144]		0	1025.54	65.4	150.5	71.5	112.6		High	High	High	High	High	1.923e-05	9.4e-06	2.13	49.48
FALSE	High	[R].LFSAFLGDRK.[W]		4.09492e-07	4.60138e-05	1	1	16	A0A1D5P470	A0A1D5P470 [136-145]		1	1153.64	97.8	110.6	96.1	95.5		High	High	High	High	High	1.923e-05	1.781e-08	3.24	42.28
FALSE	High	[K].IFSATLGLVDIVK.[G]		7.32829e-08	4.60138e-05	1	2	2	P26446	P26446 [549-561]		0	1375.82		163.8		236.2		Not Found	High	Not Found	High	High	1.923e-05	2.434e-09	3.18	54.85
FALSE	High	[K].LFSDEAANIYER.[A]		3.55036e-06	4.60138e-05	1	1	1	Q5F4A0	Q5F4A0 [320-331]		0	1427.68			181.4	218.6		Not Found	Not Found	High	Peak Found	High	1.923e-05	2.183e-07	2.08	43.01
FALSE	High	[R].LFSDLVAEEFIDK.[M]		9.3997e-08	4.60138e-05	1	1	3	P15988	P15988 [788-800]		0	1525.78	99	50.4	195.5	55.1		High	Peak Found	High	High	High	1.923e-05	3.233e-09	3.21	55.04
FALSE	High	[K].RPGSQYGELIENYIK.[E]		3.68274e-06	4.60138e-05	1	1	1	Q5ZKE7	Q5ZKE7 [44-58]		0	1766.91		253.4		146.6		Not Found	High	Not Found	Peak Found	High	1.923e-05	2.284e-07	3.45	47.9
FALSE	High	[K].IFSFAHQTISALIK.[A]		4.61967e-10	4.60138e-05	1	2	5	F1NVF0	F1NVF0 [560-573]		0	1575.89	41.6	149.7	33.8	175		High	High	High	High	High	1.923e-05	6.772e-12	4.65	52.22
FALSE	High	[R].RPGRPAAPGSGSALGPGPGSAAR.[G]		2.38143e-16	4.60138e-05	1	1	5	A0A1D5NZM5	A0A1D5NZM5 [64-86]		0	2044.08	70.4	162.2	89.7	77.7		Peak Found	High	High	High	High	1.923e-05	6.305e-16	5.04	20.9
FALSE	High	[K].LFSFYDYAGK.[V]		2.33056e-05	4.60138e-05	1	1	3	Q5F351	Q5F351 [65-74]		0	1210.58	89.2	118.2	87.9	104.8		High	High	Peak Found	High	High	1.923e-05	1.952e-06	2.47	52.15
FALSE	High	[R].RPGEEGAILTLAGK.[Y]		1.21888e-08	4.60138e-05	1	1	4	A0A1D5PQQ6	A0A1D5PQQ6 [182-195]		0	1411.79	60.9	147.4	62.2	129.5		High	High	Peak Found	High	High	1.923e-05	3.028e-10	3.96	39.02
FALSE	High	[K].IFRDGEESGTYDGPR.[T]		8.73474e-10	4.60138e-05	1	1	25	Q8JG64	Q8JG64 [103-117]		1	1698.77	43.6	227.7	40.3	88.4		High	High	High	High	High	1.923e-05	1.424e-11	3.17	28.43
FALSE	High	[R].RPNLGHVPLTPGR.[D]		0.000302132	4.60138e-05	1	1	3	F1P5S5	F1P5S5 [239-251]		0	1413.81	103.3	14.5	114.4	167.8		Peak Found	Peak Found	Peak Found	High	High	1.923e-05	3.782e-05	2.53	28.02
FALSE	High	[K].RPPAPIDFSK.[I]		0.000632577	4.60138e-05	1	2	5	R4GI40	R4GI40 [70-79]		0	1127.62	64.5	47	82.6	205.9		High	Peak Found	High	High	High	1.923e-05	8.736e-05	2.44	30.89
FALSE	High	[K].LFQECCPHSTDR.[V]	2xCarbamidomethyl [C5; C6]	4.91744e-07	4.60138e-05	2	4	4	A0A1D5PSI3; E1C453	A0A1D5PSI3 [153-164]; E1C453 [153-164]		0	1549.65	28.1	56.6	45.8	269.6	Shared	Peak Found	High	Peak Found	High	High	1.923e-05	2.204e-08	2.56	22.97
FALSE	High	[R].RPWLYTVGGENQIGGFVK.[E]		2.71629e-15	4.60138e-05	1	2	5	A0A1L1RKJ5	A0A1L1RKJ5 [416-433]		0	2021.06	75.4	143.3	54.8	126.5		High	High	High	High	High	1.923e-05	6.305e-16	5.05	49.82
FALSE	High	[R].RPVLLLHPLGGWTK.[E]		1.22345e-07	4.60138e-05	1	1	9	E1C8P2	E1C8P2 [446-459]		0	1586.95	96	139.8	50.5	113.7		High	High	High	High	High	1.923e-05	4.404e-09	4.19	44.92
FALSE	High	[R].LFLTMEINPK.[V]		0.000108432	4.60138e-05	1	1	3	F1NKL4	F1NKL4 [4130-4139]		0	1205.66	64.5	108.3	58.8	168.4		Peak Found	High	Peak Found	High	High	1.923e-05	1.155e-05	2.34	51.08
FALSE	High	[R].RPVGVSFAFGGK.[L]		0.000475574	4.60138e-05	1	3	3	A0A3Q2TX69	A0A3Q2TX69 [391-402]		0	1221.67		201.5		198.5		Not Found	High	Not Found	High	High	1.923e-05	6.307e-05	3.4	38.68
FALSE	High	[K].LFIVGSNSSSIR.[D]		2.37348e-06	4.60138e-05	1	1	4	Q5ZL03	Q5ZL03 [93-104]		0	1279.7	91.5	128.5	82.2	97.8		High	High	High	High	High	1.923e-05	1.374e-07	3.14	42.3
FALSE	High	[R].RPVGASFSFGGK.[L]		2.01284e-07	4.60138e-05	1	7	8	A0A1D5P9Q7	A0A1D5P9Q7 [392-403]		0	1209.64	70.4	136.5	66	127.1		High	High	High	High	High	1.923e-05	7.815e-09	2.55	33.29
FALSE	High	[K].LFLVQLQEK.[A]		8.5161e-05	4.60138e-05	1	2	6	A0A3Q2UEY5	A0A3Q2UEY5 [406-414]		0	1117.66	113.8	69.1	119	98.1		High	High	Peak Found	High	High	1.923e-05	8.708e-06	2.18	48.71
FALSE	High	[R].RPTWAEER.[R]		0.00045515	4.60138e-05	1	3	8	A0A3Q3AZ50	A0A3Q3AZ50 [359-366]		0	1044.52	171.7		228.3			High	Not Found	High	Not Found	High	1.923e-05	6.027e-05	2.05	20.76
FALSE	High	[K].RPTKPLSFKPENNIR.[V]		5.42871e-06	4.60138e-05	1	4	1	A0A3Q2U5P0	A0A3Q2U5P0 [1325-1339]		0	1797.01	236.4	21.1		142.4		Peak Found	Peak Found	Not Found	High	High	1.923e-05	3.583e-07	3.16	24.43
FALSE	High	[R].RPTGLFESER.[N]		2.80879e-06	4.60138e-05	1	1	2	F1NM36	F1NM36 [29-38]		0	1191.61	202.1		197.9			High	Not Found	High	Not Found	High	1.923e-05	1.673e-07	3.58	27.75
FALSE	High	[K].RPSPGPSTQTSYYSESLVSESYLGGSR.[G]		7.01332e-08	4.60138e-05	1	1	1	R4GFT6	R4GFT6 [50-76]		0	2892.36	141.8		106	152.2		Peak Found	Not Found	Peak Found	High	High	1.923e-05	2.299e-09	3.15	45.02
FALSE	High	[K].RPSELVDDPQFIVGGATR.[T]		6.00517e-15	4.60138e-05	1	1	14	P00789	P00789 [80-97]		0	1957.01	101.8	122.6	95.3	80.3		High	High	High	High	High	1.923e-05	6.305e-16	6.3	44.2
FALSE	High	[K].IFNAEVLFR.[E]		7.14389e-05	4.60138e-05	1	1	2	F1NIK3	F1NIK3 [212-220]		0	1108.61	38.9	179.3	62.5	119.3		Peak Found	High	Peak Found	High	High	1.923e-05	7.108e-06	2.06	53.36
FALSE	High	[R].RPSANCDPYAVTEALVR.[T]	1xCarbamidomethyl [C6]	4.84642e-05	4.60138e-05	1	3	1	A0A1D5PBV9	A0A1D5PBV9 [341-357]		0	1918.94	43.5	356.5				Peak Found	High	Not Found	Not Found	High	1.923e-05	4.535e-06	3.24	43.05
FALSE	High	[K].LFNEHIEALTK.[K]		5.56837e-09	4.60138e-05	1	2	2	F1NT10	F1NT10 [813-823]		0	1314.71	80.7	140.7	59.2	119.5		High	High	Peak Found	Peak Found	High	1.923e-05	1.222e-10	4.12	39.38
FALSE	High	[K].RPRPPKPQHAITVAVSSR.[A]		3.32395e-06	4.60138e-05	1	1	7	F1NV37	F1NV37 [40-57]		0	1997.15		304.3		95.7		Not Found	High	Not Found	High	High	1.923e-05	2.039e-07	2.18	20.44
FALSE	High	[R].RPQYSNPPVQGEIVEGADNQGAGEQGRPVR.[Q]		4.42564e-17	4.60138e-05	1	2	6	A0A1D5PN25	A0A1D5PN25 [203-232]		0	3205.57	165.2	61.4	128.1	45.3		High	Peak Found	High	High	High	1.923e-05	6.305e-16	7.13	32.18
FALSE	High	[K].LFNLSKEDDVR.[Q]		0.000242574	4.60138e-05	1	2	2	F7BYQ2	F7BYQ2 [144-154]		1	1335.69	240.7		159.3			High	Not Found	High	Not Found	High	1.923e-05	2.925e-05	2.65	36.28
FALSE	High	[R].RPQLDELITAAQNLK.[N]		0.000413854	4.60138e-05	1	11	1	P11533	P11533 [2521-2535]		0	1709.95		176		224		Not Found	High	Not Found	Peak Found	High	1.923e-05	5.387e-05	3.26	51.45
FALSE	High	[R].IFNTWLGDPSK.[N]		4.98998e-07	4.60138e-05	1	1	4	E1C8M8	E1C8M8 [378-388]		0	1277.65	103.8	98.7	95.3	102.3		High	Peak Found	High	High	High	1.923e-05	2.247e-08	2.73	49.22
FALSE	High	[K].LFPDAPVAIEQNK.[K]		5.29098e-07	4.60138e-05	2	5	7	A0A1D5PR95; A0A3Q2TRP9	A0A1D5PR95 [765-777]; A0A3Q2TRP9 [590-602]		0	1441.77	141.6	73.6	125.8	59	Shared	High	High	High	High	High	1.923e-05	2.403e-08	2.61	44.69
FALSE	High	[K].LFPDAPVAIEQNKK.[K]		5.5286e-07	4.60138e-05	2	5	4	A0A1D5PR95; A0A3Q2TRP9	A0A1D5PR95 [765-778]; A0A3Q2TRP9 [590-603]		1	1569.86	135.8	90.1	107	67.1	Shared	High	High	High	High	High	1.923e-05	2.537e-08	3.55	39.5
FALSE	High	[K].IFPGCEVTVGQDK.[N]	1xCarbamidomethyl [C5]	3.10074e-05	4.60138e-05	1	2	2	E1BQD1	E1BQD1 [145-157]		0	1449.7	47.9	222.5	36	93.5		Peak Found	High	Peak Found	Peak Found	High	1.923e-05	2.706e-06	3.44	39.05
FALSE	High	[R].LFPLIQSMHPTLAGK.[I]		1.40583e-09	4.60138e-05	1	1	5	A0A1D5NYB2	A0A1D5NYB2 [567-581]		0	1652.92	54.8	132.1	47.1	166		High	High	Peak Found	High	High	1.923e-05	2.47e-11	4.01	50.98
FALSE	High	[R].LFPLIQSMHPTLAGK.[I]	1xOxidation [M8]	6.51818e-08	4.60138e-05	1	1	3	A0A1D5NYB2	A0A1D5NYB2 [567-581]		0	1668.91	76.3	183.1	89.5	51		Peak Found	High	Peak Found	Peak Found	High	1.923e-05	2.127e-09	2.76	44.91
FALSE	High	[K].RPPSGFFLFCSEFRPK.[I]	1xCarbamidomethyl [C10]	2.41714e-07	4.60138e-05	1	1	3	P40618	P40618 [95-110]		0	1971.99		284.8	58.8	56.5		Not Found	High	Peak Found	Peak Found	High	1.923e-05	9.7e-09	5	50.28
FALSE	High	[K].RPPSAFFLFCSEFRPK.[I]	1xCarbamidomethyl [C10]	1.68822e-09	4.60138e-05	1	1	4	Q9YH06	Q9YH06 [97-112]		0	1986.01		331	5.4	63.6		Not Found	High	Peak Found	High	High	1.923e-05	3.057e-11	5.23	51.83
FALSE	High	[K].RPPDAILSDVTTSDQAALYR.[L]		1.09236e-19	4.60138e-05	1	2	8	O42484	O42484 [487-506]		0	2189.12	101.5	101.6	85.2	111.7		High	High	High	High	High	1.923e-05	6.305e-16	5.15	46.37
FALSE	High	[K].LFQDAGAPDGTLNIIHGQHEAVNFICDHPDIR.[A]	1xCarbamidomethyl [C26]	2.96576e-13	4.60138e-05	1	1	3	E1C155	E1C155 [195-226]		0	3570.72		246.2		153.8		Not Found	High	High	High	High	1.923e-05	1.944e-15	9.25	50.67
FALSE	High	[R].LFLQFVTGSPR.[L]		1.01516e-06	4.60138e-05	1	5	4	A0A1D5PFC0	A0A1D5PFC0 [1955-1965]		0	1264.7	45.2	170.2	37.5	147.1		High	High	Peak Found	High	High	1.923e-05	5.116e-08	3.37	53.36
FALSE	High	[R].IFGGSVHYFR.[V]		2.0957e-06	4.60138e-05	1	2	2	A0A1D5PZH3	A0A1D5PZH3 [82-91]		0	1182.61	78.1	121.3	81.5	119.2		High	Peak Found	High	Peak Found	High	1.923e-05	1.188e-07	3.14	38.63
FALSE	High	[R].RVHVTQEDFEMAVAK.[V]		4.58597e-10	4.60138e-05	1	2	3	A0A3Q2U839	A0A3Q2U839 [380-394]		1	1759.88	53.7	162.7	38.2	145.4		Peak Found	High	Peak Found	High	High	1.923e-05	6.74e-12	3.39	34.88
FALSE	High	[R].RVLDEISEHGIR.[I]		3.66942e-05	4.60138e-05	1	1	2	Q5ZMH1	Q5ZMH1 [197-208]		1	1423.77	47	248.2	28	76.7		Peak Found	High	Peak Found	High	High	1.923e-05	3.304e-06	3.81	32.54
FALSE	High	[K].SAEISASIAAHMR.[K]	1xOxidation [M12]	2.11869e-07	4.60138e-05	1	2	1	A0A3Q2UP04	A0A3Q2UP04 [542-554]		0	1359.67	20.9	309.1	33	37		Peak Found	High	Peak Found	Peak Found	High	1.923e-05	8.338e-09	2.91	26.11
FALSE	High	[K].SAEIDSDDTGGSAAQK.[Q]		3.69597e-07	4.60138e-05	1	1	3	E1C3A1	E1C3A1 [814-829]		0	1551.68	137.5		259.5	3		Peak Found	High	High	Peak Found	High	1.923e-05	1.582e-08	3.26	17.18
FALSE	High	[K].IEVSPTTQSTPASSR.[A]		3.28778e-05	4.60138e-05	1	3	1	A0A1D5P797	A0A1D5P797 [2297-2311]		0	1560.79	90.8	29.3	123.6	156.3		Peak Found	Peak Found	Peak Found	High	High	1.923e-05	2.894e-06	1.16	25.54
FALSE	High	[R].LEVVAQEDK.[T]		0.000212632	4.60138e-05	1	2	5	A0A1D5PS46	A0A1D5PS46 [538-546]		0	1030.54	59.8	200.5	70.6	69.1		Peak Found	High	Peak Found	High	High	1.923e-05	2.51e-05	2.19	24.16
FALSE	High	[R].LEVVAQEDKTK.[L]		0.000605418	4.60138e-05	1	2	2	A0A1D5PS46	A0A1D5PS46 [538-548]		1	1259.68	120.7	38	228.7	12.7		Peak Found	High	High	Peak Found	High	1.923e-05	8.341e-05	2.63	19.91
FALSE	High	[R].IEVVNFLIQSAVYDIVK.[N]		0.000122802	4.60138e-05	1	1	3	F1NBD0	F1NBD0 [89-105]		0	1950.09		267.7		132.3		Not Found	High	Not Found	Peak Found	High	1.923e-05	1.33e-05	1.9	55.5
FALSE	High	[R].IEWHLNAYGTK.[D]		9.22851e-09	4.60138e-05	1	2	6	A0A1D5P0F4	A0A1D5P0F4 [208-218]		0	1331.67	111	84	97	108		High	High	High	High	High	1.923e-05	2.196e-10	3.65	40.34
FALSE	High	[K].IEWLESHQDADIEDFK.[S]		1.99788e-14	4.60138e-05	1	1	6	Q90593	Q90593 [600-615]		0	1974.91	85.2	112.3	78.7	123.8		High	High	High	High	High	1.923e-05	6.305e-16	5.25	48.04
FALSE	High	[K].SAEFLLHMLK.[N]	1xOxidation [M8]	9.71559e-05	4.60138e-05	1	3	3	A0A1D5PR40	A0A1D5PR40 [87-96]		0	1204.64	21.5	256.6	55.7	66.3		Peak Found	High	Peak Found	Peak Found	High	1.923e-05	1.018e-05	1.93	41.66
FALSE	High	[R].IEYAVAEGAK.[N]		0.000163377	4.60138e-05	1	1	2	E1BYS6	E1BYS6 [284-293]		0	1050.55	219.1		180.9			High	Not Found	High	Not Found	High	1.923e-05	1.856e-05	3.11	27.84
FALSE	High	[K].SAEFLLHMLK.[N]		7.60264e-06	4.60138e-05	1	3	7	A0A1D5PR40	A0A1D5PR40 [87-96]		0	1188.64	67	136.3	88.9	107.8		High	High	High	High	High	1.923e-05	5.311e-07	3.18	50.55
FALSE	High	[R].IEYDTFGELK.[V]		0.000117525	4.60138e-05	1	1	4	Q5ZLD1	Q5ZLD1 [49-58]		0	1214.59	86.2	123.9	82.5	107.4		High	High	High	High	High	1.923e-05	1.272e-05	2.83	44.62
FALSE	High	[R].IEYDTFGELKVPSDK.[Y]		3.23999e-05	4.60138e-05	1	1	1	Q5ZLD1	Q5ZLD1 [49-63]		1	1740.87	134.7		105.4	159.9		High	Not Found	Peak Found	Peak Found	High	1.923e-05	2.854e-06	2.44	45.21
FALSE	High	[K].SAENILSVMR.[M]		2.86082e-05	4.60138e-05	1	1	2	F1NGU3	F1NGU3 [233-242]		0	1119.58		400				Not Found	High	Not Found	High	High	1.923e-05	2.473e-06	3.21	45.98
FALSE	High	[K].SADTLWSIQK.[D]		6.88712e-05	4.60138e-05	1	1	7	P00337	P00337 [319-328]		0	1148.59	87.4	117.7	88.1	106.8		High	High	High	High	High	1.923e-05	6.802e-06	1.4	42.97
FALSE	High	[K].SADTLWGIQK.[E]		0.000116668	4.60138e-05	1	2	5	E1BTT8	E1BTT8 [319-328]		0	1118.58	96.9	111	87.3	104.8		High	High	High	High	High	1.923e-05	1.261e-05	2.33	42.46
FALSE	High	[R].SADPFLQVSNDLAR.[A]		3.03338e-05	4.60138e-05	1	5	1	A0A1D5PGD5	A0A1D5PGD5 [760-773]		0	1532.77	102	87.5	108.3	102.2		Peak Found	High	Peak Found	Peak Found	High	1.923e-05	2.646e-06	3.29	50.68
FALSE	High	[R].IEYQFFEER.[Y]		0.000181007	4.60138e-05	1	9	3	A0A3Q2TTZ9	A0A3Q2TTZ9 [945-953]		0	1260.59	43.7	159.9	43.1	153.2		Peak Found	High	High	High	High	1.923e-05	2.084e-05	2.59	47.09
FALSE	High	[K].LEYTMGDNSDTPSCK.[E]	1xCarbamidomethyl [C14]; 1xOxidation [M5]	3.25124e-08	4.60138e-05	1	5	1	A0A1D5P490	A0A1D5P490 [1470-1484]		0	1733.7		400				Not Found	High	Not Found	Not Found	High	1.923e-05	9.439e-10	4.12	24.36
FALSE	High	[R].SADIALVAGGNQK.[R]		3.00011e-06	4.60138e-05	1	1	3	F1NY85	F1NY85 [124-136]		0	1243.66	162.9	86.7	150.4			Peak Found	High	High	Not Found	High	1.923e-05	1.795e-07	3.53	32.63
FALSE	High	[R].SADESGQALLAAGHYASDEVKEK.[L]		1.49018e-13	4.60138e-05	1	6	3	A0A3Q2TVB7	A0A3Q2TVB7 [438-460]		1	2376.13	128.5	79.1	85	107.5		High	High	High	Peak Found	High	1.923e-05	1.334e-15	5.24	41.21
FALSE	High	[R].LFAAYNEGIINLLEK.[Y]		7.49103e-08	4.60138e-05	2	4	2	A0A1D5PFT8; A0A1D5P5X7	A0A1D5PFT8 [207-221]; A0A1D5P5X7 [207-221]		0	1707.93		125.5		274.5	Shared	Not Found	Peak Found	Not Found	High	High	1.923e-05	2.497e-09	3.29	55.22
FALSE	High	[K].LFADAEEEQR.[R]		5.06406e-05	4.60138e-05	1	1	5	E1BQU4	E1BQU4 [305-314]		0	1207.56	95.4	132.7	75.6	96.2		High	High	High	Peak Found	High	1.923e-05	4.785e-06	3.08	29.55
FALSE	High	[R].SADESGQALLAAGHYASDEVK.[E]		3.9879e-14	4.60138e-05	1	6	3	A0A3Q2TVB7	A0A3Q2TVB7 [438-458]		0	2118.99	95	111.7	74.4	118.9		Peak Found	High	Peak Found	High	High	1.923e-05	6.305e-16	5.87	42.87
FALSE	High	[K].SADEILLSGVK.[E]		4.20151e-06	4.60138e-05	1	2	2	F1P337	F1P337 [187-197]		0	1131.63	73.2	137.4	68.4	121		Peak Found	High	Peak Found	High	High	1.923e-05	2.659e-07	3.08	43.5
FALSE	High	[K].SAAVMAVLDLAQR.[Q]		2.91309e-08	4.60138e-05	1	1	2	A0A1D5PI06	A0A1D5PI06 [72-84]		0	1344.73	70.3	85.8	74.9	169		High	Peak Found	High	Peak Found	High	1.923e-05	8.308e-10	3.89	53.91
FALSE	High	[R].SAAPTSLDASATGGPAQLGK.[K]		4.2463e-11	4.60138e-05	1	1	2	Q5ZJA5	Q5ZJA5 [195-214]		0	1799.91	38.7	159.2	35.6	166.5		High	Peak Found	Peak Found	High	High	1.923e-05	4.247e-13	3.61	36.43
FALSE	High	[K].SAAMLGNSEDHTALSR.[A]	1xOxidation [M4]	8.5157e-07	4.60138e-05	1	3	1	F1NZX7	F1NZX7 [424-439]		0	1675.77	201.8			198.2		Peak Found	Not Found	Not Found	High	High	1.923e-05	4.192e-08	3.84	23.92
FALSE	High	[R].LEYGDNADKYK.[D]		0.000334727	4.60138e-05	1	1	4	A0A1D5P7R1	A0A1D5P7R1 [90-100]		1	1315.62	172.3	2.3	206.6	18.8		High	Peak Found	High	High	High	1.923e-05	4.225e-05	2.88	23.31
FALSE	High	[R].IEVQDASGGTTALRPSASTQALSSSVSTSK.[L]		1.29685e-11	4.60138e-05	1	1	1	Q805F9	Q805F9 [740-769]		0	2936.48	63.8	175.6	55.4	105.1		High	Peak Found	Peak Found	Peak Found	High	1.923e-05	1.078e-13	4.93	38.33
FALSE	High	[K].LEVQATDREENK.[Q]		5.13875e-05	4.60138e-05	1	1	4	R4GM79	R4GM79 [683-694]		1	1431.71	155.9	18.7	221.7	3.8		Peak Found	High	Peak Found	High	High	1.923e-05	4.862e-06	3.31	17.44
FALSE	High	[K].LEVQAEEER.[K]		0.000523023	4.60138e-05	1	1	7	E1C2F2	E1C2F2 [177-185]		0	1102.54	121.2	109.3	127.1	42.4		High	High	High	High	High	1.923e-05	7.082e-05	2.14	23.19
FALSE	High	[K].SALCNADSPKDPVLPTK.[F]	1xCarbamidomethyl [C4]	4.70655e-05	4.60138e-05	1	2	1	F1NIQ3	F1NIQ3 [1110-1126]		1	1812.92		400				Not Found	High	Not Found	Not Found	High	1.923e-05	4.411e-06	3.27	31.83
FALSE	High	[K].SALAAAQSQVEEYK.[Q]		7.57433e-07	4.60138e-05	1	1	3	E1BXE0	E1BXE0 [222-235]		0	1494.74	82.8	161.3		155.9		High	High	High	Peak Found	High	1.923e-05	3.653e-08	4.32	39.15
FALSE	High	[R].IETMSPEVTDSNPYSR.[L]		5.38911e-06	4.60138e-05	1	2	1	Q6IVA4	Q6IVA4 [33-48]		0	1825.83	83.1	77.3	57.5	182.1		Peak Found	Peak Found	Peak Found	High	High	1.923e-05	3.551e-07	3.12	38.02
FALSE	High	[R].IETMSPEVTDSNPYSR.[L]	1xOxidation [M4]	3.2874e-07	4.60138e-05	1	2	1	Q6IVA4	Q6IVA4 [33-48]		0	1841.82		400				Not Found	High	Not Found	Not Found	High	1.923e-05	1.389e-08	3.48	32.15
FALSE	High	[K].IETSDEEIEDLHR.[R]		1.60412e-07	4.60138e-05	1	2	5	E1C7F4	E1C7F4 [81-93]		0	1585.73	149	73.1	119.4	58.5		High	High	High	High	High	1.923e-05	6.004e-09	3.98	32.89
FALSE	High	[K].IETSTVSGANR.[R]		0.000225454	4.60138e-05	1	1	7	A0A3Q3AKJ5	A0A3Q3AKJ5 [56-66]		0	1134.57	148.5	7.4	242.4	1.7		High	High	High	High	High	1.923e-05	2.694e-05	2.46	17.38
FALSE	High	[R].SAHDESPGNNVVDISVPPTTDGQK.[S]		1.73243e-06	4.60138e-05	1	1	2	Q5F3R8	Q5F3R8 [185-208]		0	2464.16	105.3		294.7			High	Not Found	High	Not Found	High	1.923e-05	9.521e-08	2.96	36.62
FALSE	High	[K].IETSYMDGTNR.[R]	1xOxidation [M6]	0.000100778	4.60138e-05	1	1	4	A0A1D5PJ08	A0A1D5PJ08 [996-1006]		0	1302.56	131	25.4	204.1	39.5		High	Peak Found	High	High	High	1.923e-05	1.061e-05	2.77	20.6
FALSE	High	[K].IETSYMDGTNRR.[I]		0.000325071	4.60138e-05	1	1	3	A0A1D5PJ08	A0A1D5PJ08 [996-1007]		1	1442.67	114.6	7.1	138	140.2		Peak Found	Peak Found	Peak Found	High	High	1.923e-05	4.1e-05	2.87	23.21
FALSE	High	[K].IETVNEAWNALDAPSDK.[L]		8.73341e-12	4.60138e-05	1	3	4	F1NY25	F1NY25 [616-632]		0	1872.9	104.5	97.8	85.7	112		High	High	High	High	High	1.923e-05	6.784e-14	4.78	49.65
FALSE	High	[K].IETWHKPDLGTSENVHNLDPNTWK.[S]		0.000609862	4.60138e-05	1	1	1	Q5ZIY2	Q5ZIY2 [111-134]		0	2831.37	71.3	139.1	72.4	117.2		Peak Found	High	Peak Found	Peak Found	High	1.923e-05	8.368e-05	5.18	42.61
FALSE	High	[R].SAGWNIPIGTLIHR.[G]		5.38831e-08	4.60138e-05	2	2	9	P02789; E1BQC2	P02789 [141-154]; E1BQC2 [141-154]		0	1534.85	85.8	126.4	77.7	110.1	Shared	High	High	High	High	High	1.923e-05	1.704e-09	3.74	52.55
FALSE	High	[K].IEVANLLLQK.[N]		7.97308e-05	4.60138e-05	1	10	4	A0A3Q2TX57	A0A3Q2TX57 [504-513]		0	1140.7	98.1	111.3	98.5	92.1		High	High	High	Peak Found	High	1.923e-05	8.078e-06	2.24	50.4
FALSE	High	[K].LEVDIPLVK.[S]		0.000177075	4.60138e-05	1	2	5	F1P4A7	F1P4A7 [627-635]		0	1025.62	83.4	111.7	72.5	132.4		High	High	High	Peak Found	High	1.923e-05	2.028e-05	2.26	49.77
FALSE	High	[K].SAGVAVPGPMGPAGPR.[G]	1xOxidation [M10]	2.20591e-06	4.60138e-05	1	2	2	P02457	P02457 [161-176]		0	1436.73	80.2	137.9	73.5	108.4		Peak Found	High	Peak Found	High	High	1.923e-05	1.267e-07	3.38	30.61
FALSE	High	[K].LEVEANNAFDQYR.[D]		5.08177e-08	4.60138e-05	1	2	3	A0A452J864	A0A452J864 [84-96]		0	1568.73	125.7	148.5	110.6	15.2		High	High	High	Peak Found	High	1.923e-05	1.589e-09	4.54	41.79
FALSE	High	[K].SAGVAVPGPMGPAGPR.[G]		3.21636e-05	4.60138e-05	1	2	5	P02457	P02457 [161-176]		0	1420.74	30.4	160.6	29.3	179.7		High	High	High	High	High	1.923e-05	2.818e-06	3.57	37.31
FALSE	High	[K].SAGGIGLAVSCIR.[A]	1xCarbamidomethyl [C11]	5.5286e-07	4.60138e-05	1	1	1	E1C4Q0	E1C4Q0 [244-256]		0	1260.67		234.7		165.3		Not Found	High	Not Found	Peak Found	High	1.923e-05	2.538e-08	4.07	42.96
FALSE	High	[R].LEVGTETVIDK.[S]		2.79866e-05	4.60138e-05	1	3	2	A0A3Q3A6X2	A0A3Q3A6X2 [104-114]		0	1203.65	151.2	72.9	112.1	63.8		High	Peak Found	High	Peak Found	High	1.923e-05	2.398e-06	1.96	35.28
FALSE	High	[K].IEVIEIMTDR.[G]		7.54718e-06	4.60138e-05	2	2	5	Q5ZLB3; A0A1D5P5G1	Q5ZLB3 [131-140]; A0A1D5P5G1 [128-137]		0	1218.64	92.7	88.1	116.7	102.5	Shared	High	High	High	Peak Found	High	1.923e-05	5.24e-07	2.94	50.61
FALSE	High	[K].IEVIEIMTDR.[G]	1xOxidation [M7]	3.41037e-05	4.60138e-05	2	2	3	Q5ZLB3; A0A1D5P5G1	Q5ZLB3 [131-140]; A0A1D5P5G1 [128-137]		0	1234.63	118.6	127.3	99.8	54.3	Shared	Peak Found	High	High	High	High	1.923e-05	3.021e-06	2.12	41.74
FALSE	High	[K].SAGFGEQLSQAIK.[L]		2.4983e-06	4.60138e-05	1	5	2	A0A3Q2TUH9	A0A3Q2TUH9 [373-385]		0	1335.69	108	99.2	97.2	95.6		Peak Found	High	Peak Found	Peak Found	High	1.923e-05	1.464e-07	2.03	43.61
FALSE	High	[K].SAGASENPSVTLFR.[E]		2.61987e-07	4.60138e-05	1	1	3	A0A1D5PAU7	A0A1D5PAU7 [9-22]		0	1435.72	89.3	123.6	78.5	108.6		High	High	High	Peak Found	High	1.923e-05	1.062e-08	3.45	41.65
FALSE	High	[K].SAFPHLQDAQVK.[L]		1.08026e-07	4.60138e-05	1	1	6	A0A1D5P8H7	A0A1D5P8H7 [984-995]		0	1340.7	106.6	12.5	87.7	193.2		High	Peak Found	High	High	High	1.923e-05	3.802e-09	3.38	33.64
FALSE	High	[K].SAFLCGVMK.[T]	1xCarbamidomethyl [C5]	0.000332286	4.60138e-05	2	6	5	A0A3Q2UAF8; E1BZR1	A0A3Q2UAF8 [92-100]; E1BZR1 [123-131]		0	1012.5	123	61.1	108.4	107.5	Shared	High	Peak Found	High	High	High	1.923e-05	4.2e-05	2.48	43
FALSE	High	[R].LEVNQQAMK.[A]		0.000396079	4.60138e-05	1	2	2	A0A1D5PM19	A0A1D5PM19 [1558-1566]		0	1060.55	165.1		234.9			High	Not Found	High	Not Found	High	1.923e-05	5.138e-05	2.11	24.31
FALSE	High	[R].SAFDTDVITMTR.[F]	1xOxidation [M10]	2.39092e-06	4.60138e-05	1	1	7	F6QGI8	F6QGI8 [150-161]		0	1372.64	82.1	190.2	74.5	53.2		High	High	High	High	High	1.923e-05	1.388e-07	2.84	41.5
FALSE	High	[R].SAFDTDVITMTR.[F]		2.47082e-07	4.60138e-05	1	1	7	F6QGI8	F6QGI8 [150-161]		0	1356.65	83.3	97.2	80.5	139		High	High	High	High	High	1.923e-05	9.917e-09	3.4	46.89
FALSE	High	[K].SAFDPLQEAVQAK.[L]		1.27382e-06	4.60138e-05	1	2	1	Q5F408	Q5F408 [161-173]		0	1403.72		204.2		195.8		Not Found	Peak Found	Not Found	High	High	1.923e-05	6.684e-08	3.57	46.9
FALSE	High	[R].IFALLAGKPVWQLSER.[I]		1.20135e-06	4.60138e-05	2	2	1	A0A1D5PBD8; A0A3Q2UDG1	A0A1D5PBD8 [1366-1381]; A0A3Q2UDG1 [1378-1393]		0	1828.05					No Quan Values	Not Found	High	Not Found	Not Found	High	1.923e-05	6.229e-08	3.44
FALSE	High	[K].SAAMLGNSEDHTALSR.[A]		9.71382e-09	4.60138e-05	1	3	2	F1NZX7	F1NZX7 [424-439]		0	1659.78	53.2	11	29.7	306.1		Peak Found	Peak Found	Peak Found	High	High	1.923e-05	2.335e-10	4.47	28.89
FALSE	High	[R].LFALVLTPTR.[E]		0.000486127	4.60138e-05	1	1	2	Q5ZLB0	Q5ZLB0 [94-103]		0	1130.69					No Quan Values	Not Found	High	Not Found	Not Found	High	1.923e-05	6.487e-05	2.79
FALSE	High	[R].IFANNADQQLVK.[K]		3.01089e-07	4.60138e-05	1	1	2	F1NEE3	F1NEE3 [117-128]		0	1360.72	99.4	100.5	102.4	97.7		Peak Found	High	Peak Found	High	High	1.923e-05	1.246e-08	3.14	35.36
FALSE	High	[K].LFEEPEDPSNR.[S]		0.000134077	4.60138e-05	1	3	3	A0A1D5PED5	A0A1D5PED5 [315-325]		0	1332.61	98.2	129.4	85.3	87.2		Peak Found	High	Peak Found	High	High	1.923e-05	1.473e-05	2.38	32.64
FALSE	High	[K].IFEEQCQTQER.[Y]	1xCarbamidomethyl [C6]	1.51307e-05	4.60138e-05	1	5	1	A0A3Q2TZX7	A0A3Q2TZX7 [493-503]		0	1467.65	144.6			255.4		Peak Found	Not Found	Not Found	High	High	1.923e-05	1.183e-06	3.04	24.77
FALSE	High	[R].LFEFAGYDVLR.[L]		1.11253e-05	4.60138e-05	1	2	2	Q5ZM11	Q5ZM11 [225-235]		0	1329.68	143.2	40.7	137	79.1		High	Peak Found	High	Peak Found	High	1.923e-05	8.232e-07	2.65	54.31
FALSE	High	[K].LFEGESEHLSSMNTYLSQTYQK.[F]		3.32345e-08	4.60138e-05	1	5	1	E1C2F9	E1C2F9 [1235-1256]		0	2592.19					No Quan Values	Not Found	Not Found	Not Found	High	High	1.923e-05	9.734e-10	4.58
FALSE	High	[R].RWDQTADQTPGATPK.[K]		6.73703e-07	4.60138e-05	1	1	2	E1C2C3	E1C2C3 [197-211]		1	1671.81				400		Not Found	Not Found	Not Found	High	High	1.923e-05	3.182e-08	3.98	23.98
FALSE	High	[R].RVTVVSGGSGEVGVGR.[L]		3.19203e-09	4.60138e-05	1	1	4	A0A1D5PWD7	A0A1D5PWD7 [490-505]		1	1515.82	64.5	202.5		133.1		High	High	High	High	High	1.923e-05	6.387e-11	4.48	25.68
FALSE	High	[K].RVTLELGGK.[SN]		0.00015296	4.60138e-05	4	7	3	P27463; Q9DD46; O93344; E1BT93	P27463 [273-281]; Q9DD46 [276-284]; O93344 [282-290]; E1BT93 [283-291]		1	972.584	144.2	93.1	139	23.6	Shared	High	High	High	Peak Found	High	1.923e-05	1.726e-05	3.11	28.03
FALSE	High	[K].LFEISDIVVK.[D]		3.05567e-05	4.60138e-05	1	1	2	Q5ZJ61	Q5ZJ61 [475-484]		0	1162.67		204.8		195.2		Not Found	High	Not Found	High	High	1.923e-05	2.656e-06	2.93	53.68
FALSE	High	[K].LFEISDIVVKDPTK.[D]		4.7577e-08	4.60138e-05	1	1	3	Q5ZJ61	Q5ZJ61 [475-488]		1	1603.89	94	133.1	70.5	102.4		Peak Found	High	Peak Found	High	High	1.923e-05	1.465e-09	4.75	50.16
FALSE	High	[R].RVTLEELPPVLVLHLK.[R]		0.000357513	4.60138e-05	1	2	3	Q5ZJN4	Q5ZJN4 [659-674]		1	1856.14		229.8		170.2		Not Found	High	Not Found	High	High	1.923e-05	4.569e-05	3.31	53.14
FALSE	High	[R].RVSSHDVAGLHDGYGG.[-]		6.49534e-05	4.60138e-05	1	1	6	P34065	P34065 [241-256]		1	1626.76	79	15	65.3	240.6		Peak Found	High	Peak Found	High	High	1.923e-05	6.377e-06	2.58	23.72
FALSE	High	[R].RVPATTLYAHFEQANIK.[S]		3.5897e-05	4.60138e-05	1	2	2	A0A1L1RVY5	A0A1L1RVY5 [251-267]		1	1959.04	64.2	135.7	60.9	139.2		Peak Found	High	Peak Found	Peak Found	High	1.923e-05	3.22e-06	3.12	39.94
FALSE	High	[R].LFESLLSECR.[D]	1xCarbamidomethyl [C9]	0.000206497	4.60138e-05	1	1	2	F1P0P4	F1P0P4 [311-320]		0	1253.62	86.8	138.9	79.5	94.8		Peak Found	Peak Found	Peak Found	High	High	1.923e-05	2.436e-05	2	49.92
FALSE	High	[K].LFEVGGSPANTR.[Y]		3.38549e-05	4.60138e-05	1	4	3	A0A3Q2U159	A0A3Q2U159 [101-112]		0	1247.64	107.8	62.9	95	134.4		High	Peak Found	High	High	High	1.923e-05	2.994e-06	2.54	35.45
FALSE	High	[R].RVNVELSTNVQK.[K]		4.32638e-06	4.60138e-05	1	1	3	A0A1D5PHL1	A0A1D5PHL1 [173-184]		1	1386.77		352.2		47.8		Not Found	High	Not Found	High	High	1.923e-05	2.759e-07	3.79	27
FALSE	High	[K].RVNILSDMHLR.[S]		0.000190523	4.60138e-05	1	5	1	Q5F3S6	Q5F3S6 [180-190]		1	1353.74	169.2	90.5	140.3			High	Peak Found	Peak Found	Not Found	High	1.923e-05	2.217e-05	1.97	40.43
FALSE	High	[R].RVLQALEGLK.[M]		7.22282e-06	4.60138e-05	1	1	11	A0A1D5PDV6	A0A1D5PDV6 [102-111]		1	1126.69	35.4	135.6	39.8	189.2		High	High	High	High	High	1.923e-05	5e-07	3.37	37.49
FALSE	High	[K].RVIISAPSADAPMFVMGVNHEKYDK.[S]		4.162e-15	4.60138e-05	1	1	2	P00356	P00356 [116-140]		2	2775.4		48.7		351.3		Not Found	Peak Found	Not Found	High	High	1.923e-05	6.305e-16	6.16	44.41
FALSE	High	[K].RVIISAPSADAPMFVMGVNHEK.[Y]	2xOxidation [M13; M16]	1.7643e-07	4.60138e-05	1	1	1	P00356	P00356 [116-137]		1	2401.2	53.4	267.8	53.8	25		Peak Found	High	Peak Found	Peak Found	High	1.923e-05	6.756e-09	5.58	39.36
FALSE	High	[R].IFFVNPAPQYMWPAHR.[N]		3.08928e-06	4.60138e-05	1	4	2	A0A1D5PHC7	A0A1D5PHC7 [109-124]		0	1973.98		174.7		225.3		Not Found	High	Not Found	High	High	1.923e-05	1.858e-07	2.52	53.76
FALSE	High	[K].RVIISAPSADAPMFVMGVNHEK.[Y]	1xOxidation [M]	8.48394e-08	4.60138e-05	1	1	7	P00356	P00356 [116-137]		1	2385.21	54.1	243.5	41.2	61.3		High	High	High	Peak Found	High	1.923e-05	2.886e-09	5.41	42.7
FALSE	High	[K].LFGAAEVQR.[F]		0.000609862	4.60138e-05	1	8	1	A0A3Q2TVB7	A0A3Q2TVB7 [270-278]		0	990.537	82.4	78	90.8	148.8		Peak Found	High	Peak Found	Peak Found	High	1.923e-05	8.417e-05	2.77	33.75
FALSE	High	[K].LFGALTPLEPR.[L]		0.000327458	4.60138e-05	1	1	1	A0A1D5PWB9	A0A1D5PWB9 [244-254]		0	1213.69		169.7	123.5	106.7		Not Found	High	Peak Found	Peak Found	High	1.923e-05	4.133e-05	3.07	50.93
FALSE	High	[R].LFGDSALGMSIK.[T]		3.11198e-06	4.60138e-05	1	2	3	A0A1D5PXL4	A0A1D5PXL4 [142-153]		0	1238.64	82	118.7	73.7	125.6		High	High	High	Peak Found	High	1.923e-05	1.874e-07	2.32	50.14
FALSE	High	[K].RVIISAPSADAPMFVMGVNHEK.[Y]		4.34084e-15	4.60138e-05	1	1	11	P00356	P00356 [116-137]		1	2369.21	66.1	116.7	52.7	164.6		High	High	High	High	High	1.923e-05	6.305e-16	5.19	46.06
FALSE	High	[K].RVLIAAHGNSLR.[G]		9.02939e-07	4.60138e-05	1	1	5	Q5ZLN1	Q5ZLN1 [180-191]		1	1306.77	157.3	39.9	195.9	6.9		High	High	High	High	High	1.923e-05	4.458e-08	2.81	21.47
FALSE	High	[K].RVLGLVLLR.[G]		0.000220558	4.60138e-05	1	1	7	Q9PV94	Q9PV94 [65-73]		1	1038.71	156.2	45.8	157.5	40.4		High	High	High	High	High	1.923e-05	2.615e-05	3.1	45.74
FALSE	High	[R].RVLFDTDLVNPR.[A]		1.66393e-07	4.60138e-05	1	1	4	A0A3Q3AKJ5	A0A3Q3AKJ5 [22-33]		1	1444.79	176.3	29.8	146.8	47		Peak Found	High	High	High	High	1.923e-05	6.314e-09	3.44	44.35
FALSE	High	[K].IFGGEIKTHILLFLPK.[S]		4.34193e-07	4.60138e-05	1	3	1	A0A1D5PV06	A0A1D5PV06 [253-268]		1	1826.09		92.5	86.4	221.2		Not Found	Peak Found	Peak Found	High	High	1.923e-05	1.911e-08	4.3	54.35
FALSE	High	[R].LFECSNQTGR.[F]	1xCarbamidomethyl [C4]	0.000110031	4.60138e-05	1	1	2	E1C5U6	E1C5U6 [618-627]		0	1211.55	153.7	38.1	173.3	34.9		High	Peak Found	High	Peak Found	High	1.923e-05	1.178e-05	1.89	24.61
FALSE	High	[K].IFSGSSHQDLSQK.[I]		1.45281e-10	4.60138e-05	1	3	5	F1NIP5	F1NIP5 [6-18]		0	1433.7	154.8	31.2	206.4	7.6		High	High	High	High	High	1.923e-05	1.77e-12	3.35	20.96
FALSE	High	[K].RYAGQGNVEYR.[E]		0.00045515	4.60138e-05	1	1	2	A0A1L1S0I3	A0A1L1S0I3 [344-354]		1	1312.64	189.2		210.8			High	Not Found	High	Not Found	High	1.923e-05	5.999e-05	2.54	18.12
FALSE	High	[K].LFEAEEQDLFR.[D]		1.86403e-06	4.60138e-05	1	1	7	F1NGM0	F1NGM0 [270-280]		0	1396.67	95.9	114.1	72.4	117.6		High	High	High	High	High	1.923e-05	1.04e-07	2.04	51.34
FALSE	High	[R].IFAPNHVVAK.[S]		3.8764e-06	4.60138e-05	1	1	6	F1NPD3	F1NPD3 [3-12]		0	1095.63	164.5	12.8	217.8	4.9		High	High	High	Peak Found	High	1.923e-05	2.436e-07	2.46	26.16
FALSE	High	[K].IFAPNIEQR.[D]		0.000302132	4.60138e-05	1	2	6	E1BQD1	E1BQD1 [39-47]		0	1087.59	74.1	98.3	69	158.6		Peak Found	High	High	High	High	1.923e-05	3.756e-05	2.46	36.9
FALSE	High	[K].IFAQYLVPHNLETEER.[M]		1.13707e-07	4.60138e-05	1	2	1	F1NIQ3	F1NIQ3 [488-503]		0	1959	109.2	84.9	96.5	109.4		Peak Found	High	Peak Found	Peak Found	High	1.923e-05	4.049e-09	4.17	47.56
FALSE	High	[K].IFASIAPSIYGHEDIKR.[G]		3.66789e-11	4.60138e-05	1	1	3	F1NB20	F1NB20 [505-521]		1	1917.02	77.1	159.2	33.2	130.5		Peak Found	High	Peak Found	High	High	1.923e-05	3.584e-13	5.51	41.53
FALSE	High	[R].IFASQLHTHLAGR.[K]		1.29221e-10	4.60138e-05	1	1	12	A0A1D5P4C1	A0A1D5P4C1 [407-419]		0	1450.79	116.7	22.1	104	157.2		High	High	High	High	High	1.923e-05	1.556e-12	3.8	30.42
FALSE	High	[K].SAAGASGPAAAAASAGPAGPAK.[Q]		6.07379e-14	4.60138e-05	1	2	39	F1NSP8	F1NSP8 [203-224]		0	1708.86	106.3	124.6	113.7	55.3		High	High	High	High	High	1.923e-05	7.889e-16	6.21	25.6
FALSE	High	[K].LFAVAPSEDVYEQGLR.[E]		1.09211e-08	4.60138e-05	1	1	7	P15988	P15988 [187-202]		0	1793.91	113.7	93.5	102	90.8		High	High	High	High	High	1.923e-05	2.658e-10	3.7	48.96
FALSE	High	[R].SAAGAGEAATTSTQRPLR.[N]		1.20583e-05	4.60138e-05	1	1	4	F1NRZ4	F1NRZ4 [870-887]		0	1744.89				400		Not Found	Not Found	Not Found	High	High	1.923e-05	9.09e-07	3.53	20.05
FALSE	High	[R].LFAYPDTHR.[H]		0.00027673	4.60138e-05	1	2	13	A0A1D5PPU9	A0A1D5PPU9 [354-362]		0	1119.56	84.3	37.8	94.8	183.2		High	Peak Found	High	High	High	1.923e-05	3.398e-05	2.63	30.57
FALSE	High	[K].IFCCHGGLSPDLQSMEQIR.[R]	2xCarbamidomethyl [C3; C4]	1.4008e-08	4.60138e-05	3	5	2	Q5ZL39; A0A1D5P888; P62207	Q5ZL39 [169-187]; A0A1D5P888 [186-204]; P62207 [168-186]		0	2248.03					No Quan Values	Not Found	High	Not Found	High	High	1.923e-05	3.566e-10	5.33
FALSE	High	[R].LFCVGFTK.[K]	1xCarbamidomethyl [C3]	2.83995e-05	4.60138e-05	1	2	6	F2Z4K7	F2Z4K7 [137-144]		0	971.502	43.3	201	39.4	116.3		High	High	High	High	High	1.923e-05	2.436e-06	2.6	44.8
FALSE	High	[R].IFDAHALK.[H]		0.000432427	4.60138e-05	1	1	4	P17153	P17153 [90-97]		0	914.509	179	4.3	216.7			High	Peak Found	High	Not Found	High	1.923e-05	5.665e-05	1.57	28.76
FALSE	High	[K].LFDAPDAPVVAR.[K]		0.000282873	4.60138e-05	1	1	2	F1NUX4	F1NUX4 [1107-1118]		0	1270.68					No Quan Values	Not Found	Not Found	Not Found	High	High	1.923e-05	3.504e-05	2.4
FALSE	High	[K].LFDAPLSITER.[G]		1.3557e-05	4.60138e-05	1	3	2	Q5ZKA6	Q5ZKA6 [211-221]		0	1261.68		207.2		192.8		Not Found	High	Not Found	High	High	1.923e-05	1.038e-06	2.92	48.85
FALSE	High	[K].LFDAVLSQYATWR.[N]		1.18814e-07	4.60138e-05	1	2	1	A0A1D5PV36	A0A1D5PV36 [27-39]		0	1569.81	79.4	125.9	95.4	99.3		Peak Found	Peak Found	Peak Found	High	High	1.923e-05	4.253e-09	4.16	54.91
FALSE	High	[K].SAAEVIAQAR.[K]		7.17013e-06	4.60138e-05	1	2	16	Q71SG2	Q71SG2 [363-372]		0	1015.55	59.1	111.9	61.6	167.4		High	High	High	High	High	1.923e-05	4.946e-07	2.96	28.09
FALSE	High	[K].LFDCTTLEHLK.[T]	1xCarbamidomethyl [C4]	4.65503e-06	4.60138e-05	1	2	1	E1C6T8	E1C6T8 [214-224]		0	1376.69	70.2	244.1	85.7			Peak Found	High	Peak Found	Not Found	High	1.923e-05	2.995e-07	2.5	43.37
FALSE	High	[R].SAAESISESVPVGPK.[V]		2.96667e-09	4.60138e-05	1	2	10	A0A3Q2U4P4	A0A3Q2U4P4 [708-722]		0	1457.75	105.9	109.8	93.2	91		High	High	High	High	High	1.923e-05	5.89e-11	3.77	37.11
FALSE	High	[R].IFDDLKAEDVLK.[K]		5.92638e-08	4.60138e-05	1	2	1	A0A1D5PPP7	A0A1D5PPP7 [99-110]		1	1405.76	86.3	313.7				Peak Found	High	Not Found	Not Found	High	1.923e-05	1.899e-09	2.86	46.84
FALSE	High	[R].SAADLISQAR.[K]		0.000313392	4.60138e-05	1	3	5	A0A1D5PZ51	A0A1D5PZ51 [343-352]		0	1031.55	67.1	145	65.5	122.4		High	High	High	High	High	1.923e-05	3.932e-05	3	34.1
FALSE	High	[K].LFDEAIAIVR.[N]		3.77847e-05	4.60138e-05	1	4	1	A0A3Q2TS17	A0A3Q2TS17 [100-109]		0	1146.65		158.1	89.1	152.7		Not Found	High	Peak Found	Peak Found	High	1.923e-05	3.4e-06	3.17	51.3
FALSE	High	[K].LFDELTSSYK.[A]		0.000183676	4.60138e-05	1	1	2	E1C5A3	E1C5A3 [419-428]		0	1202.59	31.6	212.5	28.3	127.6		Peak Found	Peak Found	Peak Found	High	High	1.923e-05	2.133e-05	1.3	45.17
FALSE	High	[K].SAADIIALAR.[K]		0.000121906	4.60138e-05	1	2	4	Q71SG3	Q71SG3 [259-268]		0	1000.58	122.2	92.1	109.3	76.4		High	High	High	High	High	1.923e-05	1.324e-05	3.32	45.73
FALSE	High	[K].LFDFVNAK.[K]		0.000260993	4.60138e-05	1	2	8	B6ZLK1	B6ZLK1 [414-421]		0	953.509	78.2	122.5	65.5	133.7		High	High	High	High	High	1.923e-05	3.18e-05	2.18	46.97
FALSE	High	[K].SAAAAESSLR.[L]		0.000215768	4.60138e-05	1	1	3	E1BUP6	E1BUP6 [221-230]		0	962.49	167.2	10.4	220.6	1.9		High	High	High	Peak Found	High	1.923e-05	2.549e-05	3.28	18.42
FALSE	High	[R].RYWSLEDGLNR.[V]		5.79848e-06	4.60138e-05	1	2	3	A0A452J855	A0A452J855 [98-108]		1	1408.7	173	33.7	154.9	38.5		High	High	High	Peak Found	High	1.923e-05	3.861e-07	4.09	42.8
FALSE	High	[K].RYQEALQLGSQLLR.[E]		2.52454e-13	4.60138e-05	1	3	3	F1NPA2	F1NPA2 [142-155]		1	1674.93	51.9	171.1	29.2	147.7		Peak Found	High	Peak Found	High	High	1.923e-05	1.784e-15	4.22	46.95
FALSE	High	[R].RYHGFLSASYR.[R]		1.71361e-05	4.60138e-05	1	1	2	F1NDT9	F1NDT9 [81-91]		1	1356.68	64.2	141.9	72	122		Peak Found	High	Peak Found	High	High	1.923e-05	1.365e-06	2.3	29.54
FALSE	High	[K].RYEMLQDNVEGYR.[R]		7.14389e-05	4.60138e-05	1	2	1	E1BYQ6	E1BYQ6 [812-824]		1	1672.77				400		Not Found	Not Found	Not Found	High	High	1.923e-05	7.15e-06	2.11	36.83
FALSE	High	[R].IFEANEEAMGMVLHK.[D]		7.54608e-08	4.60138e-05	1	1	2	F1NU71	F1NU71 [222-236]		0	1718.82		174.6		225.4		Not Found	High	Not Found	High	High	1.923e-05	2.507e-09	2.47	46.74
FALSE	High	[R].LGIKPDDVGPSSTLNK.[T]		8.03167e-05	4.60138e-05	1	2	1	F1NXG2	F1NXG2 [83-98]		0	1640.89	63.9	166.7	42.9	126.5		Peak Found	Peak Found	Peak Found	High	High	1.923e-05	8.145e-06	3.25	33.94
FALSE	High	[K].RPFTLDDFK.[F]		1.37569e-05	4.60138e-05	1	3	7	A0A3Q3A6X2	A0A3Q3A6X2 [265-273]		0	1138.59	73.8	146	54.8	125.4		High	High	High	High	High	1.923e-05	1.056e-06	3.55	42.08
FALSE	High	[R].RPFTANLGLEDIGIELDKR.[G]		4.72501e-16	4.60138e-05	1	1	10	Q5ZM32	Q5ZM32 [315-333]		1	2157.17	60.4	139.5	55	145.1		High	High	High	High	High	1.923e-05	6.305e-16	6.29	51.77
FALSE	High	[K].LGETYRDHENIVIAK.[M]		1.52945e-08	4.60138e-05	1	3	14	A0A1D5PV06	A0A1D5PV06 [415-429]		1	1757.92	49.8	215.6	43.7	90.8		High	High	High	High	High	1.923e-05	3.948e-10	3.27	30.3
FALSE	High	[R].IGEWELIQESGVQLKPLYGPGYTGIR.[N]		1.40986e-14	4.60138e-05	1	2	2	A0A3Q2U4P4	A0A3Q2U4P4 [258-283]		0	2903.53		166.9	69.7	163.3		Not Found	High	Peak Found	High	High	1.923e-05	6.305e-16	5.33	54.83
FALSE	High	[K].LGEWVGLCK.[I]	1xCarbamidomethyl [C8]	0.000102264	4.60138e-05	1	3	1	A0A1D5PNC6	A0A1D5PNC6 [80-88]		0	1061.54		283.2		116.8		Not Found	High	Not Found	Peak Found	High	1.923e-05	1.084e-05	2.83	43.84
FALSE	High	[K].RLDVTVQSFGWSDR.[A]		2.11804e-11	4.60138e-05	2	2	4	F1N9S3; E1C7K1	F1N9S3 [225-238]; E1C7K1 [227-240]		1	1665.83	97.8	79.3	114.2	108.7	Shared	High	High	High	Peak Found	High	1.923e-05	1.894e-13	3.78	46.87
FALSE	High	[K].RLDSPTASMAK.[Y]		5.81982e-05	4.60138e-05	1	2	2	F1NC38	F1NC38 [360-370]		1	1176.6	152.6	19.9	227.6			High	Peak Found	High	Not Found	High	1.923e-05	5.635e-06	3.41	20.86
FALSE	High	[K].RLDQVEQELNELR.[E]		9.64295e-09	4.60138e-05	1	2	1	Q8AWB8	Q8AWB8 [839-851]		1	1641.86		102.3		297.7		Not Found	Peak Found	Not Found	High	High	1.923e-05	2.305e-10	3.97	46.99
FALSE	High	[K].RLDQELDFILSQQK.[E]		6.63958e-05	4.60138e-05	1	1	2	F1NFA8	F1NFA8 [440-453]		1	1732.92	72	120.3	63.3	144.3		High	High	Peak Found	Peak Found	High	1.923e-05	6.534e-06	3.48	53.22
FALSE	High	[K].RLDNPGSLTTDDSATRR.[M]		7.85719e-05	4.60138e-05	1	1	1	F1N9I1	F1N9I1 [240-256]		2	1874.93					No Quan Values	Not Found	Not Found	Not Found	High	High	1.923e-05	7.954e-06	3.75
FALSE	High	[R].LGFESAAALMR.[L]		1.43747e-05	4.60138e-05	1	1	2	F1P572	F1P572 [53-63]		0	1165.6	155.3	34.7	80.4	129.5		High	Peak Found	Peak Found	High	High	1.923e-05	1.109e-06	3.12	49.81
FALSE	High	[K].RLDNPGSLTTDDSATR.[R]		7.79988e-05	4.60138e-05	1	1	1	F1N9I1	F1N9I1 [240-255]		1	1718.83	131.2	61.4	109.8	97.7		Peak Found	High	Peak Found	Peak Found	High	1.923e-05	7.864e-06	2.98	27.91
FALSE	High	[R].LGFGSFVDK.[N]		0.000337185	4.60138e-05	1	1	3	A0A1D5P560	A0A1D5P560 [190-198]		0	969.504	93	126.9	88.3	91.8		High	High	Peak Found	High	High	1.923e-05	4.291e-05	1.17	46.1
FALSE	High	[R].RLDHVAAAAVGSGVGLLLDAEQSELGPALR.[L]		1.11077e-17	4.60138e-05	1	1	3	A0A1D5PB04	A0A1D5PB04 [101-130]		1	2985.61	400					High	High	Not Found	Not Found	High	1.923e-05	6.305e-16	8.81	55.2
FALSE	High	[K].LGFLTSEQFDQWVKPK.[D]		6.80986e-10	4.60138e-05	1	1	8	Q5ZLD1	Q5ZLD1 [486-501]		0	1923	55.2	145.6	39.4	159.9		High	High	High	High	High	1.923e-05	1.062e-11	4.3	53.8
FALSE	High	[R].LGETLSEFK.[E]		0.000311107	4.60138e-05	1	1	5	F1P541	F1P541 [109-117]		0	1023.54	72.1	142.4	65.4	120.1		High	High	High	High	High	1.923e-05	3.886e-05	2.48	39.29
FALSE	High	[R].LGFLYDLDK.[Q]		0.000519211	4.60138e-05	1	5	2	A0A3Q2U2G0	A0A3Q2U2G0 [300-308]		0	1083.57		212.3		187.7		Not Found	High	Not Found	High	High	1.923e-05	6.988e-05	1.87	52.34
FALSE	High	[R].RLDERPIHAEPQYPVR.[S]		3.07776e-07	4.60138e-05	1	2	1	P10288	P10288 [814-829]		1	1976.05	99.6	203.3	97.1			Peak Found	High	Peak Found	Not Found	High	1.923e-05	1.283e-08	2.85	27.42
FALSE	High	[K].LGFPMGAAYEVQDVYSGK.[I]	1xOxidation [M5]	1.60963e-10	4.60138e-05	1	3	3	F1NJF8	F1NJF8 [362-379]		0	1947.92	70.1	209.1	60.1	60.7		High	High	High	Peak Found	High	1.923e-05	2.001e-12	3.71	49.89
FALSE	High	[K].IGFPWSEIR.[N]		0.000587962	4.60138e-05	3	4	6	F1NQD9; Q9YGW6; A0A1D5NYK7	F1NQD9 [238-246]; Q9YGW6 [238-246]; A0A1D5NYK7 [238-246]		0	1104.58	69.4	135.3	63.2	132.1	Shared	High	High	High	High	High	1.923e-05	8.052e-05	2.24	53.88
FALSE	High	[K].RLDEDLLHIK.[A]		0.000396079	4.60138e-05	1	1	7	F1P360	F1P360 [332-341]		1	1251.71	88.6	117.7	74.2	119.5		High	High	High	High	High	1.923e-05	5.159e-05	3.36	38.72
FALSE	High	[R].LGFSEVELVQMVVDGVK.[L]		4.13919e-10	4.60138e-05	1	1	27	P05122	P05122 [342-358]		0	1848.98	303.2	42.8		54		Peak Found	High	Not Found	High	High	1.923e-05	5.982e-12	4.96	55.1
FALSE	High	[R].IGFVGFPSVGK.[S]		2.16602e-05	4.60138e-05	1	1	6	F1NX13	F1NX13 [67-77]		0	1107.62	84.9	113.5	101.7	100		High	High	High	High	High	1.923e-05	1.794e-06	2.3	50.62
FALSE	High	[R].LGFVSKPVTPATEK.[VE]		6.37751e-06	4.60138e-05	1	2	2	A0A1D5NWP6	A0A1D5NWP6 [680-693]		0	1473.83	130.2		148.7	121.1		High	Not Found	Peak Found	High	High	1.923e-05	4.311e-07	2.7	31.62
FALSE	High	[K].LGFYGLDESDLDK.[V]		6.12536e-07	4.60138e-05	1	1	1	A0A3Q3ARC0	A0A3Q3ARC0 [171-183]		0	1471.7					No Quan Values	High	Not Found	Not Found	Not Found	High	1.923e-05	2.861e-08	2.39
FALSE	High	[R].IGGAEFLVWK.[W]		4.89982e-06	4.60138e-05	1	2	2	F1NHX3	F1NHX3 [727-736]		0	1119.62	62.1	134	97.9	106.1		Peak Found	High	Peak Found	High	High	1.923e-05	3.197e-07	3.41	53.1
FALSE	High	[R].LGGAIAAMNSIYR.[N]		2.23039e-05	4.60138e-05	1	1	1	E1BX23	E1BX23 [78-90]		0	1336.7					No Quan Values	Not Found	Not Found	Not Found	High	High	1.923e-05	1.852e-06	3.05
FALSE	High	[K].IGGCTQQDVELHVQR.[I]	1xCarbamidomethyl [C4]	1.13266e-10	4.60138e-05	1	2	2	Q5ZJQ6	Q5ZJQ6 [129-143]		0	1739.85	41.6	229.9	52.5	76		Peak Found	High	Peak Found	High	High	1.923e-05	1.334e-12	4.66	29.82
FALSE	High	[K].IGGDAATTVNNSTPDFGFGGQK.[R]		9.12422e-14	4.60138e-05	1	1	7	Q8UVD9	Q8UVD9 [104-125]		0	2154.01	137.8	151.2	111			High	High	High	High	High	1.923e-05	1.019e-15	4.84	44.24
FALSE	High	[K].IGGDAGTSMNSNDYGYGGQK.[R]		2.01253e-09	4.60138e-05	1	3	1	E1BX03	E1BX03 [43-62]		0	1991.84		184.8		215.2		Not Found	High	Not Found	Peak Found	High	1.923e-05	3.733e-11	4.03	32.02
FALSE	High	[K].LGFMSAFVK.[A]		0.000266787	4.60138e-05	1	3	4	A0A1D5PQV3	A0A1D5PQV3 [299-307]		0	999.533	69.6	103.5	66	161		High	High	High	High	High	1.923e-05	3.259e-05	2.52	52.88
FALSE	High	[K].LGESQTLQQFSR.[D]		2.57216e-08	4.60138e-05	1	8	3	A0A3Q2TVB7	A0A3Q2TVB7 [1546-1557]		0	1393.71	73.8	137.1	57	132.1		High	High	High	Peak Found	High	1.923e-05	7.209e-10	4.02	37.61
FALSE	High	[R].LGESPVWDEKENSLLCVDITGR.[K]	1xCarbamidomethyl [C16]	3.45222e-14	4.60138e-05	2	2	4	F1NBX1; Q9I923	F1NBX1 [16-37]; Q9I923 [16-37]		1	2517.23		200.9	55.2	143.9	Shared	High	High	High	High	High	1.923e-05	6.305e-16	5.53	52.69
FALSE	High	[R].LGESPVWDEK.[E]		3.77847e-05	4.60138e-05	2	2	12	F1NBX1; Q9I923	F1NBX1 [16-25]; Q9I923 [16-25]		0	1159.56	89.4	113.1	91.7	105.7	Shared	High	High	High	High	High	1.923e-05	3.406e-06	2.25	37.4
FALSE	High	[K].RIENLEQLQTLR.[E]		4.4218e-08	4.60138e-05	1	2	5	A0A1L1RLA6	A0A1L1RLA6 [106-117]		1	1512.85	60.3	205.8	44.5	89.4		High	High	Peak Found	High	High	1.923e-05	1.346e-09	4.09	40.55
FALSE	High	[R].LGEAVTDSGLQGALFR.[I]		0.000119258	4.60138e-05	1	2	1	A0A3Q2UB27	A0A3Q2UB27 [1147-1162]		0	1633.85		222		178		Not Found	High	Not Found	Peak Found	High	1.923e-05	1.292e-05	3.06	50.98
FALSE	High	[K].RLEEVSPNLVR.[Y]		1.02262e-06	4.60138e-05	1	1	4	F1NXN8	F1NXN8 [646-656]		1	1311.74	111.6	30.8	97.9	159.6		High	Peak Found	High	High	High	1.923e-05	5.185e-08	3.46	32.14
FALSE	High	[K].IGEEEIQKPEEK.[V]		7.03958e-07	4.60138e-05	1	1	7	F1NU16	F1NU16 [485-496]		0	1428.72	153.8	3	166.2	76.9		High	Peak Found	High	High	High	1.923e-05	3.347e-08	3	22.16
FALSE	High	[K].LGEEFDETTPDDR.[N]		1.91914e-08	4.60138e-05	1	1	4	Q05423	Q05423 [67-79]		0	1523.65	104.1	88.9	117.3	89.7		High	High	High	High	High	1.923e-05	5.122e-10	3.42	34.85
FALSE	High	[K].IGEEQSPEDAEDGPPELLFIHGGHTAK.[I]		7.14861e-15	4.60138e-05	1	3	5	Q9W7I5	Q9W7I5 [350-376]		0	2873.36	125.3	85.7	117.2	71.7		High	High	High	High	High	1.923e-05	6.305e-16	5.31	45.69
FALSE	High	[R].LGEEVGYAIR.[F]		4.60431e-05	4.60138e-05	1	1	1	Q5ZLE8	Q5ZLE8 [608-617]		0	1106.58	135.7		127.2	137.1		Peak Found	Not Found	Peak Found	High	High	1.923e-05	4.288e-06	2.57	37.62
FALSE	High	[R].RLEESLATIR.[D]		0.000147463	4.60138e-05	1	3	4	E1C700	E1C700 [1078-1087]		1	1187.67	103	58.2	96.3	142.5		High	Peak Found	High	High	High	1.923e-05	1.648e-05	2.38	32.32
FALSE	High	[R].RLEDLSESIVNDFAYMK.[K]		4.69051e-14	4.60138e-05	1	1	2	F1NA76	F1NA76 [153-169]		1	2029.99	158.6		108.5	132.9		Peak Found	Not Found	Peak Found	High	High	1.923e-05	6.648e-16	5.85	54.74
FALSE	High	[K].LGEGEGSMTKEEFTK.[M]		5.29098e-07	4.60138e-05	1	1	1	Q5ZK22	Q5ZK22 [110-124]		1	1642.76	52.7	161.8	42.6	142.9		Peak Found	Peak Found	Peak Found	High	High	1.923e-05	2.417e-08	3.89	29.35
FALSE	High	[K].RLEAPEEHKELTPEEQLADK.[L]		0.000566847	4.60138e-05	1	1	1	Q5ZKA4	Q5ZKA4 [93-112]		2	2362.19					No Quan Values	Not Found	High	Not Found	Not Found	High	1.923e-05	7.74e-05	1.49
FALSE	High	[K].IGEGTYGTVFK.[A]		3.4861e-05	4.60138e-05	1	1	2	A0A3Q2UBD9	A0A3Q2UBD9 [10-20]		0	1171.6	56.3	167.8	67.4	108.6		High	High	Peak Found	Peak Found	High	1.923e-05	3.113e-06	2.74	39.63
FALSE	High	[K].IGEGTYGVVYK.[AG]		1.29743e-05	4.60138e-05	2	4	4	A2IAR9; F1NBD7	A2IAR9 [10-20]; F1NBD7 [10-20]		0	1185.62		185.2	69.1	145.7	Shared	Not Found	High	High	Peak Found	High	1.923e-05	9.866e-07	2.69	35.82
FALSE	High	[K].RLEAGDHTVELLAR.[D]		6.17037e-07	4.60138e-05	1	2	5	F1P291	F1P291 [200-213]		1	1579.86	9.5	222.9	11.6	156		Peak Found	High	Peak Found	High	High	1.923e-05	2.87e-08	2.68	33.75
FALSE	High	[R].IGELLEDFYPIR.[-]		2.80879e-06	4.60138e-05	1	1	1	A0A1D5NUY6	A0A1D5NUY6 [99-110]		0	1464.77	74.1	132.4	86.6	106.9		Peak Found	High	Peak Found	Peak Found	High	1.923e-05	1.664e-07	3.68	55.16
FALSE	High	[K].IGEILVLVAAK.[L]		0.000500563	4.60138e-05	1	1	1	F1N9U0	F1N9U0 [926-936]		0	1125.72		167.3		232.7		Not Found	High	Not Found	Peak Found	High	1.923e-05	6.702e-05	1.38	53.14
FALSE	High	[R].LGEIQTESAGIQR.[A]		3.7509e-05	4.60138e-05	1	5	3	A0A3Q3AK72	A0A3Q3AK72 [721-733]		0	1401.73	37.4	247.4	29.1	86.1		Peak Found	Peak Found	High	High	High	1.923e-05	3.364e-06	2.32	32.14
FALSE	High	[R].RLEAGAMVLADR.[G]		8.99701e-06	4.60138e-05	1	3	5	F1NFJ0	F1NFJ0 [393-404]		1	1301.7		204.7	26.1	169.2		Not Found	High	Peak Found	High	High	1.923e-05	6.446e-07	3.14	34.92
FALSE	High	[R].LGEITSLDGSIAVTLAAHQAIGLK.[G]		4.10836e-12	4.60138e-05	1	1	8	F1NEF6	F1NEF6 [120-143]		0	2378.33		187.8		212.2		Not Found	High	Not Found	High	High	1.923e-05	2.826e-14	7	54.69
FALSE	High	[K].RLEAELAAHEPAIQGVLDTGKK.[L]		4.32574e-08	4.60138e-05	1	8	1	A0A3Q2TVB7	A0A3Q2TVB7 [1807-1828]		2	2346.28	52	119.3	73.5	155.2		Peak Found	Peak Found	Peak Found	High	High	1.923e-05	1.313e-09	4.49	41.86
FALSE	High	[K].LGEIVTTIPTIGFNVETVEYK.[N]		1.37508e-11	4.60138e-05	3	5	6	A0A1D5P090; F1NN08; Q5ZKR9	A0A1D5P090 [39-59]; F1NN08 [39-59]; Q5ZKR9 [39-59]		0	2323.24		93.7		306.3	Shared	High	High	High	High	High	1.923e-05	1.149e-13	4.55	55.09
FALSE	High	[K].LGEMWNNLSDGEK.[Q]		5.81982e-05	4.60138e-05	1	1	2	P40618	P40618 [127-139]		0	1492.67	126.1		99.6	174.4		Peak Found	Not Found	Peak Found	High	High	1.923e-05	5.606e-06	3.43	45.11
FALSE	High	[K].LGEMWNNLSDGEK.[Q]	1xOxidation [M4]	4.26349e-06	4.60138e-05	1	1	1	P40618	P40618 [127-139]		0	1508.67	26	374				Peak Found	High	Not Found	Not Found	High	1.923e-05	2.704e-07	3.62	38.42
FALSE	High	[K].LGEMWNNTAADDK.[Q]	1xOxidation [M4]	1.72621e-05	4.60138e-05	1	1	1	Q9YH06	Q9YH06 [129-141]		0	1480.64		400				Not Found	High	Not Found	Not Found	High	1.923e-05	1.375e-06	3.05	30.28
FALSE	High	[K].LGEMWNNTAADDKQPYEK.[K]		1.2782e-09	4.60138e-05	1	1	2	Q9YH06	Q9YH06 [129-146]		1	2109.95	38.5	57.2	28.8	275.5		Peak Found	Peak Found	Peak Found	High	High	1.923e-05	2.208e-11	3.93	36.62
FALSE	High	[K].LGEMWNNTAADDKQPYEK.[K]	1xOxidation [M4]	1.25043e-09	4.60138e-05	1	1	2	Q9YH06	Q9YH06 [129-146]		1	2125.95	26.2	349.3	24.6			Peak Found	High	Peak Found	Not Found	High	1.923e-05	2.153e-11	4.82	31.56
FALSE	High	[K].RLEAELAAHEPAIQGVLDTGK.[K]		8.29962e-08	4.60138e-05	1	8	2	A0A3Q2TVB7	A0A3Q2TVB7 [1807-1827]		1	2218.18		175.7		224.3		Not Found	Peak Found	High	High	High	1.923e-05	2.807e-09	5.06	44.8
FALSE	High	[K].LGEQDYLPSQQDILLAR.[R]		1.94019e-09	4.60138e-05	1	1	5	A0A1D5PQE8	A0A1D5PQE8 [184-200]		0	1959.02	111.5	131.6	41.7	115.3		High	High	High	High	High	1.923e-05	3.584e-11	4.62	51.77
FALSE	High	[K].RLDYQVALQNLK.[R]		2.77791e-07	4.60138e-05	1	1	6	F1NSC1	F1NSC1 [407-418]		1	1460.82	64.1	180.3	28.4	127.3		High	High	High	High	High	1.923e-05	1.141e-08	3.54	43.68
FALSE	High	[K].IGGDAGTSMNSNDYGYGGQK.[R]	1xOxidation [M9]	8.00006e-10	4.60138e-05	1	3	4	E1BX03	E1BX03 [43-62]		0	2007.83		400				Not Found	High	High	Not Found	High	1.923e-05	1.289e-11	3.95	26.1
FALSE	High	[R].RIEQQYFEGHDKDGSAAASAR.[S]		1.47044e-14	4.60138e-05	1	1	4	E1BVN1	E1BVN1 [248-268]		2	2336.1	109.1	148.8	109	33.1		Peak Found	High	Peak Found	Peak Found	High	1.923e-05	6.305e-16	5.62	23.26
FALSE	High	[R].IGGEEMILGLTDR.[C]		2.0131e-05	4.60138e-05	1	2	1	A0A3Q2UCD8	A0A3Q2UCD8 [464-476]		0	1403.72	114	79.6	112.9	93.4		Peak Found	High	Peak Found	Peak Found	High	1.923e-05	1.643e-06	1.88	52.28
FALSE	High	[R].IGGGIDVPVPR.[H]		6.93725e-07	4.60138e-05	1	1	6	Q8UVD9	Q8UVD9 [384-394]		0	1079.62	88.3	134.4	74.6	102.8		High	High	High	High	High	1.923e-05	3.291e-08	2.6	41.09
FALSE	High	[R].LGIAGYFSTGDK.[Y]		0.000117525	4.60138e-05	1	1	1	A0A1D5NX08	A0A1D5NX08 [178-189]		0	1228.62		128.4		271.6		Not Found	Peak Found	Not Found	High	High	1.923e-05	1.263e-05	2.14	47.76
FALSE	High	[R].LGLALNFSVFYYEILNSPDR.[A]		1.25511e-08	4.60138e-05	1	1	3	Q5ZMT0	Q5ZMT0 [171-190]		0	2331.2		323.6		76.4		Not Found	High	Not Found	High	High	1.923e-05	3.127e-10	4.79	55.66
FALSE	High	[R].LGLALNFSVFYYEILNSPEK.[A]		3.16874e-09	4.60138e-05	2	3	22	Q5ZKC9; Q5ZLQ6	Q5ZKC9 [168-187]; Q5ZLQ6 [168-187]		0	2317.21		228.4		171.6	Shared	Not Found	High	Not Found	High	High	1.923e-05	6.349e-11	4.43	55.74
FALSE	High	[K].LGLAPQIQDLLGK.[V]		6.93725e-07	4.60138e-05	1	5	5	E1C2F9	E1C2F9 [159-171]		0	1365.81		140.8	135.2	124		High	High	High	High	High	1.923e-05	3.294e-08	2.46	54.68
FALSE	High	[K].LGLAPQIQDLYGK.[V]		6.66391e-06	4.60138e-05	1	1	4	A0A1D5PIZ8	A0A1D5PIZ8 [161-173]		0	1415.79	82.5	121.5	74.8	121.2		High	High	High	High	High	1.923e-05	4.549e-07	3.14	50.13
FALSE	High	[R].LGLAQLSEEELR.[A]		1.17964e-05	4.60138e-05	1	1	1	A0A3Q2UNB9	A0A3Q2UNB9 [306-317]		0	1357.73					No Quan Values	Not Found	Not Found	Not Found	High	High	1.923e-05	8.837e-07	3
FALSE	High	[K].IGLDDAEKLDLFR.[V]		1.49087e-07	4.60138e-05	1	3	2	Q9I8D1	Q9I8D1 [327-339]		1	1504.8	91.8	90.8	120.1	97.3		High	Peak Found	Peak Found	High	High	1.923e-05	5.551e-09	4.42	52.88
FALSE	High	[R].LGLDDFESLK.[V]		0.000138061	4.60138e-05	1	2	1	F1P1V1	F1P1V1 [85-94]		0	1136.58		222.3		177.7		Not Found	High	Not Found	Peak Found	High	1.923e-05	1.526e-05	1.77	52.01
FALSE	High	[R].IGLDLAALNMQR.[G]		3.89076e-05	4.60138e-05	1	2	3	A0A3Q2TU19	A0A3Q2TU19 [549-560]		0	1314.72	112.8	77.5	116.5	93.1		High	Peak Found	High	High	High	1.923e-05	3.53e-06	1.98	53.19
FALSE	High	[R].LGLDSLSPFNPR.[E]		1.23261e-05	4.60138e-05	1	2	3	F1NE33	F1NE33 [307-318]		0	1315.7	106.4	102.8	68.8	122		High	Peak Found	High	High	High	1.923e-05	9.308e-07	2.02	52.92
FALSE	High	[R].RHPEFSIQLIMR.[I]	1xOxidation [M11]	0.000141127	4.60138e-05	2	2	4	P19121; A0A1D5NW68	P19121 [365-376]; A0A1D5NW68 [315-326]		1	1542.82	98.4	153.6	79.7	68.3	Shared	Peak Found	High	High	High	High	1.923e-05	1.566e-05	3.51	40.45
FALSE	High	[R].RHPEFSIQLIMR.[I]		1.0644e-09	4.60138e-05	2	2	12	P19121; A0A1D5NW68	P19121 [365-376]; A0A1D5NW68 [315-326]		1	1526.83	21.8	123.3	16.8	238.1	Shared	High	High	High	High	High	1.923e-05	1.788e-11	4.67	45.72
FALSE	High	[R].RHPEFSAQMLLR.[I]		8.99571e-08	4.60138e-05	1	1	4	P84407	P84407 [373-384]		1	1484.78	69.5	119.9	54.2	156.4		Peak Found	High	Peak Found	High	High	1.923e-05	3.085e-09	4.01	39.6
FALSE	High	[R].RHVFGESDELIGQK.[V]		1.95415e-11	4.60138e-05	1	1	10	P00940	P00940 [99-112]		1	1614.82	65.7	92.2	81	161.1		High	High	High	High	High	1.923e-05	1.733e-13	4.89	30.45
FALSE	High	[K].RHEMPPHIYAITDTAYR.[S]	1xOxidation [M4]	6.12442e-09	4.60138e-05	1	2	3	A0A1D5PM19	A0A1D5PM19 [143-159]		1	2087.01	19.9	334.4	20.2	25.5		Peak Found	High	Peak Found	Peak Found	High	1.923e-05	1.359e-10	5.35	31.9
FALSE	High	[K].LGLERPVVVQSMYIFK.[Q]		1.47447e-08	4.60138e-05	1	1	6	A0A1D5PZ59	A0A1D5PZ59 [130-145]		0	1879.05		123.4	69.8	206.7		Not Found	High	Peak Found	High	High	1.923e-05	3.784e-10	4.14	52.59
FALSE	High	[K].RHEMPPHIYAISESAYR.[C]	1xOxidation [M4]	8.60777e-10	4.60138e-05	1	4	3	Q789A6	Q789A6 [147-163]		1	2073	13.4	317.6	31.8	37.1		Peak Found	High	Peak Found	Peak Found	High	1.923e-05	1.395e-11	4.14	30.52
FALSE	High	[R].RHEFAEQINK.[M]		1.55224e-06	4.60138e-05	1	1	3	E1C2F2	E1C2F2 [271-280]		1	1271.65	180.1	3.2	216.7			High	Peak Found	High	Not Found	High	1.923e-05	8.394e-08	4.32	17.34
FALSE	High	[K].IGLFGGAGVGK.[T]		1.52968e-06	4.60138e-05	2	2	11	Q5ZLC5; A0A1L1RY04	Q5ZLC5 [207-217]; A0A1L1RY04 [325-335]		0	975.562	92.6	117.5	83.3	106.6	Shared	High	High	High	High	High	1.923e-05	8.252e-08	2.59	43.57
FALSE	High	[R].IGLFYMDNDLITR.[N]		1.89858e-05	4.60138e-05	1	2	2	F1N903	F1N903 [147-159]		0	1570.79		400				Not Found	High	Not Found	High	High	1.923e-05	1.533e-06	2.82	54.95
FALSE	High	[K].LGLGHDYISSNPELPTLVK.[D]		1.1286e-09	4.60138e-05	1	1	6	F1NMM5	F1NMM5 [335-353]		0	2053.1	70.7	151.6	70	107.7		High	High	High	High	High	1.923e-05	1.914e-11	2.75	49.14
FALSE	High	[R].RGVMLAVDAITAELKK.[L]	1xOxidation [M4]	1.06838e-08	4.60138e-05	1	1	8	Q5ZL72	Q5ZL72 [142-157]		2	1730.98	51.2	252.4	47.4	49		Peak Found	High	Peak Found	High	High	1.923e-05	2.601e-10	5.23	46.35
FALSE	High	[R].LGIGQSQEMNTLFR.[F]		7.01435e-06	4.60138e-05	1	6	2	A0A3Q3ACZ0	A0A3Q3ACZ0 [466-479]		0	1593.81	96.1	90.2	88.7	125		Peak Found	High	Peak Found	High	High	1.923e-05	4.826e-07	2.52	49.63
FALSE	High	[K].LGIHEDSQNR.[K]		2.91352e-06	4.60138e-05	1	4	22	A0A1L1RND0	A0A1L1RND0 [419-428]		0	1168.57	172.3	8.7	217.8	1.2		High	High	High	High	High	1.923e-05	1.738e-07	2.83	16.72
FALSE	High	[K].LGIHEDSTNR.[K]		4.60431e-05	4.60138e-05	1	3	6	A0A1D5PHC5	A0A1D5PHC5 [440-449]		0	1141.56	157	14.9	224.9	3.2		High	High	High	High	High	1.923e-05	4.286e-06	1.65	17.62
FALSE	High	[R].LGIHPLSCHGWIVGEHGDSSVPVWSGVNVAGVSLK.[A]	1xCarbamidomethyl [C8]	8.11807e-10	4.60138e-05	1	2	2	E1BTT8	E1BTT8 [178-212]		0	3650.85		262		138		Not Found	High	Not Found	High	High	1.923e-05	1.312e-11	8.16	53.13
FALSE	High	[R].LGLHQQESGESYLEK.[A]		3.47164e-12	4.60138e-05	1	2	2	F1NYU3	F1NYU3 [361-375]		0	1717.84	64.4	176.4	46.5	112.7		Peak Found	High	Peak Found	High	High	1.923e-05	2.334e-14	4.14	31.71
FALSE	High	[R].RGVMLAVDAITAELKK.[L]		5.36739e-11	4.60138e-05	1	1	9	Q5ZL72	Q5ZL72 [142-157]		2	1714.99	82.3	50.6	64.1	203.1		High	High	High	High	High	1.923e-05	5.608e-13	4.57	50.77
FALSE	High	[R].IGLENFLLR.[V]		0.000228779	4.60138e-05	1	2	4	A0A3Q2U656	A0A3Q2U656 [108-116]		0	1074.63	176.3	110.1		113.6		High	High	High	High	High	1.923e-05	2.742e-05	2.55	54.8
FALSE	High	[R].LGLAELQQHVGLSAQQLR.[E]		1.14919e-12	4.60138e-05	1	1	4	F1NWL9	F1NWL9 [21-38]		0	1961.09		400				Not Found	High	Not Found	High	High	1.923e-05	6.463e-15	4.53	48.43
FALSE	High	[R].LGKPPEDKPSAAGLGK.[T]		2.27928e-09	4.60138e-05	1	1	1	F1N993	F1N993 [201-216]		0	1564.87	128	22.5	170.8	78.7		Peak Found	Peak Found	Peak Found	High	High	1.923e-05	4.321e-11	3.75	20.55
FALSE	High	[R].RKDPELWASVLLESNPYR.[R]		1.36547e-07	4.60138e-05	1	1	3	F1NW23	F1NW23 [950-967]		2	2173.14		58		342		Not Found	Peak Found	Not Found	High	High	1.923e-05	5.019e-09	3.45	53.38
FALSE	High	[R].RKPVEGYDISFLITNFHTEQMYK.[H]		8.14846e-09	4.60138e-05	1	2	1	A0A3Q3ANM5	A0A3Q3ANM5 [106-128]		1	2816.41	61.7	173.4		164.9		Peak Found	Peak Found	Not Found	High	High	1.923e-05	1.898e-10	4.45	52.91
FALSE	High	[K].IGGIGTVPVGR.[V]		1.50203e-05	4.60138e-05	2	5	13	F1N9H4; A0A1L1RRR1	F1N9H4 [256-266]; A0A1L1RRR1 [256-266]		0	1025.61	116.1	38.6	101.8	143.4	Shared	High	High	High	High	High	1.923e-05	1.167e-06	2.68	35.72
FALSE	High	[R].LGGLTQAPGNPVLAVQINQDK.[N]		1.17471e-12	4.60138e-05	1	1	9	A0A3Q2UFW2	A0A3Q2UFW2 [170-190]		0	2133.17	153.2	56.4	131.5	58.9		High	High	High	High	High	1.923e-05	6.634e-15	5.47	48.19
FALSE	High	[K].LGGIVLPNDGK.[C]		4.60431e-05	4.60138e-05	1	3	5	F1N8N7	F1N8N7 [294-304]		0	1082.62	97	137.8	70.1	95.1		High	High	High	High	High	1.923e-05	4.27e-06	2.85	39.78
FALSE	High	[R].LGGMVLPTFK.[E]		3.23999e-05	4.60138e-05	1	1	1	F1P5J7	F1P5J7 [98-107]		0	1062.6	87.5	86.4	68	158.1		Peak Found	High	Peak Found	Peak Found	High	1.923e-05	2.841e-06	3.12	50.07
FALSE	High	[R].IGGNEGIDVPIPR.[F]		2.19735e-09	4.60138e-05	1	4	8	E1BX03	E1BX03 [269-281]		0	1336.72	104.3	103.9	92.3	99.5		High	High	High	High	High	1.923e-05	4.151e-11	3.5	44.21
FALSE	High	[K].LGGNEIVSFLK.[G]		5.81933e-07	4.60138e-05	1	1	2	E1C4N5	E1C4N5 [223-233]		0	1176.66	72.1	143.9	81.8	102.2		Peak Found	High	High	Peak Found	High	1.923e-05	2.692e-08	2.77	51.69
FALSE	High	[K].LGGNVVVSLEGKPL.[-]		3.51172e-05	4.60138e-05	1	2	8	P21566	P21566 [153-166]		0	1381.8	34.5	106	82.9	176.7		High	High	High	High	High	1.923e-05	3.128e-06	3.32	48.41
FALSE	High	[K].LGGSEDEQIQNACDK.[L]	1xCarbamidomethyl [C13]	7.16798e-10	4.60138e-05	1	1	4	A0A1D5PC23	A0A1D5PC23 [72-86]		0	1663.72	19.5	310	26.1	44.4		High	High	High	High	High	1.923e-05	1.126e-11	4.13	25.45
FALSE	High	[K].LGGSLADSYLDEGFLLDK.[K]		6.93513e-11	4.60138e-05	1	1	2	Q5F424	Q5F424 [205-222]		0	1912.95	131.4	68.1	104.1	96.4		Peak Found	High	Peak Found	High	High	1.923e-05	7.495e-13	5.2	54.68
FALSE	High	[K].LGGSLADSYLDEGFLLDKK.[I]		8.14597e-13	4.60138e-05	1	1	5	Q5F424	Q5F424 [205-223]		1	2041.05		325.7		74.3		Not Found	High	Not Found	High	High	1.923e-05	4.346e-15	5.06	53.44
FALSE	High	[K].LGGSLVVAFEGSPV.[-]		5.90566e-05	4.60138e-05	1	2	2	Z4YJB8	Z4YJB8 [152-165]		0	1331.72		379.7		20.3		Not Found	High	Not Found	High	High	1.923e-05	5.717e-06	3.28	55.41
FALSE	High	[R].LGGSPFGPAGTGK.[T]		0.000237306	4.60138e-05	1	1	3	F1NKL4	F1NKL4 [1906-1918]		0	1145.59	168.3		143.1	88.6		Peak Found	Not Found	Peak Found	High	High	1.923e-05	2.852e-05	2.8	33.49
FALSE	High	[R].LGGTAQLMDIGK.[Q]		1.97648e-06	4.60138e-05	1	2	3	F1P463	F1P463 [55-66]		0	1203.64	42.2	146.5	40.3	171.1		High	High	Peak Found	High	High	1.923e-05	1.106e-07	3.51	42.72
FALSE	High	[R].LGGTAQLMDIGK.[Q]	1xOxidation [M8]	2.07266e-07	4.60138e-05	1	2	3	F1P463	F1P463 [55-66]		0	1219.64	56.6	173.8	59.9	109.8		Peak Found	High	Peak Found	Peak Found	High	1.923e-05	8.095e-09	3.96	35.4
FALSE	High	[K].RKPISDDKYVETVR.[R]		1.61012e-06	4.60138e-05	1	2	5	F1NQS2	F1NQS2 [204-217]		2	1705.92	156.2	22.6	207.9	13.4		High	High	High	High	High	1.923e-05	8.784e-08	3.84	20.54
FALSE	High	[K].LGGTIDDCELVEGLVLTQK.[V]	1xCarbamidomethyl [C8]	9.9265e-13	4.60138e-05	1	1	2	Q9I8D6	Q9I8D6 [211-229]		0	2060.06	68.2	194.6		137.2		Peak Found	High	Not Found	High	High	1.923e-05	5.448e-15	5.98	54.54
FALSE	High	[R].RKPDTIEVQQMK.[A]		5.21407e-07	4.60138e-05	3	4	7	F1NQD9; Q9YGW6; A0A1D5NYK7	F1NQD9 [295-306]; Q9YGW6 [295-306]; A0A1D5NYK7 [295-306]		1	1472.79	173	21.3	199.2	6.5	Shared	High	High	High	High	High	1.923e-05	2.374e-08	2.3	21.04
FALSE	High	[R].RKPDEVLDDDDGGSAPLK.[S]		2.6093e-12	4.60138e-05	1	2	4	P17790	P17790 [354-371]		1	1926.94	117.4	108.6	105.1	68.9		High	High	High	Peak Found	High	1.923e-05	1.669e-14	4.93	28.78
FALSE	High	[R].IGGVQQDTILAEGLHFR.[I]		1.40562e-11	4.60138e-05	1	2	6	Q5ZMN3	Q5ZMN3 [55-71]		0	1853.99	83.9	122	84.7	109.5		High	High	High	High	High	1.923e-05	1.184e-13	5.02	50.06
FALSE	High	[R].LGGYLSEEQATPENPAIR.[K]		1.80293e-11	4.60138e-05	1	1	2	A0A1D5NZ71	A0A1D5NZ71 [1594-1611]		0	1944.97	95.1	100.5	78.8	125.5		High	Peak Found	Peak Found	High	High	1.923e-05	1.582e-13	4.17	41.24
FALSE	High	[R].RKLEGDSSDLHDQIAELQAQIAELK.[I]		4.68782e-10	4.60138e-05	1	2	1	A0A1D5PM19	A0A1D5PM19 [1051-1075]		2	2807.45		112.3		287.7		Not Found	Peak Found	Not Found	High	High	1.923e-05	6.885e-12	5.93	53.76
FALSE	High	[R].RKDPEVFQTVSEGLK.[K]		9.29348e-13	4.60138e-05	1	1	2	F1NGM0	F1NGM0 [12-26]		2	1732.92	54.5	167.3	40.9	137.3		Peak Found	High	Peak Found	High	High	1.923e-05	5.055e-15	4.5	36.77
FALSE	High	[R].LGHGLLSFFK.[S]		4.12501e-07	4.60138e-05	1	1	6	A0A1D5PFI2	A0A1D5PFI2 [263-272]		0	1118.64	84.5	123.3	80.2	112		High	High	High	High	High	1.923e-05	1.804e-08	3.23	51.62
FALSE	High	[K].LGHGLLSGEYSKPASAEGEQQPDQK.[G]		9.21347e-17	4.60138e-05	1	2	7	A0A3Q2U4P4	A0A3Q2U4P4 [334-358]		0	2626.27	53.3	201.7	53.5	91.6		High	High	High	High	High	1.923e-05	6.305e-16	6.03	30.71
FALSE	High	[R].IGHGYHVLEDPELYR.[E]		3.99101e-08	4.60138e-05	1	2	6	Q5ZKP6	Q5ZKP6 [234-248]		0	1797.89	74.8	162	69.7	93.5		High	High	High	High	High	1.923e-05	1.196e-09	3.7	38
FALSE	High	[K].IGHLLALTGFR.[L]		0.000339662	4.60138e-05	1	3	6	Q5ZJ60	Q5ZJ60 [190-200]		0	1197.71	117.4	88.1	103.5	90.9		High	High	High	High	High	1.923e-05	4.316e-05	3.55	46.9
FALSE	High	[K].LGHVVMGNNAVSPYQQVIEK.[T]		3.03163e-13	4.60138e-05	1	2	3	A0A1L1RPY6	A0A1L1RPY6 [388-407]		0	2183.13	125.9		107.1	167		Peak Found	Not Found	High	High	High	1.923e-05	1.966e-15	5.2	41.02
FALSE	High	[K].LGHYVTQLQNTYDR.[C]		8.21001e-05	4.60138e-05	1	1	1	F7BQ11	F7BQ11 [97-110]		0	1707.84	105.5	117.7	87.9	88.9		Peak Found	High	Peak Found	Peak Found	High	1.923e-05	8.348e-06	3.33	35.23
FALSE	High	[K].RLAPEYEAAATR.[L]		1.04517e-08	4.60138e-05	1	1	4	Q8JG64	Q8JG64 [60-71]		1	1347.7	81.3	21	102.6	195.1		Peak Found	Peak Found	High	High	High	1.923e-05	2.53e-10	4.19	25.06
FALSE	High	[K].LGDVYVNDAFGTAHR.[A]		7.29983e-11	4.60138e-05	1	2	19	F1NU17	F1NU17 [157-171]		0	1634.79	88.8	121.8	80.8	108.6		High	High	High	High	High	1.923e-05	7.982e-13	3.69	41.24
FALSE	High	[R].LGDVISIQPCPDVK.[Y]	1xCarbamidomethyl [C10]	4.62107e-06	4.60138e-05	1	5	4	Q5ZMU9	Q5ZMU9 [96-109]		0	1540.8	48.7	217.8	47.6	85.9		High	High	High	High	High	1.923e-05	2.978e-07	3.38	44.05
FALSE	High	[R].RIESLQEEIAFLK.[K]		1.27362e-08	4.60138e-05	2	2	8	P02542; E1BZ05	P02542 [219-231]; E1BZ05 [220-232]		1	1575.87	83.2	116.9	74.3	125.6	Shared	High	High	High	High	High	1.923e-05	3.191e-10	3.79	50.9
FALSE	High	[K].RPAEDMEEEQAFKR.[S]		1.61516e-13	4.60138e-05	2	4	6	A0A1D5PSI3; E1C453	A0A1D5PSI3 [19-32]; E1C453 [19-32]		1	1735.81	89.8	86.9	94.7	128.7	Shared	Peak Found	High	High	High	High	1.923e-05	1.396e-15	3.37	24.91
FALSE	High	[R].IFVEEPIYDEFVR.[R]		1.50182e-07	4.60138e-05	1	2	5	P27463	P27463 [317-329]		0	1655.83	100	103.5	101.5	95		High	High	High	High	High	1.923e-05	5.578e-09	3.38	54.57
FALSE	High	[R].LFVEESIHDEFVR.[K]		0.000225454	4.60138e-05	1	1	1	F1P130	F1P130 [733-745]		0	1619.81	90.6	130.2	40.6	138.6		Peak Found	High	Peak Found	Peak Found	High	1.923e-05	2.685e-05	2.34	46.75
FALSE	High	[K].RPAEDMEEEQAFK.[R]		1.06854e-06	4.60138e-05	2	4	7	A0A1D5PSI3; E1C453	A0A1D5PSI3 [19-31]; E1C453 [19-31]		0	1579.71	43.6	192.4	87	77	Shared	High	High	High	High	High	1.923e-05	5.43e-08	2.85	28.05
FALSE	High	[R].IFVFEPPPGVK.[A]		0.000211081	4.60138e-05	1	1	7	F1NKL4	F1NKL4 [4150-4160]		0	1229.69	124.7	77.4	120.1	77.8		High	High	High	High	High	1.923e-05	2.498e-05	2.77	50.12
FALSE	High	[K].RNVEGQDMLYQSLK.[L]		1.10425e-07	4.60138e-05	2	4	2	A0A1D5P7Y8; A0A1D5PXH0	A0A1D5P7Y8 [893-906]; A0A1D5PXH0 [897-910]		1	1680.84		162.9		237.1	Shared	Not Found	High	Not Found	High	High	1.923e-05	3.916e-09	4.66	38.09
FALSE	High	[K].LFVGGLDWSTTQETLR.[S]		9.02663e-11	4.60138e-05	1	3	4	A0A1L1RSP5	A0A1L1RSP5 [13-28]		0	1822.93	107.7	99.3	86.3	106.6		High	High	High	High	High	1.923e-05	1.02e-12	4.68	54.28
FALSE	High	[K].RNQDLAPTAAEQASILSLVTK.[I]		4.63814e-05	4.60138e-05	1	3	1	H9KZT7	H9KZT7 [164-184]		1	2226.21	170.5	51.7	125.6	52.2		High	Peak Found	Peak Found	Peak Found	High	1.923e-05	4.331e-06	2.1	52.78
FALSE	High	[K].LFVGGIKEDTEEHHLR.[D]		1.66317e-13	4.60138e-05	3	7	25	Q5ZLB3; Q5ZME1; A0A1D5P5G1	Q5ZLB3 [107-122]; Q5ZME1 [110-125]; A0A1D5P5G1 [104-119]		1	1879.97	64.1	188.7	65.2	81.9	Shared	High	High	High	High	High	1.923e-05	1.417e-15	4.52	31.32
FALSE	High	[K].IFVGGIKEDTEEYNLR.[E]		8.29581e-14	4.60138e-05	1	2	9	E1BZE6	E1BZE6 [126-141]		1	1882.95	115.1	96.5	97.9	90.5		High	High	High	High	High	1.923e-05	9.69e-16	4.81	42.71
FALSE	High	[K].IFVGGLNPEATEEK.[I]		5.56837e-09	4.60138e-05	1	3	4	F1NIB4	F1NIB4 [302-315]		0	1503.77	71.5	144.5	60.7	123.3		High	High	High	High	High	1.923e-05	1.222e-10	3.14	42.48
FALSE	High	[K].IFVGGIPHNCGETELR.[E]	1xCarbamidomethyl [C10]	8.64132e-07	4.60138e-05	1	3	1	A0A1L1RSP5	A0A1L1RSP5 [116-131]		0	1798.89		247.2		152.8		Not Found	High	Not Found	Peak Found	High	1.923e-05	4.26e-08	2.85	39.18
FALSE	High	[K].IFVGGLSANTVVEDVK.[Q]		1.89833e-07	4.60138e-05	1	2	1	E1C1R8	E1C1R8 [112-127]		0	1647.9	85.7	106.8	78.1	129.3		Peak Found	Peak Found	Peak Found	High	High	1.923e-05	7.347e-09	3.05	50.23
FALSE	High	[K].RPAEDMEEEQAFKR.[S]	1xOxidation [M6]	1.06043e-10	4.60138e-05	2	4	7	A0A1D5PSI3; E1C453	A0A1D5PSI3 [19-32]; E1C453 [19-32]		1	1751.8	137.6	2.6	210.8	49	Shared	High	Peak Found	High	High	High	1.923e-05	1.23e-12	4.32	20
FALSE	High	[K].LFVGGLSFDTNEQSLEQVFSK.[Y]		5.75397e-14	4.60138e-05	1	2	2	A0A3Q3AZJ6	A0A3Q3AZJ6 [8-28]		0	2345.17		34.3	299.7	66		Not Found	Peak Found	High	Peak Found	High	1.923e-05	7.608e-16	5.7	55.08
FALSE	High	[R].LFVGNLPADITDEDFK.[R]		8.92872e-10	4.60138e-05	1	1	3	A0A1D5P8I3	A0A1D5P8I3 [239-254]		0	1793.9	115.9	78	109.8	96.3		Peak Found	High	High	High	High	1.923e-05	1.458e-11	3.6	54.22
FALSE	High	[R].LFVGNLPADITDEDFKR.[L]		7.14124e-11	4.60138e-05	1	1	11	A0A1D5P8I3	A0A1D5P8I3 [239-255]		1	1950	111.3	92.3	102.9	93.5		High	High	High	High	High	1.923e-05	7.814e-13	3.73	50.88
FALSE	High	[R].LFVGNLPPDITEEEMR.[K]		3.60219e-08	4.60138e-05	1	1	12	Q5ZIZ5	Q5ZIZ5 [76-91]		0	1859.92	76.4	121.5	77.9	124.1		High	High	High	High	High	1.923e-05	1.062e-09	3.25	51.89
FALSE	High	[R].LFVGNLPTDITEEDFK.[R]		1.82326e-08	4.60138e-05	1	1	3	Q5ZK88	Q5ZK88 [83-98]		0	1837.92	95.8	103.9	78.1	122.2		High	High	Peak Found	High	High	1.923e-05	4.827e-10	3.72	54.1
FALSE	High	[R].LFVGNLPTDITEEDFKR.[L]		2.62888e-10	4.60138e-05	1	1	8	Q5ZK88	Q5ZK88 [83-99]		1	1994.02	101.6	122.7	91.5	84.2		High	High	High	High	High	1.923e-05	3.518e-12	3.23	50.91
FALSE	High	[K].IFVGNVSAACTSGELR.[S]	1xCarbamidomethyl [C10]	3.40893e-11	4.60138e-05	1	1	1	A0A1D5PHL1	A0A1D5PHL1 [113-128]		0	1680.84	60.3	276	63.6			Peak Found	High	Peak Found	Not Found	High	1.923e-05	3.298e-13	4.33	41.7
FALSE	High	[K].RNNIAMLLEANYR.[E]		1.59765e-12	4.60138e-05	1	1	4	F1NSC1	F1NSC1 [382-394]		1	1577.82		167.6		232.4		Not Found	High	Not Found	High	High	1.923e-05	9.463e-15	4.25	46.78
FALSE	High	[K].LFVLFGAEILK.[R]		4.70655e-05	4.60138e-05	1	1	10	A0A1D5PC23	A0A1D5PC23 [87-97]		0	1249.76	110.7	112.2	99.6	77.5		Peak Found	High	Peak Found	High	High	1.923e-05	4.384e-06	2.38	57.28
FALSE	High	[R].RNLDIERPTYTNLNR.[L]		1.36037e-08	4.60138e-05	5	12	9	A0A1D5PAR5; P09644; A0A1D5NW27; F1NWX0; F1NW97	A0A1D5PAR5 [215-229]; P09644 [215-229]; A0A1D5NW27 [215-229]; F1NWX0 [215-229]; F1NW97 [215-229]		1	1874.98	75.4	150.4	88.8	85.4	Shared	High	High	High	High	High	1.923e-05	3.435e-10	3.45	32.37
FALSE	High	[K].IFVMATHGLLSSDAPR.[L]		1.15781e-10	4.60138e-05	1	2	6	F1NZC6	F1NZC6 [293-308]		0	1714.89	85.7	130.2	68.1	116		High	High	High	High	High	1.923e-05	1.36e-12	5.15	45.43
FALSE	High	[K].RNFILDQTNVSAAAQR.[R]		1.51216e-13	4.60138e-05	1	2	3	F1NSP8	F1NSP8 [591-606]		1	1803.95	149	63.6	120	67.4		Peak Found	High	High	High	High	1.923e-05	1.344e-15	3.16	38.62
FALSE	High	[R].RNDPVYIGR.[V]		0.000368132	4.60138e-05	1	2	2	E1BY44	E1BY44 [222-230]		1	1089.58	192.8		207.2			High	Not Found	High	Not Found	High	1.923e-05	4.733e-05	2.21	23.45
FALSE	High	[R].RLWLYLAQAEK.[S]		1.58102e-05	4.60138e-05	1	2	1	E1BR00	E1BR00 [42-52]		1	1390.78	118.8	100.4		180.7		Peak Found	Peak Found	Not Found	High	High	1.923e-05	1.237e-06	3.93	46.46
FALSE	High	[K].IFVGGLSPDTPEEK.[I]		2.2135e-09	4.60138e-05	1	2	8	Q5ZIH1	Q5ZIH1 [86-99]		0	1488.76	114.1	132.2	92	61.7		High	High	High	High	High	1.923e-05	4.187e-11	2.1	42.07
FALSE	High	[K].IFTVDGNLSSGK.[G]		1.67016e-06	4.60138e-05	1	1	4	F1NPM6	F1NPM6 [65-76]		0	1237.64	82.8	95.5	65.6	156.1		High	High	High	High	High	1.923e-05	9.109e-08	3.06	39.26
FALSE	High	[R].LFTTYGTEEQKR.[T]		1.38561e-07	4.60138e-05	1	2	7	A0A1D5P9K6	A0A1D5P9K6 [144-155]		1	1472.74	103.3		106.1	190.6		High	Not Found	High	High	High	1.923e-05	5.068e-09	2.68	28.61
FALSE	High	[K].LFTTVRPLIEVQLTEEQIR.[G]		7.79944e-07	4.60138e-05	1	7	1	E1BY27	E1BY27 [1306-1324]		0	2285.29		197.3		202.7		Not Found	Peak Found	Not Found	High	High	1.923e-05	3.767e-08	3.67	53.95
FALSE	High	[K].RPFGVSLLYIGWDK.[H]		2.16541e-09	4.60138e-05	1	1	1	F1NC02	F1NC02 [128-141]		0	1650.9		198.1		201.9		Not Found	High	Not Found	Peak Found	High	1.923e-05	4.084e-11	3.53	54.62
FALSE	High	[R].RPFGISALIVGFDFDGTPR.[L]		4.57026e-07	4.60138e-05	1	2	1	A0A1D5PJW4	A0A1D5PJW4 [125-143]		0	2065.09		234.5		165.5		Not Found	Peak Found	Not Found	High	High	1.923e-05	2.039e-08	2.82	55.25
FALSE	High	[R].IFSLSGTLETVR.[G]		3.10074e-05	4.60138e-05	1	1	2	F1NNL9	F1NNL9 [291-302]		0	1322.73		180.7		219.3		Not Found	Peak Found	High	High	High	1.923e-05	2.708e-06	2.8	51.36
FALSE	High	[K].RPFEEHWR.[K]		2.07293e-05	4.60138e-05	1	2	4	F1NPJ4	F1NPJ4 [617-624]		0	1156.56	189.1	13.9	197			High	High	High	Not Found	High	1.923e-05	1.701e-06	2.68	24.7
FALSE	High	[R].LFSQEHFVVYR.[G]		1.71361e-05	4.60138e-05	1	1	1	F1NSM1	F1NSM1 [264-274]		0	1424.73		189.2	46.1	164.7		Not Found	High	Peak Found	Peak Found	High	1.923e-05	1.363e-06	2.42	40.96
FALSE	High	[K].IFSSDHDIFR.[E]		7.14342e-07	4.60138e-05	1	2	9	F1NC38	F1NC38 [53-62]		0	1236.6	79	132.9	68.7	119.3		High	High	High	High	High	1.923e-05	3.418e-08	3.14	39.11
FALSE	High	[R].LFSSHDYEKPQEVTLGANK.[V]		1.70997e-15	4.60138e-05	1	1	6	R4GH26	R4GH26 [398-416]		0	2163.07	89.6	132.8	60.7	116.9		High	High	High	High	High	1.923e-05	6.305e-16	5.3	34.97
FALSE	High	[R].RPEQHQPQHHVQPSNPVYQQQPPASQSYGYKEPAAPASTQR.[S]		2.72525e-20	4.60138e-05	1	1	2	D2Z1L9	D2Z1L9 [154-194]		1	4649.24		362.4		37.6		Not Found	High	Not Found	Peak Found	High	1.923e-05	6.305e-16	6.56	26.88
FALSE	High	[K].LFSTAYLMDLGACIK.[T]	1xCarbamidomethyl [C13]	8.23908e-08	4.60138e-05	1	2	3	P27463	P27463 [122-136]		0	1702.85		215.1		184.9		Not Found	High	Not Found	High	High	1.923e-05	2.775e-09	3.38	55.16
FALSE	High	[K].LFSTAYLMDLGACIK.[T]	1xCarbamidomethyl [C13]; 1xOxidation [M8]	1.80348e-07	4.60138e-05	1	2	2	P27463	P27463 [122-136]		0	1718.85		144.6	159.7	95.7		Not Found	High	Peak Found	High	High	1.923e-05	6.903e-09	3.18	54.52
[truncated: 25,919 more rows]
