# Supplementary material for: Molecular Mechanism of HINTW (HINT Gene in W-Chromosome)-Mediated UBE2I (Ubiquitin Conjugating Enzyme E2 I) Interaction in Female Differentiation of Chicken Embryos
Source: Genes (Basel). 2025 Mar 22;16(4):366. doi: 10.3390/genes16040366 (PMC12026566; doi:10.3390/genes16040366)
Supplement: Supplementary file 1 [file genes-16-00366-s001.zip › Table S3.xlsx]

## Sheet: Sheet1
#term ID	term description	observed gene count	background gene count	strength	signal	false discovery rate	matching proteins in your network (IDs)	matching proteins in your network (labels)
GO:0044237	Cellular metabolic process	806	5364	0.2	1.12	1.31e-46	9031.ENSGALP00000000091,9031.ENSGALP00000000189,9031.ENSGALP00000000199,9031.ENSGALP00000000338,9031.ENSGALP00000000509,9031.ENSGALP00000000720,9031.ENSGALP00000000734,9031.ENSGALP00000000782,9031.ENSGALP00000000941,9031.ENSGALP00000000961,9031.ENSGALP00000001013,9031.ENSGALP00000001030,9031.ENSGALP00000001205,9031.ENSGALP00000001253,9031.ENSGALP00000001295,9031.ENSGALP00000001474,9031.ENSGALP000…	SPR,SNRPE,SUPT6H,PSMF1,HNRNPM,STK38,SRSF3,CCDC47,RBBP5,PAK1,RPL22,PPP1R8,SF3A2,EIF2D,MAPKAPK2,HSPA5,NEK6,PANK4,POLR2C,COQ9,RPL38,FN3K,SF3A3,PSMB3,RPL23,PTPN9,MAT2B,ADPGK,MRPS34,AARS,PRPF38B,VCP,BCAS2,SMU1,NDUFB6,TAF15,NCBP1,PARG,THRAP3,HSD17B4,ACSM3,OGDHL,ADPRHL2,GALK1,NUBP2,CDC73,MAT1A,GMPPB,SF3B3,POLR2E,MRPL17,RPL10A,PIWIL1,UBE4B,NME4,XRN1,SNRPC,PGD,NUDT3,TARDBP,PRPF8,UTP18,PSMA4,MRPL44,RPA1,CD…
GO:0008152	Metabolic process	929	6649	0.17	1.04	2.76e-45	9031.ENSGALP00000000091,9031.ENSGALP00000000189,9031.ENSGALP00000000199,9031.ENSGALP00000000338,9031.ENSGALP00000000509,9031.ENSGALP00000000720,9031.ENSGALP00000000734,9031.ENSGALP00000000782,9031.ENSGALP00000000941,9031.ENSGALP00000000961,9031.ENSGALP00000001013,9031.ENSGALP00000001030,9031.ENSGALP00000001048,9031.ENSGALP00000001205,9031.ENSGALP00000001253,9031.ENSGALP00000001295,9031.ENSGALP000…	SPR,SNRPE,SUPT6H,PSMF1,HNRNPM,STK38,SRSF3,CCDC47,RBBP5,PAK1,RPL22,PPP1R8,RPA2,SF3A2,EIF2D,MAPKAPK2,HSPA5,PSMB7,NEK6,PANK4,POLR2C,COQ9,RPL38,FN3K,SF3A3,PSMB3,RPL23,GLT8D1,SIN3A,PTPN9,MAT2B,ADPGK,MRPS34,PMPCA,AARS,PRPF38B,VCP,BCAS2,SMU1,NDUFB6,TAF15,NCBP1,PARG,THRAP3,HSD17B4,ACSM3,OGDHL,ADPRHL2,GALK1,NUBP2,CDC73,MAT1A,GMPPB,SF3B3,POLR2E,MRPL17,RPL10A,PIWIL1,UBE4B,NME4,XRN1,SNRPC,PGD,NUDT3,DCXR,TARD…
GO:0071704	Organic substance metabolic process	868	6247	0.17	1.02	5.39e-39	9031.ENSGALP00000000091,9031.ENSGALP00000000189,9031.ENSGALP00000000199,9031.ENSGALP00000000338,9031.ENSGALP00000000509,9031.ENSGALP00000000720,9031.ENSGALP00000000734,9031.ENSGALP00000000782,9031.ENSGALP00000000941,9031.ENSGALP00000000961,9031.ENSGALP00000001013,9031.ENSGALP00000001030,9031.ENSGALP00000001048,9031.ENSGALP00000001205,9031.ENSGALP00000001253,9031.ENSGALP00000001295,9031.ENSGALP000…	SPR,SNRPE,SUPT6H,PSMF1,HNRNPM,STK38,SRSF3,CCDC47,RBBP5,PAK1,RPL22,PPP1R8,RPA2,SF3A2,EIF2D,MAPKAPK2,HSPA5,PSMB7,NEK6,PANK4,POLR2C,COQ9,RPL38,SF3A3,PSMB3,RPL23,GLT8D1,SIN3A,PTPN9,MAT2B,ADPGK,MRPS34,PMPCA,AARS,PRPF38B,VCP,BCAS2,SMU1,TAF15,NCBP1,PARG,THRAP3,HSD17B4,ACSM3,OGDHL,ADPRHL2,GALK1,CDC73,MAT1A,GMPPB,SF3B3,POLR2E,MRPL17,RPL10A,PIWIL1,UBE4B,NME4,XRN1,SNRPC,PGD,NUDT3,DCXR,TARDBP,PRPF8,UTP18,PSM…
GO:0034641	Cellular nitrogen compound metabolic process	480	2737	0.27	1.25	2.5e-36	9031.ENSGALP00000000091,9031.ENSGALP00000000189,9031.ENSGALP00000000199,9031.ENSGALP00000000509,9031.ENSGALP00000000734,9031.ENSGALP00000001013,9031.ENSGALP00000001030,9031.ENSGALP00000001205,9031.ENSGALP00000001253,9031.ENSGALP00000001762,9031.ENSGALP00000001766,9031.ENSGALP00000002218,9031.ENSGALP00000002338,9031.ENSGALP00000002493,9031.ENSGALP00000002754,9031.ENSGALP00000002760,9031.ENSGALP000…	SPR,SNRPE,SUPT6H,HNRNPM,SRSF3,RPL22,PPP1R8,SF3A2,EIF2D,PANK4,POLR2C,RPL38,SF3A3,RPL23,ADPGK,MRPS34,AARS,PRPF38B,VCP,BCAS2,SMU1,TAF15,NCBP1,PARG,THRAP3,HSD17B4,ACSM3,OGDHL,ADPRHL2,GALK1,CDC73,GMPPB,SF3B3,POLR2E,MRPL17,RPL10A,PIWIL1,NME4,XRN1,SNRPC,NUDT3,TARDBP,PRPF8,UTP18,MRPL44,RPA1,CDK1,EXOSC10,UPF1,APOBEC2,ITPA,PTRF,STAT3,GSS,EIF3I,MTOR,ACSS2,LSM4,AIMP2,BYSL,RBBP4,YARS,NUP155,UCK1,PIN4,GEMIN5,R…
GO:0044238	Primary metabolic process	814	5951	0.16	0.99	1.82e-32	9031.ENSGALP00000000189,9031.ENSGALP00000000199,9031.ENSGALP00000000338,9031.ENSGALP00000000509,9031.ENSGALP00000000720,9031.ENSGALP00000000734,9031.ENSGALP00000000782,9031.ENSGALP00000000941,9031.ENSGALP00000000961,9031.ENSGALP00000001013,9031.ENSGALP00000001030,9031.ENSGALP00000001048,9031.ENSGALP00000001205,9031.ENSGALP00000001253,9031.ENSGALP00000001295,9031.ENSGALP00000001474,9031.ENSGALP000…	SNRPE,SUPT6H,PSMF1,HNRNPM,STK38,SRSF3,CCDC47,RBBP5,PAK1,RPL22,PPP1R8,RPA2,SF3A2,EIF2D,MAPKAPK2,HSPA5,PSMB7,NEK6,PANK4,POLR2C,RPL38,SF3A3,PSMB3,RPL23,GLT8D1,SIN3A,PTPN9,ADPGK,MRPS34,PMPCA,AARS,PRPF38B,VCP,BCAS2,SMU1,TAF15,NCBP1,PARG,THRAP3,HSD17B4,ACSM3,OGDHL,ADPRHL2,GALK1,CDC73,GMPPB,SF3B3,POLR2E,MRPL17,RPL10A,PIWIL1,UBE4B,NME4,XRN1,SNRPC,PGD,NUDT3,DCXR,TARDBP,PRPF8,UTP18,PSMA4,MRPL44,RPA1,CDK1,E…
GO:0006807	Nitrogen compound metabolic process	757	5423	0.17	1	1.42e-31	9031.ENSGALP00000000091,9031.ENSGALP00000000189,9031.ENSGALP00000000199,9031.ENSGALP00000000338,9031.ENSGALP00000000509,9031.ENSGALP00000000720,9031.ENSGALP00000000734,9031.ENSGALP00000000782,9031.ENSGALP00000000941,9031.ENSGALP00000000961,9031.ENSGALP00000001013,9031.ENSGALP00000001030,9031.ENSGALP00000001048,9031.ENSGALP00000001205,9031.ENSGALP00000001253,9031.ENSGALP00000001295,9031.ENSGALP000…	SPR,SNRPE,SUPT6H,PSMF1,HNRNPM,STK38,SRSF3,CCDC47,RBBP5,PAK1,RPL22,PPP1R8,RPA2,SF3A2,EIF2D,MAPKAPK2,HSPA5,PSMB7,NEK6,PANK4,POLR2C,RPL38,SF3A3,PSMB3,RPL23,SIN3A,PTPN9,ADPGK,MRPS34,PMPCA,AARS,PRPF38B,VCP,BCAS2,SMU1,TAF15,NCBP1,PARG,THRAP3,HSD17B4,ACSM3,OGDHL,ADPRHL2,GALK1,CDC73,GMPPB,SF3B3,POLR2E,MRPL17,RPL10A,PIWIL1,UBE4B,NME4,XRN1,SNRPC,NUDT3,TARDBP,PRPF8,UTP18,PSMA4,MRPL44,RPA1,CDK1,EXOSC10,ERLIN…
GO:0043603	Cellular amide metabolic process	170	584	0.49	1.82	7.97e-30	9031.ENSGALP00000001013,9031.ENSGALP00000001253,9031.ENSGALP00000002218,9031.ENSGALP00000002493,9031.ENSGALP00000002760,9031.ENSGALP00000003043,9031.ENSGALP00000003418,9031.ENSGALP00000003439,9031.ENSGALP00000004094,9031.ENSGALP00000004159,9031.ENSGALP00000004833,9031.ENSGALP00000005180,9031.ENSGALP00000005271,9031.ENSGALP00000005308,9031.ENSGALP00000005367,9031.ENSGALP00000005633,9031.ENSGALP000…	RPL22,EIF2D,RPL38,RPL23,MRPS34,AARS,HSD17B4,ACSM3,MRPL17,RPL10A,MRPL44,GSS,EIF3I,ACSS2,AIMP2,YARS,RPL23A,TARSL2,ADAM10,CPD,MRPL21,RPS14,GLA,FARSB,RPS2,MRPS23,EEF1A2,RPL27A,RPS13,EARS2,FTCD,GGT2,MRPS11,MRPL46,ACOT8,RPLP0,LARS1,SUCLG2,DLAT,ACSL4,EIF3J,GSTO2,RPL32,MRPS25,MCTS1,MRPS5,EEF1B2,MRPL2,ACSS1,GPAM,RPL12,IDH1,GFM1,AADAT,ASNS,CPM,ABCE1,HPGDS,SPCS3,WARS1,NAGA,EIF3M,EIF3L,BDH2,DARS,EIF3D,RMND1,…
GO:0010467	Gene expression	307	1538	0.33	1.35	2.77e-29	9031.ENSGALP00000000189,9031.ENSGALP00000000199,9031.ENSGALP00000000509,9031.ENSGALP00000000734,9031.ENSGALP00000001013,9031.ENSGALP00000001030,9031.ENSGALP00000001205,9031.ENSGALP00000001253,9031.ENSGALP00000001766,9031.ENSGALP00000002218,9031.ENSGALP00000002338,9031.ENSGALP00000002493,9031.ENSGALP00000002760,9031.ENSGALP00000003014,9031.ENSGALP00000003043,9031.ENSGALP00000003060,9031.ENSGALP000…	SNRPE,SUPT6H,HNRNPM,SRSF3,RPL22,PPP1R8,SF3A2,EIF2D,POLR2C,RPL38,SF3A3,RPL23,MRPS34,PMPCA,AARS,PRPF38B,BCAS2,SMU1,TAF15,NCBP1,THRAP3,CDC73,SF3B3,POLR2E,MRPL17,RPL10A,SNRPC,TARDBP,PRPF8,UTP18,MRPL44,EXOSC10,APOBEC2,PTRF,STAT3,EIF3I,LSM4,AIMP2,BYSL,YARS,NUP155,PIN4,GEMIN5,RPL23A,TARSL2,SRSF10,ADAM10,CPD,MRPL21,RPS14,BUD31,GLE1,PPIH,TAF4,FARSB,RPS2,TCOF1,ADIPOQ,MRPS23,TFIP11,EEF1A2,DR1,RPL27A,PRPF6,N…
GO:0044281	Small molecule metabolic process	263	1216	0.36	1.44	3.42e-29	9031.ENSGALP00000000091,9031.ENSGALP00000001762,9031.ENSGALP00000001795,9031.ENSGALP00000002680,9031.ENSGALP00000002754,9031.ENSGALP00000003043,9031.ENSGALP00000003301,9031.ENSGALP00000003418,9031.ENSGALP00000003439,9031.ENSGALP00000003546,9031.ENSGALP00000003627,9031.ENSGALP00000003899,9031.ENSGALP00000003934,9031.ENSGALP00000004225,9031.ENSGALP00000004417,9031.ENSGALP00000004459,9031.ENSGALP000…	SPR,PANK4,COQ9,MAT2B,ADPGK,AARS,PARG,HSD17B4,ACSM3,OGDHL,GALK1,MAT1A,GMPPB,NME4,PGD,NUDT3,DCXR,ERLIN2,APOBEC2,STAR,ITPA,ERLIN1,MTOR,ACSS2,YARS,UCK1,TARSL2,ADA,BLMH,HPD,BHMT2,PRPS1L1,ADK,PRPSAP2,PLA2G4A,FARSB,GRHPR,ADIPOQ,HDLBP,ACAA1,NDUFAB1,EARS2,FTCD,FAH,GGT2,UPB1,ACOT8,ATP5L,CPT1A,APOA1,ACOX2,COQ5,GOT1,LARS1,SUCLG2,PRTFDC1,UPRT,DLAT,LOC417013,ACSL4,NAMPTP1,NT5C2,GSTO2,NDUFS1,ACSS1,XDH,CUBN,GPAM…
GO:0006518	Peptide metabolic process	138	410	0.55	2.02	4.58e-29	9031.ENSGALP00000001013,9031.ENSGALP00000001253,9031.ENSGALP00000002218,9031.ENSGALP00000002493,9031.ENSGALP00000002760,9031.ENSGALP00000003043,9031.ENSGALP00000004094,9031.ENSGALP00000004159,9031.ENSGALP00000004833,9031.ENSGALP00000005180,9031.ENSGALP00000005271,9031.ENSGALP00000005367,9031.ENSGALP00000005633,9031.ENSGALP00000006308,9031.ENSGALP00000006337,9031.ENSGALP00000006687,9031.ENSGALP000…	RPL22,EIF2D,RPL38,RPL23,MRPS34,AARS,MRPL17,RPL10A,MRPL44,GSS,EIF3I,AIMP2,YARS,RPL23A,TARSL2,ADAM10,CPD,MRPL21,RPS14,FARSB,RPS2,MRPS23,EEF1A2,RPL27A,RPS13,EARS2,GGT2,MRPS11,MRPL46,RPLP0,LARS1,EIF3J,GSTO2,RPL32,MRPS25,MCTS1,MRPS5,EEF1B2,MRPL2,RPL12,IDH1,GFM1,CPM,ABCE1,HPGDS,SPCS3,WARS1,EIF3M,EIF3L,BDH2,DARS,EIF3D,RMND1,SEPSECS,MRPL10,RPS20,DHX29,GSTK1,NLN,LNPEP,QRSL1,RARS2,GCLC,GSTA3,RPS7,EIF1AX,EI…
GO:0043043	Peptide biosynthetic process	118	319	0.59	2.13	1.55e-27	9031.ENSGALP00000001013,9031.ENSGALP00000001253,9031.ENSGALP00000002218,9031.ENSGALP00000002493,9031.ENSGALP00000002760,9031.ENSGALP00000003043,9031.ENSGALP00000004094,9031.ENSGALP00000004159,9031.ENSGALP00000004833,9031.ENSGALP00000005180,9031.ENSGALP00000005271,9031.ENSGALP00000005367,9031.ENSGALP00000005633,9031.ENSGALP00000006308,9031.ENSGALP00000006337,9031.ENSGALP00000006944,9031.ENSGALP000…	RPL22,EIF2D,RPL38,RPL23,MRPS34,AARS,MRPL17,RPL10A,MRPL44,GSS,EIF3I,AIMP2,YARS,RPL23A,TARSL2,MRPL21,RPS14,FARSB,RPS2,MRPS23,EEF1A2,RPL27A,RPS13,EARS2,GGT2,MRPS11,MRPL46,RPLP0,LARS1,EIF3J,RPL32,MRPS25,MCTS1,MRPS5,EEF1B2,MRPL2,RPL12,GFM1,ABCE1,WARS1,EIF3M,EIF3L,BDH2,DARS,EIF3D,RMND1,SEPSECS,MRPL10,RPS20,DHX29,QRSL1,RARS2,GCLC,RPS7,EIF1AX,EIF5B,MRPS9,RPS21,RPS11,MRPS26,DRG1,RPL39L,EIF5A,RPL27,RPL19,M…
GO:0006412	Translation	114	307	0.6	2.11	1.1e-26	9031.ENSGALP00000001013,9031.ENSGALP00000001253,9031.ENSGALP00000002218,9031.ENSGALP00000002493,9031.ENSGALP00000002760,9031.ENSGALP00000003043,9031.ENSGALP00000004094,9031.ENSGALP00000004159,9031.ENSGALP00000004833,9031.ENSGALP00000005271,9031.ENSGALP00000005367,9031.ENSGALP00000005633,9031.ENSGALP00000006308,9031.ENSGALP00000006337,9031.ENSGALP00000006944,9031.ENSGALP00000007287,9031.ENSGALP000…	RPL22,EIF2D,RPL38,RPL23,MRPS34,AARS,MRPL17,RPL10A,MRPL44,EIF3I,AIMP2,YARS,RPL23A,TARSL2,MRPL21,RPS14,FARSB,RPS2,MRPS23,EEF1A2,RPL27A,RPS13,EARS2,MRPS11,MRPL46,RPLP0,LARS1,EIF3J,RPL32,MRPS25,MCTS1,MRPS5,EEF1B2,MRPL2,RPL12,GFM1,ABCE1,WARS1,EIF3M,EIF3L,DARS,EIF3D,RMND1,SEPSECS,MRPL10,RPS20,DHX29,QRSL1,RARS2,RPS7,EIF1AX,EIF5B,MRPS9,RPS21,RPS11,MRPS26,DRG1,RPL39L,EIF5A,RPL27,RPL19,MRPL27,LARS2,SRBD1,R…
GO:0043604	Amide biosynthetic process	131	404	0.54	1.91	2.76e-26	9031.ENSGALP00000001013,9031.ENSGALP00000001253,9031.ENSGALP00000002218,9031.ENSGALP00000002493,9031.ENSGALP00000002760,9031.ENSGALP00000003043,9031.ENSGALP00000004094,9031.ENSGALP00000004159,9031.ENSGALP00000004833,9031.ENSGALP00000005180,9031.ENSGALP00000005271,9031.ENSGALP00000005308,9031.ENSGALP00000005367,9031.ENSGALP00000005633,9031.ENSGALP00000006308,9031.ENSGALP00000006337,9031.ENSGALP000…	RPL22,EIF2D,RPL38,RPL23,MRPS34,AARS,MRPL17,RPL10A,MRPL44,GSS,EIF3I,ACSS2,AIMP2,YARS,RPL23A,TARSL2,MRPL21,RPS14,FARSB,RPS2,MRPS23,EEF1A2,RPL27A,RPS13,EARS2,GGT2,MRPS11,MRPL46,RPLP0,LARS1,DLAT,ACSL4,EIF3J,RPL32,MRPS25,MCTS1,MRPS5,EEF1B2,MRPL2,ACSS1,RPL12,GFM1,ASNS,ABCE1,WARS1,EIF3M,EIF3L,BDH2,DARS,EIF3D,RMND1,FH,SEPSECS,MRPL10,RPS20,DHX29,QRSL1,RARS2,GCLC,RPS7,EIF1AX,EIF5B,MRPS9,ACAT1,RPS21,RPS11,M…
GO:1901566	Organonitrogen compound biosynthetic process	225	1007	0.38	1.44	2.91e-26	9031.ENSGALP00000000091,9031.ENSGALP00000001013,9031.ENSGALP00000001253,9031.ENSGALP00000001762,9031.ENSGALP00000002218,9031.ENSGALP00000002493,9031.ENSGALP00000002760,9031.ENSGALP00000003043,9031.ENSGALP00000003934,9031.ENSGALP00000004094,9031.ENSGALP00000004159,9031.ENSGALP00000004225,9031.ENSGALP00000004833,9031.ENSGALP00000005180,9031.ENSGALP00000005271,9031.ENSGALP00000005274,9031.ENSGALP000…	SPR,RPL22,EIF2D,PANK4,RPL38,RPL23,MRPS34,AARS,GMPPB,MRPL17,RPL10A,NME4,MRPL44,GSS,EIF3I,MTOR,ACSS2,AIMP2,GOLGA7,YARS,UCK1,RPL23A,TARSL2,ADA,MRPL21,BHMT2,RPS14,PRPS1L1,ADK,PRPSAP2,PLA2G4A,FARSB,CHDH,RPS2,MRPS23,EEF1A2,RPL27A,RPS13,EARS2,COG7,GGT2,UPB1,MRPS11,MRPL46,ATP5L,MLEC,APOA1,RPLP0,GOT1,LARS1,PRTFDC1,UPRT,DLAT,ACSL4,NAMPTP1,EIF3J,ALDH7A1,RPL32,MRPS25,MCTS1,MRPS5,EEF1B2,MRPL2,ACSS1,NMT2,RPL12…
GO:1901360	Organic cyclic compound metabolic process	394	2381	0.25	1.11	4.22e-24	9031.ENSGALP00000000091,9031.ENSGALP00000000189,9031.ENSGALP00000000199,9031.ENSGALP00000000509,9031.ENSGALP00000000734,9031.ENSGALP00000001030,9031.ENSGALP00000001205,9031.ENSGALP00000001762,9031.ENSGALP00000001766,9031.ENSGALP00000002338,9031.ENSGALP00000002754,9031.ENSGALP00000003043,9031.ENSGALP00000003060,9031.ENSGALP00000003089,9031.ENSGALP00000003113,9031.ENSGALP00000003130,9031.ENSGALP000…	SPR,SNRPE,SUPT6H,HNRNPM,SRSF3,PPP1R8,SF3A2,PANK4,POLR2C,SF3A3,ADPGK,AARS,PRPF38B,VCP,BCAS2,SMU1,TAF15,NCBP1,PARG,THRAP3,HSD17B4,ACSM3,OGDHL,ADPRHL2,GALK1,CDC73,GMPPB,SF3B3,POLR2E,RPL10A,PIWIL1,NME4,XRN1,SNRPC,NUDT3,TARDBP,PRPF8,UTP18,MRPL44,RPA1,CDK1,EXOSC10,ERLIN2,UPF1,APOBEC2,STAR,ITPA,PTRF,STAT3,ERLIN1,MTOR,ACSS2,LSM4,BYSL,RBBP4,YARS,NUP155,UCK1,PIN4,GEMIN5,TARSL2,SRSF10,G3BP1,ADA,HPD,RPS14,BU…
GO:0009987	Cellular process	1403	13118	0.06	0.77	8.05e-24	9031.ENSGALP00000000091,9031.ENSGALP00000000189,9031.ENSGALP00000000199,9031.ENSGALP00000000211,9031.ENSGALP00000000338,9031.ENSGALP00000000423,9031.ENSGALP00000000471,9031.ENSGALP00000000509,9031.ENSGALP00000000720,9031.ENSGALP00000000734,9031.ENSGALP00000000782,9031.ENSGALP00000000855,9031.ENSGALP00000000864,9031.ENSGALP00000000941,9031.ENSGALP00000000961,9031.ENSGALP00000001013,9031.ENSGALP000…
9031.ENSGALP00000071548,9031.ENSGALP00000071662,9031.ENSGALP00000071694,9031.ENSGALP00000071736,9031.ENSGALP00000071776,9031.ENSGALP00000071924,9031.ENSGALP00000071972,9031.ENSGALP00000072026,9031.ENSGALP00000072058,9031.ENSGALP00000072195,9031.ENSGALP00000072215,9031.ENSGALP00000072370,9031.ENSGALP00000072539,9031.ENSGALP00000072559,9031.ENSGALP00000072561,9031.ENSGALP00000072608,9031.ENSGALP000…	SPR,SNRPE,SUPT6H,BRD2,PSMF1,CSRP1,TIMM44,HNRNPM,STK38,SRSF3,CCDC47,CDH1,RAB11B,RBBP5,PAK1,RPL22,STX12,PPP1R8,RPA2,SF3A2,EIF2D,MAPKAPK2,NUDC,HSPA5,NSF,NEK6,PANK4,POLR2C,COQ9,RABGAP1,BSG,RANBP10,OPCML,RPL38,RAB14,RAP1A,VPS26B,VWA1,FN3K,SF3A3,PSMB3,GNL3,RPL23,GLT8D1,PTPN9,SCAMP2,SLC16A1,NPTN,MAT2B,ADPGK,MRPS34,SAFB2,PMPCA,OLFML3,AARS,PRPF38B,VCP,BCAS2,SMU1,NDUFB6,TAF15,NCBP1,CHMP4B,PARG,THRAP3,HSD17…
GO:1901564	Organonitrogen compound metabolic process	563	3917	0.18	0.98	3.87e-23	9031.ENSGALP00000000091,9031.ENSGALP00000000338,9031.ENSGALP00000000720,9031.ENSGALP00000000782,9031.ENSGALP00000000941,9031.ENSGALP00000000961,9031.ENSGALP00000001013,9031.ENSGALP00000001253,9031.ENSGALP00000001295,9031.ENSGALP00000001474,9031.ENSGALP00000001655,9031.ENSGALP00000001685,9031.ENSGALP00000001762,9031.ENSGALP00000002218,9031.ENSGALP00000002420,9031.ENSGALP00000002493,9031.ENSGALP000…	SPR,PSMF1,STK38,CCDC47,RBBP5,PAK1,RPL22,EIF2D,MAPKAPK2,HSPA5,PSMB7,NEK6,PANK4,RPL38,PSMB3,RPL23,SIN3A,PTPN9,ADPGK,MRPS34,PMPCA,AARS,VCP,PARG,HSD17B4,ACSM3,OGDHL,ADPRHL2,GALK1,CDC73,GMPPB,SF3B3,MRPL17,RPL10A,UBE4B,NME4,NUDT3,PSMA4,MRPL44,CDK1,ERLIN2,SCPEP1,APOBEC2,ASH2L,ZFR2,GSS,ERLIN1,FAF2,EIF3I,MTOR,ACSS2,AIMP2,GOLGA7,RBBP4,YARS,MMP2,UBLCP1,UCK1,RPL23A,TARSL2,ADA,ADAM10,BLMH,PLG,CPD,HPD,MRPL21,B…
GO:0009058	Biosynthetic process	321	1819	0.27	1.16	8.48e-23	9031.ENSGALP00000000091,9031.ENSGALP00000000199,9031.ENSGALP00000001013,9031.ENSGALP00000001253,9031.ENSGALP00000001762,9031.ENSGALP00000001766,9031.ENSGALP00000001795,9031.ENSGALP00000002218,9031.ENSGALP00000002493,9031.ENSGALP00000002505,9031.ENSGALP00000002680,9031.ENSGALP00000002760,9031.ENSGALP00000003043,9031.ENSGALP00000003089,9031.ENSGALP00000003439,9031.ENSGALP00000003888,9031.ENSGALP000…	SPR,SUPT6H,RPL22,EIF2D,PANK4,POLR2C,COQ9,RPL38,RPL23,GLT8D1,MAT2B,MRPS34,AARS,VCP,ACSM3,CDC73,MAT1A,GMPPB,POLR2E,MRPL17,RPL10A,NME4,PGD,MRPL44,RPA1,STAR,PTRF,STAT3,GSS,EIF3I,MTOR,ACSS2,AIMP2,GOLGA7,YARS,UCK1,PBLD,RPL23A,TARSL2,ADA,MRPL21,BHMT2,RPS14,PRPS1L1,ADK,PRPSAP2,PLA2G4A,TAF4,FARSB,TKT,CHDH,DHRS11,RPS2,TCOF1,MRPS23,EEF1A2,DR1,RPL27A,NDUFAB1,RPS13,EARS2,COG7,DDTL,GGT2,UPB1,MRPS11,MRPL46,ATP5…
GO:0006725	Cellular aromatic compound metabolic process	369	2215	0.25	1.11	8.92e-23	9031.ENSGALP00000000091,9031.ENSGALP00000000189,9031.ENSGALP00000000199,9031.ENSGALP00000000509,9031.ENSGALP00000000734,9031.ENSGALP00000001030,9031.ENSGALP00000001205,9031.ENSGALP00000001762,9031.ENSGALP00000001766,9031.ENSGALP00000002338,9031.ENSGALP00000002754,9031.ENSGALP00000003043,9031.ENSGALP00000003060,9031.ENSGALP00000003089,9031.ENSGALP00000003113,9031.ENSGALP00000003130,9031.ENSGALP000…	SPR,SNRPE,SUPT6H,HNRNPM,SRSF3,PPP1R8,SF3A2,PANK4,POLR2C,SF3A3,ADPGK,AARS,PRPF38B,VCP,BCAS2,SMU1,TAF15,NCBP1,PARG,THRAP3,HSD17B4,ACSM3,OGDHL,ADPRHL2,GALK1,CDC73,GMPPB,SF3B3,POLR2E,RPL10A,PIWIL1,NME4,XRN1,SNRPC,NUDT3,TARDBP,PRPF8,UTP18,MRPL44,RPA1,CDK1,EXOSC10,UPF1,APOBEC2,ITPA,PTRF,STAT3,MTOR,ACSS2,LSM4,BYSL,RBBP4,YARS,NUP155,UCK1,PIN4,GEMIN5,TARSL2,SRSF10,G3BP1,ADA,HPD,RPS14,BUD31,PPIH,PRPS1L1,AD…
GO:0046483	Heterocycle metabolic process	365	2183	0.25	1.11	9.43e-23	9031.ENSGALP00000000091,9031.ENSGALP00000000189,9031.ENSGALP00000000199,9031.ENSGALP00000000509,9031.ENSGALP00000000734,9031.ENSGALP00000001030,9031.ENSGALP00000001205,9031.ENSGALP00000001762,9031.ENSGALP00000001766,9031.ENSGALP00000002338,9031.ENSGALP00000002754,9031.ENSGALP00000003043,9031.ENSGALP00000003060,9031.ENSGALP00000003089,9031.ENSGALP00000003113,9031.ENSGALP00000003130,9031.ENSGALP000…	SPR,SNRPE,SUPT6H,HNRNPM,SRSF3,PPP1R8,SF3A2,PANK4,POLR2C,SF3A3,ADPGK,AARS,PRPF38B,VCP,BCAS2,SMU1,TAF15,NCBP1,PARG,THRAP3,HSD17B4,ACSM3,OGDHL,ADPRHL2,GALK1,CDC73,GMPPB,SF3B3,POLR2E,RPL10A,PIWIL1,NME4,XRN1,SNRPC,NUDT3,TARDBP,PRPF8,UTP18,MRPL44,RPA1,CDK1,EXOSC10,UPF1,APOBEC2,ITPA,PTRF,STAT3,MTOR,ACSS2,LSM4,BYSL,RBBP4,YARS,NUP155,UCK1,PIN4,GEMIN5,TARSL2,SRSF10,G3BP1,ADA,RPS14,BUD31,PPIH,PRPS1L1,ADK,PR…
GO:1901576	Organic substance biosynthetic process	314	1774	0.27	1.16	1.86e-22	9031.ENSGALP00000000091,9031.ENSGALP00000000199,9031.ENSGALP00000001013,9031.ENSGALP00000001253,9031.ENSGALP00000001762,9031.ENSGALP00000001766,9031.ENSGALP00000001795,9031.ENSGALP00000002218,9031.ENSGALP00000002493,9031.ENSGALP00000002505,9031.ENSGALP00000002680,9031.ENSGALP00000002760,9031.ENSGALP00000003043,9031.ENSGALP00000003089,9031.ENSGALP00000003439,9031.ENSGALP00000003888,9031.ENSGALP000…	SPR,SUPT6H,RPL22,EIF2D,PANK4,POLR2C,COQ9,RPL38,RPL23,GLT8D1,MAT2B,MRPS34,AARS,VCP,ACSM3,CDC73,MAT1A,GMPPB,POLR2E,MRPL17,RPL10A,NME4,PGD,MRPL44,RPA1,STAR,PTRF,STAT3,GSS,EIF3I,MTOR,ACSS2,AIMP2,GOLGA7,YARS,UCK1,RPL23A,TARSL2,ADA,MRPL21,BHMT2,RPS14,PRPS1L1,ADK,PRPSAP2,PLA2G4A,TAF4,FARSB,TKT,CHDH,DHRS11,RPS2,TCOF1,MRPS23,EEF1A2,DR1,RPL27A,NDUFAB1,RPS13,EARS2,COG7,DDTL,GGT2,UPB1,MRPS11,MRPL46,ATP5L,MLE…
GO:0006082	Organic acid metabolic process	156	621	0.43	1.51	7.26e-22	9031.ENSGALP00000002754,9031.ENSGALP00000003043,9031.ENSGALP00000003418,9031.ENSGALP00000003439,9031.ENSGALP00000003546,9031.ENSGALP00000003627,9031.ENSGALP00000004417,9031.ENSGALP00000005308,9031.ENSGALP00000005633,9031.ENSGALP00000006337,9031.ENSGALP00000006762,9031.ENSGALP00000006919,9031.ENSGALP00000007182,9031.ENSGALP00000008107,9031.ENSGALP00000008398,9031.ENSGALP00000008696,9031.ENSGALP000…	ADPGK,AARS,HSD17B4,ACSM3,OGDHL,GALK1,PGD,ACSS2,YARS,TARSL2,BLMH,HPD,BHMT2,PLA2G4A,FARSB,GRHPR,ADIPOQ,ACAA1,NDUFAB1,EARS2,FTCD,FAH,GGT2,UPB1,ACOT8,CPT1A,ACOX2,GOT1,LARS1,DLAT,LOC417013,ACSL4,GSTO2,ACSS1,XDH,GPAM,CROT,IDH1,HAO1,MDH1,EPHX1,PNPLA8,AADAT,ASNS,HPGDS,PAPSS1,HACL1,WARS1,CTH,QKI,ACAT2,ACO2,DBI,BDH2,DARS,TST,BPGM,DDC,FH,SDHA,CMAS,ALDH8A1,TPI1,PRKAA1,HGD,DDO,ALDH1A1,PSAT1,QRSL1,ACOX3,PTGR1,…
GO:0043436	Oxoacid metabolic process	155	616	0.43	1.51	8.58e-22	9031.ENSGALP00000002754,9031.ENSGALP00000003043,9031.ENSGALP00000003418,9031.ENSGALP00000003439,9031.ENSGALP00000003546,9031.ENSGALP00000003627,9031.ENSGALP00000004417,9031.ENSGALP00000005308,9031.ENSGALP00000005633,9031.ENSGALP00000006337,9031.ENSGALP00000006762,9031.ENSGALP00000006919,9031.ENSGALP00000007182,9031.ENSGALP00000008107,9031.ENSGALP00000008398,9031.ENSGALP00000008696,9031.ENSGALP000…	ADPGK,AARS,HSD17B4,ACSM3,OGDHL,GALK1,PGD,ACSS2,YARS,TARSL2,BLMH,HPD,BHMT2,PLA2G4A,FARSB,GRHPR,ADIPOQ,ACAA1,NDUFAB1,EARS2,FTCD,FAH,GGT2,UPB1,ACOT8,CPT1A,ACOX2,GOT1,LARS1,DLAT,LOC417013,ACSL4,GSTO2,ACSS1,GPAM,CROT,IDH1,HAO1,MDH1,EPHX1,PNPLA8,AADAT,ASNS,HPGDS,PAPSS1,HACL1,WARS1,CTH,QKI,ACAT2,ACO2,DBI,BDH2,DARS,TST,BPGM,DDC,FH,SDHA,CMAS,ALDH8A1,TPI1,PRKAA1,HGD,DDO,ALDH1A1,PSAT1,QRSL1,ACOX3,PTGR1,RARS…
GO:0019752	Carboxylic acid metabolic process	154	611	0.43	1.51	1.02e-21	9031.ENSGALP00000002754,9031.ENSGALP00000003043,9031.ENSGALP00000003418,9031.ENSGALP00000003439,9031.ENSGALP00000003546,9031.ENSGALP00000003627,9031.ENSGALP00000004417,9031.ENSGALP00000005308,9031.ENSGALP00000005633,9031.ENSGALP00000006337,9031.ENSGALP00000006762,9031.ENSGALP00000006919,9031.ENSGALP00000007182,9031.ENSGALP00000008107,9031.ENSGALP00000008398,9031.ENSGALP00000008696,9031.ENSGALP000…	ADPGK,AARS,HSD17B4,ACSM3,OGDHL,GALK1,PGD,ACSS2,YARS,TARSL2,BLMH,HPD,BHMT2,PLA2G4A,FARSB,GRHPR,ADIPOQ,ACAA1,NDUFAB1,EARS2,FTCD,FAH,GGT2,UPB1,ACOT8,CPT1A,ACOX2,GOT1,LARS1,DLAT,LOC417013,ACSL4,GSTO2,ACSS1,GPAM,CROT,IDH1,HAO1,MDH1,EPHX1,PNPLA8,AADAT,ASNS,HPGDS,HACL1,WARS1,CTH,QKI,ACAT2,ACO2,DBI,BDH2,DARS,TST,BPGM,DDC,FH,SDHA,CMAS,ALDH8A1,TPI1,PRKAA1,HGD,DDO,ALDH1A1,PSAT1,QRSL1,ACOX3,PTGR1,RARS2,GCLC,…
GO:0044271	Cellular nitrogen compound biosynthetic process	213	1023	0.34	1.3	1.64e-21	9031.ENSGALP00000000091,9031.ENSGALP00000000199,9031.ENSGALP00000001013,9031.ENSGALP00000001253,9031.ENSGALP00000001762,9031.ENSGALP00000001766,9031.ENSGALP00000002218,9031.ENSGALP00000002493,9031.ENSGALP00000002760,9031.ENSGALP00000003043,9031.ENSGALP00000003089,9031.ENSGALP00000003888,9031.ENSGALP00000003934,9031.ENSGALP00000004071,9031.ENSGALP00000004094,9031.ENSGALP00000004159,9031.ENSGALP000…	SPR,SUPT6H,RPL22,EIF2D,PANK4,POLR2C,RPL38,RPL23,MRPS34,AARS,VCP,CDC73,GMPPB,POLR2E,MRPL17,RPL10A,NME4,MRPL44,RPA1,PTRF,STAT3,GSS,EIF3I,MTOR,ACSS2,AIMP2,YARS,UCK1,RPL23A,TARSL2,ADA,MRPL21,RPS14,PRPS1L1,ADK,PRPSAP2,TAF4,FARSB,CHDH,RPS2,TCOF1,MRPS23,EEF1A2,DR1,RPL27A,RPS13,EARS2,GGT2,MRPS11,MRPL46,ATP5L,RPLP0,LARS1,PRTFDC1,UPRT,ATRX,DLAT,ACSL4,NAMPTP1,EIF3J,ALDH7A1,XRN2,RPL32,CREB1,MRPS25,MCTS1,MRPS…
GO:0044249	Cellular biosynthetic process	301	1708	0.27	1.14	3.55e-21	9031.ENSGALP00000000091,9031.ENSGALP00000000199,9031.ENSGALP00000001013,9031.ENSGALP00000001253,9031.ENSGALP00000001762,9031.ENSGALP00000001766,9031.ENSGALP00000001795,9031.ENSGALP00000002218,9031.ENSGALP00000002493,9031.ENSGALP00000002680,9031.ENSGALP00000002760,9031.ENSGALP00000003043,9031.ENSGALP00000003089,9031.ENSGALP00000003439,9031.ENSGALP00000003888,9031.ENSGALP00000003899,9031.ENSGALP000…	SPR,SUPT6H,RPL22,EIF2D,PANK4,POLR2C,COQ9,RPL38,RPL23,MAT2B,MRPS34,AARS,VCP,ACSM3,CDC73,MAT1A,GMPPB,POLR2E,MRPL17,RPL10A,NME4,MRPL44,RPA1,PTRF,STAT3,GSS,EIF3I,MTOR,ACSS2,AIMP2,GOLGA7,YARS,UCK1,RPL23A,TARSL2,ADA,MRPL21,BHMT2,RPS14,PRPS1L1,ADK,PRPSAP2,PLA2G4A,TAF4,FARSB,TKT,CHDH,DHRS11,RPS2,TCOF1,MRPS23,EEF1A2,DR1,RPL27A,NDUFAB1,RPS13,EARS2,COG7,DDTL,GGT2,UPB1,MRPS11,MRPL46,ATP5L,MLEC,APOA1,COQ5,RPL…
GO:0006139	Nucleobase-containing compound metabolic process	344	2088	0.24	1.07	2.67e-20	9031.ENSGALP00000000189,9031.ENSGALP00000000199,9031.ENSGALP00000000509,9031.ENSGALP00000000734,9031.ENSGALP00000001030,9031.ENSGALP00000001205,9031.ENSGALP00000001762,9031.ENSGALP00000001766,9031.ENSGALP00000002338,9031.ENSGALP00000002754,9031.ENSGALP00000003043,9031.ENSGALP00000003060,9031.ENSGALP00000003089,9031.ENSGALP00000003113,9031.ENSGALP00000003130,9031.ENSGALP00000003199,9031.ENSGALP000…	SNRPE,SUPT6H,HNRNPM,SRSF3,PPP1R8,SF3A2,PANK4,POLR2C,SF3A3,ADPGK,AARS,PRPF38B,VCP,BCAS2,SMU1,TAF15,NCBP1,PARG,THRAP3,HSD17B4,ACSM3,OGDHL,ADPRHL2,GALK1,CDC73,GMPPB,SF3B3,POLR2E,RPL10A,PIWIL1,NME4,XRN1,SNRPC,NUDT3,TARDBP,PRPF8,UTP18,MRPL44,RPA1,CDK1,EXOSC10,UPF1,APOBEC2,ITPA,PTRF,STAT3,MTOR,ACSS2,LSM4,BYSL,RBBP4,YARS,NUP155,UCK1,PIN4,GEMIN5,TARSL2,SRSF10,G3BP1,ADA,RPS14,BUD31,PPIH,PRPS1L1,ADK,PRPSAP…
GO:0045184	Establishment of protein localization	188	918	0.34	1.23	4.77e-18	9031.ENSGALP00000000471,9031.ENSGALP00000000782,9031.ENSGALP00000000864,9031.ENSGALP00000001024,9031.ENSGALP00000001474,9031.ENSGALP00000001579,9031.ENSGALP00000001856,9031.ENSGALP00000002234,9031.ENSGALP00000002310,9031.ENSGALP00000002580,9031.ENSGALP00000003014,9031.ENSGALP00000003089,9031.ENSGALP00000003263,9031.ENSGALP00000004048,9031.ENSGALP00000004091,9031.ENSGALP00000004227,9031.ENSGALP000…	TIMM44,CCDC47,RAB11B,STX12,HSPA5,NSF,RABGAP1,RAB14,VPS26B,SCAMP2,PMPCA,VCP,CHMP4B,KTN1,COG4,NUP35,BNIP1,COPE,PTRF,FAF2,RAB5C,GOLGA7,NUP155,USE1,STX10,AP1M1,SAR1A,ARFGEF2,CSE1L,GLE1,NUP62,TIMM8A,RAB43,CLTC,ARF4,PTTG1IP,IPO7,PAFAH1B1,TMED5,SEC61A1,COPB1,COG7,SEC24A,YWHAH,KIF5B,HGS,RAB35,ARCN1,TFRC,RAB22A,RAB11A,BCAP29,ARL3,HSPD1,ARL8B,AP2M1,CUBN,SEC23B,PIKFYVE,MTM1,SNAP23,FGG,SEC62,PPID,RAB3GAP2,VT…
GO:0015031	Protein transport	177	858	0.34	1.22	3.68e-17	9031.ENSGALP00000000471,9031.ENSGALP00000000864,9031.ENSGALP00000001024,9031.ENSGALP00000001474,9031.ENSGALP00000001579,9031.ENSGALP00000001856,9031.ENSGALP00000002234,9031.ENSGALP00000002310,9031.ENSGALP00000002580,9031.ENSGALP00000003014,9031.ENSGALP00000003089,9031.ENSGALP00000003263,9031.ENSGALP00000004048,9031.ENSGALP00000004091,9031.ENSGALP00000004227,9031.ENSGALP00000004536,9031.ENSGALP000…	TIMM44,RAB11B,STX12,HSPA5,NSF,RABGAP1,RAB14,VPS26B,SCAMP2,PMPCA,VCP,CHMP4B,KTN1,COG4,NUP35,BNIP1,COPE,PTRF,FAF2,RAB5C,GOLGA7,NUP155,USE1,STX10,AP1M1,SAR1A,ARFGEF2,CSE1L,GLE1,NUP62,TIMM8A,RAB43,CLTC,ARF4,PTTG1IP,IPO7,PAFAH1B1,TMED5,SEC61A1,COPB1,COG7,SEC24A,YWHAH,KIF5B,HGS,RAB35,ARCN1,TFRC,RAB22A,RAB11A,BCAP29,ARL3,HSPD1,ARL8B,AP2M1,CUBN,SEC23B,PIKFYVE,MTM1,SNAP23,FGG,SEC62,PPID,VTI1B,NMD3,XPOT,SC…
GO:0034645	Cellular macromolecule biosynthetic process	143	624	0.39	1.31	6.81e-17	9031.ENSGALP00000001013,9031.ENSGALP00000001253,9031.ENSGALP00000002218,9031.ENSGALP00000002493,9031.ENSGALP00000002760,9031.ENSGALP00000003043,9031.ENSGALP00000003934,9031.ENSGALP00000004094,9031.ENSGALP00000004159,9031.ENSGALP00000004833,9031.ENSGALP00000005271,9031.ENSGALP00000005367,9031.ENSGALP00000005501,9031.ENSGALP00000005633,9031.ENSGALP00000006308,9031.ENSGALP00000006337,9031.ENSGALP000…	RPL22,EIF2D,RPL38,RPL23,MRPS34,AARS,GMPPB,MRPL17,RPL10A,MRPL44,EIF3I,AIMP2,GOLGA7,YARS,RPL23A,TARSL2,MRPL21,RPS14,FARSB,RPS2,MRPS23,EEF1A2,RPL27A,RPS13,EARS2,COG7,MRPS11,MRPL46,MLEC,APOA1,RPLP0,LARS1,EIF3J,RPL32,MRPS25,MCTS1,MRPS5,EEF1B2,MRPL2,NMT2,RPL12,GFM1,ABCE1,TRIP11,WARS1,EIF3M,EIF3L,DARS,EIF3D,RMND1,GALNT1,ALG2,SEPSECS,MRPL10,RPS20,DHX29,QRSL1,POGLUT1,RARS2,RPS7,EIF1AX,EIF5B,MRPS9,POGLUT2,…
GO:0033036	Macromolecule localization	286	1731	0.24	1.02	1.95e-16	9031.ENSGALP00000000471,9031.ENSGALP00000000734,9031.ENSGALP00000000782,9031.ENSGALP00000000864,9031.ENSGALP00000001024,9031.ENSGALP00000001474,9031.ENSGALP00000001579,9031.ENSGALP00000001856,9031.ENSGALP00000002020,9031.ENSGALP00000002196,9031.ENSGALP00000002234,9031.ENSGALP00000002310,9031.ENSGALP00000002580,9031.ENSGALP00000003014,9031.ENSGALP00000003089,9031.ENSGALP00000003250,9031.ENSGALP000…	TIMM44,SRSF3,CCDC47,RAB11B,STX12,HSPA5,NSF,RABGAP1,BSG,FABP6,RAB14,VPS26B,SCAMP2,PMPCA,VCP,NCBP1,CHMP4B,ANKS4B,CTNNA1,KTN1,COG4,NME4,NUP35,BNIP1,RPA1,COPE,STAR,PTRF,FAF2,RAB5C,GOLGA7,NUP155,USE1,STX10,AP1M1,CGNL1,SAR1A,PLEKHF1,ARFGEF2,CSE1L,GLE1,NUP62,TIMM8A,RAB43,PLA2G4A,VCL,CLTC,ADIPOQ,SLC9A3R2,ARF4,PTTG1IP,IPO7,HDLBP,PAFAH1B1,TMED5,SEC61A1,PRPF6,COPB1,COG7,SEC24A,PAK2,MAPRE1,TOLLIP,YWHAH,NCBP2…
GO:0008104	Protein localization	241	1390	0.27	1.04	1.3e-15	9031.ENSGALP00000000471,9031.ENSGALP00000000782,9031.ENSGALP00000000864,9031.ENSGALP00000001024,9031.ENSGALP00000001474,9031.ENSGALP00000001579,9031.ENSGALP00000001856,9031.ENSGALP00000002020,9031.ENSGALP00000002234,9031.ENSGALP00000002310,9031.ENSGALP00000002580,9031.ENSGALP00000003014,9031.ENSGALP00000003089,9031.ENSGALP00000003263,9031.ENSGALP00000003841,9031.ENSGALP00000003847,9031.ENSGALP000…	TIMM44,CCDC47,RAB11B,STX12,HSPA5,NSF,RABGAP1,BSG,RAB14,VPS26B,SCAMP2,PMPCA,VCP,CHMP4B,ANKS4B,CTNNA1,KTN1,COG4,NUP35,BNIP1,RPA1,COPE,PTRF,FAF2,RAB5C,GOLGA7,NUP155,USE1,STX10,AP1M1,CGNL1,SAR1A,PLEKHF1,ARFGEF2,CSE1L,GLE1,NUP62,TIMM8A,RAB43,VCL,CLTC,ADIPOQ,SLC9A3R2,ARF4,PTTG1IP,IPO7,PAFAH1B1,TMED5,SEC61A1,COPB1,COG7,SEC24A,PAK2,MAPRE1,TOLLIP,YWHAH,KIF5B,HGS,NUBP1,RAB35,ARCN1,TFRC,RAB22A,RAB11A,ATRX,A…
GO:0016071	mRNA metabolic process	119	497	0.41	1.29	4.67e-15	9031.ENSGALP00000000189,9031.ENSGALP00000000199,9031.ENSGALP00000000509,9031.ENSGALP00000000734,9031.ENSGALP00000001030,9031.ENSGALP00000001205,9031.ENSGALP00000002338,9031.ENSGALP00000003060,9031.ENSGALP00000003113,9031.ENSGALP00000003130,9031.ENSGALP00000003250,9031.ENSGALP00000003357,9031.ENSGALP00000003888,9031.ENSGALP00000003978,9031.ENSGALP00000004257,9031.ENSGALP00000004369,9031.ENSGALP000…	SNRPE,SUPT6H,HNRNPM,SRSF3,PPP1R8,SF3A2,SF3A3,PRPF38B,BCAS2,SMU1,NCBP1,THRAP3,CDC73,SF3B3,XRN1,SNRPC,TARDBP,PRPF8,EXOSC10,UPF1,APOBEC2,LSM4,GEMIN5,SRSF10,BUD31,PPIH,TAF4,TFIP11,PRPF6,ZNF326,HNRNPA0,RBM17,DDX46,TRA2B,SNRPD3,RPRD1B,CTNNBL1,NCBP2,SF3A1,SF3B1,XRN2,CRNKL1,CREB1,CLNS1A,PRPF4,CWC22,TRMT6,SRSF5,ZCRB1,AQR,CNOT2,GEMIN2,PNN,SNW1,PRPF38A,CPSF2,TRMT61A,QKI,CSTF3,WBP11,DDX47,PHF5A,PRPF4B,NSUN2,…
GO:0071705	Nitrogen compound transport	208	1161	0.28	1.05	1.63e-14	9031.ENSGALP00000000471,9031.ENSGALP00000000734,9031.ENSGALP00000000864,9031.ENSGALP00000001024,9031.ENSGALP00000001474,9031.ENSGALP00000001579,9031.ENSGALP00000001856,9031.ENSGALP00000002234,9031.ENSGALP00000002310,9031.ENSGALP00000002580,9031.ENSGALP00000003014,9031.ENSGALP00000003089,9031.ENSGALP00000003250,9031.ENSGALP00000003263,9031.ENSGALP00000004048,9031.ENSGALP00000004091,9031.ENSGALP000…	TIMM44,SRSF3,RAB11B,STX12,HSPA5,NSF,RABGAP1,RAB14,VPS26B,SCAMP2,PMPCA,VCP,NCBP1,CHMP4B,KTN1,COG4,NUP35,BNIP1,COPE,PTRF,FAF2,RAB5C,GOLGA7,NUP155,USE1,STX10,AP1M1,SAR1A,ARFGEF2,CSE1L,GLE1,NUP62,TIMM8A,RAB43,CLTC,ARF4,PTTG1IP,IPO7,PAFAH1B1,TMED5,SEC61A1,COPB1,COG7,SEC24A,YWHAH,NCBP2,KIF5B,HGS,RAB35,ARCN1,TFRC,RAB22A,RAB11A,BCAP29,ARL3,HSPD1,ARL8B,AP2M1,CUBN,SEC23B,PIKFYVE,MTM1,SNAP23,FGG,SEC62,PPID,…
GO:0009056	Catabolic process	234	1393	0.25	0.98	9.92e-14	9031.ENSGALP00000000338,9031.ENSGALP00000000782,9031.ENSGALP00000001474,9031.ENSGALP00000001655,9031.ENSGALP00000002420,9031.ENSGALP00000002754,9031.ENSGALP00000003089,9031.ENSGALP00000003250,9031.ENSGALP00000003357,9031.ENSGALP00000003418,9031.ENSGALP00000003546,9031.ENSGALP00000003627,9031.ENSGALP00000004166,9031.ENSGALP00000004257,9031.ENSGALP00000004417,9031.ENSGALP00000004459,9031.ENSGALP000…	PSMF1,CCDC47,HSPA5,PSMB7,PSMB3,ADPGK,VCP,NCBP1,THRAP3,HSD17B4,OGDHL,GALK1,UBE4B,XRN1,PGD,NUDT3,PSMA4,EXOSC10,ERLIN2,UPF1,APOBEC2,ITPA,ERLIN1,FAF2,LSM4,MMP2,ADA,BLMH,HPD,BAP1,DMGDH,GLA,RAB43,PLA2G4A,CUL3,SERPINE2,CLTC,ADIPOQ,ABHD6,ACAA1,FTCD,EXOG,NSFL1C,FAH,GGT2,UPB1,TOLLIP,ACOT8,NCBP2,SGSH,CPT1A,ACOX2,GOT1,YME1L1,HMOX2,FBXO21,CASP8,XRN2,ABHD12,XDH,CTBS,CROT,HAO1,DNAJC10,EPHX1,ZFYVE1,PNPLA8,VTI1B,…
GO:0046907	Intracellular transport	185	1006	0.29	1.05	1.14e-13	9031.ENSGALP00000000471,9031.ENSGALP00000000734,9031.ENSGALP00000000864,9031.ENSGALP00000001024,9031.ENSGALP00000001474,9031.ENSGALP00000001579,9031.ENSGALP00000002234,9031.ENSGALP00000002310,9031.ENSGALP00000003014,9031.ENSGALP00000003089,9031.ENSGALP00000003250,9031.ENSGALP00000003263,9031.ENSGALP00000003494,9031.ENSGALP00000004227,9031.ENSGALP00000004508,9031.ENSGALP00000004982,9031.ENSGALP000…	TIMM44,SRSF3,RAB11B,STX12,HSPA5,NSF,RAB14,VPS26B,PMPCA,VCP,NCBP1,CHMP4B,ATP6V0D1,NUP35,ERGIC1,COPE,STAR,FAF2,RAB5C,GOLGA7,NUP155,STX10,AP1M1,SAR1A,PLEKHF1,CSE1L,GLE1,NUP62,VDAC2,RAB43,CUL3,CLTC,ARF4,PTTG1IP,IPO7,PAFAH1B1,TMED5,SEC61A1,COPB1,COG7,SEC24A,YWHAH,KIF5B,HGS,RAB35,ARCN1,RAB22A,RAB11A,BCAP29,ARL3,HSPD1,RINT1,ARL8B,AP2M1,SEC23B,WASL,PIKFYVE,MTM1,SEC62,VTI1B,NMD3,XPOT,SCFD1,ABCE1,SRP54,TRA…
GO:0043170	Macromolecule metabolic process	606	4788	0.13	0.79	1.52e-13	9031.ENSGALP00000000189,9031.ENSGALP00000000199,9031.ENSGALP00000000338,9031.ENSGALP00000000509,9031.ENSGALP00000000720,9031.ENSGALP00000000734,9031.ENSGALP00000000782,9031.ENSGALP00000000941,9031.ENSGALP00000000961,9031.ENSGALP00000001013,9031.ENSGALP00000001030,9031.ENSGALP00000001048,9031.ENSGALP00000001205,9031.ENSGALP00000001253,9031.ENSGALP00000001295,9031.ENSGALP00000001474,9031.ENSGALP000…	SNRPE,SUPT6H,PSMF1,HNRNPM,STK38,SRSF3,CCDC47,RBBP5,PAK1,RPL22,PPP1R8,RPA2,SF3A2,EIF2D,MAPKAPK2,HSPA5,PSMB7,NEK6,POLR2C,RPL38,SF3A3,PSMB3,RPL23,GLT8D1,SIN3A,PTPN9,MRPS34,PMPCA,AARS,PRPF38B,VCP,BCAS2,SMU1,TAF15,NCBP1,PARG,THRAP3,ADPRHL2,CDC73,GMPPB,SF3B3,POLR2E,MRPL17,RPL10A,PIWIL1,UBE4B,XRN1,SNRPC,NUDT3,TARDBP,PRPF8,UTP18,PSMA4,MRPL44,RPA1,CDK1,EXOSC10,ERLIN2,SCPEP1,UPF1,APOBEC2,ASH2L,ZFR2,PTRF,ST…
GO:0006397	mRNA processing	94	378	0.42	1.23	1.62e-12	9031.ENSGALP00000000189,9031.ENSGALP00000000509,9031.ENSGALP00000000734,9031.ENSGALP00000001030,9031.ENSGALP00000001205,9031.ENSGALP00000002338,9031.ENSGALP00000003060,9031.ENSGALP00000003113,9031.ENSGALP00000003130,9031.ENSGALP00000003250,9031.ENSGALP00000003357,9031.ENSGALP00000003888,9031.ENSGALP00000003978,9031.ENSGALP00000004369,9031.ENSGALP00000004576,9031.ENSGALP00000004641,9031.ENSGALP000…	SNRPE,HNRNPM,SRSF3,PPP1R8,SF3A2,SF3A3,PRPF38B,BCAS2,SMU1,NCBP1,THRAP3,CDC73,SF3B3,SNRPC,TARDBP,PRPF8,APOBEC2,LSM4,GEMIN5,SRSF10,BUD31,PPIH,TFIP11,PRPF6,ZNF326,HNRNPA0,RBM17,DDX46,TRA2B,SNRPD3,RPRD1B,CTNNBL1,NCBP2,SF3A1,SF3B1,XRN2,CRNKL1,CLNS1A,PRPF4,CWC22,SRSF5,ZCRB1,AQR,GEMIN2,PNN,SNW1,PRPF38A,CPSF2,QKI,CSTF3,WBP11,DDX47,PHF5A,PRPF4B,STRAP,RPRD1A,SF3B4,RNMT,U2AF1,CPSF3,PSIP1,DHX38,EIF4A3,SRSF1,D…
GO:0044248	Cellular catabolic process	200	1158	0.26	0.97	1.63e-12	9031.ENSGALP00000000338,9031.ENSGALP00000000782,9031.ENSGALP00000001474,9031.ENSGALP00000002420,9031.ENSGALP00000003089,9031.ENSGALP00000003250,9031.ENSGALP00000003357,9031.ENSGALP00000003418,9031.ENSGALP00000004166,9031.ENSGALP00000004257,9031.ENSGALP00000004417,9031.ENSGALP00000004459,9031.ENSGALP00000004807,9031.ENSGALP00000004870,9031.ENSGALP00000004879,9031.ENSGALP00000005090,9031.ENSGALP000…	PSMF1,CCDC47,HSPA5,PSMB3,VCP,NCBP1,THRAP3,HSD17B4,UBE4B,XRN1,PGD,NUDT3,PSMA4,EXOSC10,ERLIN2,UPF1,APOBEC2,ITPA,ERLIN1,FAF2,LSM4,ADA,BLMH,HPD,BAP1,DMGDH,GLA,RAB43,PLA2G4A,CUL3,CLTC,ADIPOQ,ABHD6,ACAA1,FTCD,EXOG,NSFL1C,FAH,GGT2,UPB1,TOLLIP,ACOT8,NCBP2,SGSH,CPT1A,ACOX2,GOT1,HMOX2,FBXO21,XRN2,ABHD12,XDH,CROT,HAO1,DNAJC10,EPHX1,ZFYVE1,PNPLA8,VTI1B,AADAT,HECTD1,LYZ,LRPPRC,CNOT2,PSMA6,AKR1A1,LGMN,NUDT9,PS…
GO:0055086	Nucleobase-containing small molecule metabolic process	96	393	0.41	1.22	2.01e-12	9031.ENSGALP00000001762,9031.ENSGALP00000002754,9031.ENSGALP00000003301,9031.ENSGALP00000003418,9031.ENSGALP00000003439,9031.ENSGALP00000003546,9031.ENSGALP00000003627,9031.ENSGALP00000003934,9031.ENSGALP00000004225,9031.ENSGALP00000004459,9031.ENSGALP00000005099,9031.ENSGALP00000005130,9031.ENSGALP00000005274,9031.ENSGALP00000005308,9031.ENSGALP00000005911,9031.ENSGALP00000006620,9031.ENSGALP000…	PANK4,ADPGK,PARG,HSD17B4,ACSM3,OGDHL,GALK1,GMPPB,NME4,NUDT3,APOBEC2,ITPA,MTOR,ACSS2,UCK1,ADA,PRPS1L1,ADK,PRPSAP2,UPB1,ACOT8,ATP5L,SUCLG2,PRTFDC1,UPRT,DLAT,ACSL4,NAMPTP1,NT5C2,NDUFS1,ACSS1,XDH,GPAM,CROT,AADAT,CMPK1,PAPSS1,ADSS,NUDT9,ATP5S,BPGM,MVK,TPI1,NT5DC1,TTR,ATP5I,NT5C1B,CTPS2,ACAT1,MCEE,NME2,ALDOB,PARP1,PGAM1,NUDT1,PFKL,ALDOC,USMG5,RAB23,UGP2,ATP5J2,CKB,PARK7,GART,NUDT19,PDHA2,GFPT1,ACSM5,DT…
GO:1901575	Organic substance catabolic process	206	1214	0.26	0.96	2.77e-12	9031.ENSGALP00000000338,9031.ENSGALP00000000782,9031.ENSGALP00000001474,9031.ENSGALP00000001655,9031.ENSGALP00000002420,9031.ENSGALP00000002754,9031.ENSGALP00000003089,9031.ENSGALP00000003250,9031.ENSGALP00000003357,9031.ENSGALP00000003418,9031.ENSGALP00000003546,9031.ENSGALP00000003627,9031.ENSGALP00000004166,9031.ENSGALP00000004257,9031.ENSGALP00000004417,9031.ENSGALP00000004459,9031.ENSGALP000…	PSMF1,CCDC47,HSPA5,PSMB7,PSMB3,ADPGK,VCP,NCBP1,THRAP3,HSD17B4,OGDHL,GALK1,UBE4B,XRN1,PGD,NUDT3,PSMA4,EXOSC10,ERLIN2,UPF1,APOBEC2,ITPA,ERLIN1,FAF2,LSM4,ADA,BLMH,HPD,BAP1,DMGDH,GLA,PLA2G4A,CUL3,SERPINE2,ADIPOQ,ABHD6,ACAA1,FTCD,EXOG,NSFL1C,FAH,GGT2,UPB1,TOLLIP,ACOT8,NCBP2,SGSH,CPT1A,ACOX2,GOT1,YME1L1,HMOX2,FBXO21,CASP8,XRN2,ABHD12,XDH,CTBS,CROT,HAO1,DNAJC10,PNPLA8,AADAT,HECTD1,LYZ,LRPPRC,CNOT2,PSMA6…
GO:0044085	Cellular component biogenesis	280	1840	0.21	0.88	4.48e-12	9031.ENSGALP00000000189,9031.ENSGALP00000000423,9031.ENSGALP00000000855,9031.ENSGALP00000001024,9031.ENSGALP00000001048,9031.ENSGALP00000001205,9031.ENSGALP00000001253,9031.ENSGALP00000002218,9031.ENSGALP00000002234,9031.ENSGALP00000002338,9031.ENSGALP00000002670,9031.ENSGALP00000003157,9031.ENSGALP00000003263,9031.ENSGALP00000003634,9031.ENSGALP00000003841,9031.ENSGALP00000003888,9031.ENSGALP000…	SNRPE,CSRP1,CDH1,STX12,RPA2,SF3A2,EIF2D,RPL38,RAB14,SF3A3,NPTN,NDUFB6,CHMP4B,NUBP2,ANKS4B,CDC73,MAT1A,RO60,COG4,DNAJC9,SNRPC,PRPF8,UTP18,MRPL44,EXOSC10,EIF3I,LSM4,AIMP2,BYSL,RBBP4,PIN4,GEMIN5,RPL23A,G3BP1,PSMG3,ADAM10,RPS14,SET,TMOD3,RAB43,VCL,CUL3,TAF4,CLTC,FARSB,IBA57,NARFL,NDUFB10,HCCS,LOC407092,PAFAH1B1,DR1,PRPF6,MCM2,NDUFAB1,NSFL1C,PAK2,SNRPD3,BCCIP,UPB1,MAPRE1,GTPBP4,MRPS11,APOA1,RAC1,NUBP1…
GO:0006520	Cellular amino acid metabolic process	67	220	0.51	1.36	5.01e-12	9031.ENSGALP00000003043,9031.ENSGALP00000005633,9031.ENSGALP00000006337,9031.ENSGALP00000006762,9031.ENSGALP00000006919,9031.ENSGALP00000007182,9031.ENSGALP00000008398,9031.ENSGALP00000009866,9031.ENSGALP00000009880,9031.ENSGALP00000010465,9031.ENSGALP00000010689,9031.ENSGALP00000012086,9031.ENSGALP00000012100,9031.ENSGALP00000014358,9031.ENSGALP00000015707,9031.ENSGALP00000015846,9031.ENSGALP000…	AARS,YARS,TARSL2,BLMH,HPD,BHMT2,FARSB,EARS2,FTCD,FAH,UPB1,GOT1,LARS1,HAO1,AADAT,ASNS,WARS1,CTH,DARS,TST,DDC,ALDH8A1,HGD,DDO,ALDH1A1,PSAT1,QRSL1,RARS2,GCLC,CTPS2,TDH,MMUT,ACAT1,HMGCL,ASS1,ASL1,DHFR,ADI1,SCLY,PSPH,LARS2,IVD,TH,NARS2,ALDH5A1,GFPT1,HIBCH,RARS,OAT,ALDH18A1,APIP,GPT2,AASS,FARSA,QDPR,ALDH4A1,ASL2,GOT2,IARS2,MPST,GARS,DGLUCY,ABAT,ASRGL1,PM20D1,SEPHS2L,CARS
GO:0006396	RNA processing	141	726	0.31	1.03	1.11e-11	9031.ENSGALP00000000189,9031.ENSGALP00000000509,9031.ENSGALP00000000734,9031.ENSGALP00000001030,9031.ENSGALP00000001205,9031.ENSGALP00000002338,9031.ENSGALP00000003043,9031.ENSGALP00000003060,9031.ENSGALP00000003113,9031.ENSGALP00000003130,9031.ENSGALP00000003199,9031.ENSGALP00000003250,9031.ENSGALP00000003357,9031.ENSGALP00000003888,9031.ENSGALP00000003978,9031.ENSGALP00000004369,9031.ENSGALP000…	SNRPE,HNRNPM,SRSF3,PPP1R8,SF3A2,SF3A3,AARS,PRPF38B,BCAS2,SMU1,TAF15,NCBP1,THRAP3,CDC73,SF3B3,SNRPC,TARDBP,PRPF8,UTP18,MRPL44,EXOSC10,APOBEC2,LSM4,BYSL,NUP155,PIN4,GEMIN5,SRSF10,RPS14,BUD31,PPIH,TFIP11,PRPF6,ZNF326,HNRNPA0,RBM17,DDX46,TRA2B,SNRPD3,GTPBP4,MRPS11,RPRD1B,CTNNBL1,NCBP2,RPS25,SF3A1,SF3B1,XRN2,CRNKL1,CLNS1A,PRPF4,CWC22,TRMT6,SRSF5,ZCRB1,AQR,GEMIN2,PNN,KRR1,SNW1,PRPF38A,CPSF2,TRMT61A,QKI…
GO:0051641	Cellular localization	288	1926	0.2	0.86	1.11e-11	9031.ENSGALP00000000471,9031.ENSGALP00000000734,9031.ENSGALP00000000782,9031.ENSGALP00000000864,9031.ENSGALP00000001024,9031.ENSGALP00000001315,9031.ENSGALP00000001474,9031.ENSGALP00000001579,9031.ENSGALP00000001856,9031.ENSGALP00000002020,9031.ENSGALP00000002234,9031.ENSGALP00000002310,9031.ENSGALP00000002580,9031.ENSGALP00000003014,9031.ENSGALP00000003089,9031.ENSGALP00000003250,9031.ENSGALP000…	TIMM44,SRSF3,CCDC47,RAB11B,STX12,NUDC,HSPA5,NSF,RABGAP1,BSG,RAB14,VPS26B,SCAMP2,PMPCA,VCP,NCBP1,CHMP4B,ATP6V0D1,ANKS4B,CTNNA1,KTN1,COG4,NUP35,ERGIC1,BNIP1,RPA1,COPE,STAR,PTRF,FAF2,RAB5C,GOLGA7,NUP155,USE1,STX10,AP1M1,CGNL1,SAR1A,PLEKHF1,ARFGEF2,CSE1L,GLE1,NUP62,TIMM8A,VDAC2,RAB43,PLA2G4A,VCL,CUL3,CLTC,ADIPOQ,SLC9A3R2,ARF4,PTTG1IP,IPO7,PAFAH1B1,TMED5,SEC61A1,COPB1,COG7,NSFL1C,SEC24A,PAK2,MAPRE1,TO…
GO:0016070	RNA metabolic process	203	1216	0.25	0.93	1.64e-11	9031.ENSGALP00000000189,9031.ENSGALP00000000199,9031.ENSGALP00000000509,9031.ENSGALP00000000734,9031.ENSGALP00000001030,9031.ENSGALP00000001205,9031.ENSGALP00000001766,9031.ENSGALP00000002338,9031.ENSGALP00000003043,9031.ENSGALP00000003060,9031.ENSGALP00000003113,9031.ENSGALP00000003130,9031.ENSGALP00000003199,9031.ENSGALP00000003250,9031.ENSGALP00000003357,9031.ENSGALP00000003888,9031.ENSGALP000…	SNRPE,SUPT6H,HNRNPM,SRSF3,PPP1R8,SF3A2,POLR2C,SF3A3,AARS,PRPF38B,BCAS2,SMU1,TAF15,NCBP1,THRAP3,CDC73,SF3B3,POLR2E,PIWIL1,XRN1,SNRPC,NUDT3,TARDBP,PRPF8,UTP18,MRPL44,EXOSC10,UPF1,APOBEC2,PTRF,STAT3,LSM4,BYSL,YARS,NUP155,PIN4,GEMIN5,TARSL2,SRSF10,RPS14,BUD31,PPIH,TAF4,FARSB,TCOF1,TFIP11,DR1,PRPF6,ZNF326,EARS2,EXOG,HNRNPA0,RBM17,DDX46,TRA2B,SNRPD3,GTPBP4,MRPS11,RPRD1B,CTNNBL1,NCBP2,LARS1,RPS25,ATRX,S…
GO:0008380	RNA splicing	80	307	0.44	1.22	1.78e-11	9031.ENSGALP00000000189,9031.ENSGALP00000000509,9031.ENSGALP00000000734,9031.ENSGALP00000001030,9031.ENSGALP00000001205,9031.ENSGALP00000002338,9031.ENSGALP00000003060,9031.ENSGALP00000003113,9031.ENSGALP00000003130,9031.ENSGALP00000003199,9031.ENSGALP00000003250,9031.ENSGALP00000003357,9031.ENSGALP00000003978,9031.ENSGALP00000004369,9031.ENSGALP00000004576,9031.ENSGALP00000004641,9031.ENSGALP000…	SNRPE,HNRNPM,SRSF3,PPP1R8,SF3A2,SF3A3,PRPF38B,BCAS2,SMU1,TAF15,NCBP1,THRAP3,SF3B3,SNRPC,TARDBP,PRPF8,LSM4,GEMIN5,SRSF10,BUD31,PPIH,TFIP11,PRPF6,ZNF326,HNRNPA0,RBM17,DDX46,TRA2B,SNRPD3,CTNNBL1,NCBP2,SF3A1,SF3B1,CRNKL1,CLNS1A,PRPF4,CWC22,SRSF5,ZCRB1,AQR,GEMIN2,PNN,SNW1,PRPF38A,QKI,WBP11,DDX47,PHF5A,PRPF4B,STRAP,SF3B4,U2AF1,PSIP1,DHX38,EIF4A3,SRSF1,DDX20,PRPF3,NOVA1,MFAP1,SNRPB2,TCERG1,LUC7L2,SRSF7,…
GO:0019693	Ribose phosphate metabolic process	74	274	0.46	1.23	3.38e-11	9031.ENSGALP00000001762,9031.ENSGALP00000002754,9031.ENSGALP00000003301,9031.ENSGALP00000003418,9031.ENSGALP00000003439,9031.ENSGALP00000003546,9031.ENSGALP00000003627,9031.ENSGALP00000004225,9031.ENSGALP00000004459,9031.ENSGALP00000005308,9031.ENSGALP00000005911,9031.ENSGALP00000007837,9031.ENSGALP00000008095,9031.ENSGALP00000008105,9031.ENSGALP00000010689,9031.ENSGALP00000011060,9031.ENSGALP000…	PANK4,ADPGK,PARG,HSD17B4,ACSM3,OGDHL,GALK1,NME4,NUDT3,ACSS2,UCK1,PRPS1L1,ADK,PRPSAP2,UPB1,ACOT8,ATP5L,SUCLG2,PRTFDC1,UPRT,DLAT,ACSL4,NT5C2,NDUFS1,ACSS1,GPAM,CROT,AADAT,CMPK1,PAPSS1,ADSS,NUDT9,ATP5S,BPGM,MVK,TPI1,NT5DC1,ATP5I,CTPS2,ACAT1,MCEE,NME2,ALDOB,PARP1,PGAM1,PFKL,ALDOC,USMG5,RAB23,ATP5J2,CKB,GART,NUDT19,PDHA2,ACSM5,OPA1,RAN,ATP8,AK3,AASS,ACLY,GTPBP1,ATIC,ACSL1,PMVK,ATP5PD,GAPDH,ATP5B,NUDT2,…
GO:0006886	Intracellular protein transport	106	489	0.36	1.08	5.12e-11	9031.ENSGALP00000000471,9031.ENSGALP00000001024,9031.ENSGALP00000001474,9031.ENSGALP00000001579,9031.ENSGALP00000002234,9031.ENSGALP00000002310,9031.ENSGALP00000003014,9031.ENSGALP00000003089,9031.ENSGALP00000004227,9031.ENSGALP00000005262,9031.ENSGALP00000005302,9031.ENSGALP00000005501,9031.ENSGALP00000005832,9031.ENSGALP00000006160,9031.ENSGALP00000006300,9031.ENSGALP00000007043,9031.ENSGALP000…	TIMM44,STX12,HSPA5,NSF,RAB14,VPS26B,PMPCA,VCP,NUP35,FAF2,RAB5C,GOLGA7,NUP155,STX10,AP1M1,SAR1A,CSE1L,NUP62,RAB43,CLTC,ARF4,PTTG1IP,IPO7,TMED5,SEC61A1,COPB1,COG7,SEC24A,YWHAH,KIF5B,HGS,RAB22A,RAB11A,BCAP29,HSPD1,AP2M1,SEC23B,PIKFYVE,SEC62,VTI1B,XPOT,SCFD1,SRP54,SEL1L,SPCS3,HACL1,RFTN1,RAB5A,SRP72,SCARB2,FBXO7,SEC61B,SNX9,NAPG,SAMM50,NUP50,RABL3,STX18,SEC63,MYO6,GCC2,COG3,KPNA3,XPO4,RAB6A,CHP1,SNX5…
GO:0009117	Nucleotide metabolic process	82	329	0.42	1.16	6.19e-11	9031.ENSGALP00000001762,9031.ENSGALP00000002754,9031.ENSGALP00000003301,9031.ENSGALP00000003418,9031.ENSGALP00000003439,9031.ENSGALP00000003546,9031.ENSGALP00000003627,9031.ENSGALP00000004225,9031.ENSGALP00000004459,9031.ENSGALP00000005130,9031.ENSGALP00000005308,9031.ENSGALP00000005911,9031.ENSGALP00000006620,9031.ENSGALP00000007837,9031.ENSGALP00000008095,9031.ENSGALP00000008105,9031.ENSGALP000…	PANK4,ADPGK,PARG,HSD17B4,ACSM3,OGDHL,GALK1,NME4,NUDT3,ITPA,ACSS2,UCK1,ADA,PRPS1L1,ADK,PRPSAP2,UPB1,ACOT8,ATP5L,SUCLG2,PRTFDC1,UPRT,DLAT,ACSL4,NAMPTP1,NT5C2,NDUFS1,ACSS1,GPAM,CROT,AADAT,CMPK1,PAPSS1,ADSS,NUDT9,ATP5S,BPGM,MVK,TPI1,NT5DC1,ATP5I,NT5C1B,CTPS2,ACAT1,MCEE,NME2,ALDOB,PARP1,PGAM1,PFKL,ALDOC,USMG5,RAB23,ATP5J2,CKB,PARK7,GART,NUDT19,PDHA2,ACSM5,DTYMK,OPA1,RAN,ATP8,AK3,AASS,ACLY,GTPBP1,ATIC,…
GO:0072521	Purine-containing compound metabolic process	74	280	0.45	1.2	7.88e-11	9031.ENSGALP00000001762,9031.ENSGALP00000002754,9031.ENSGALP00000003301,9031.ENSGALP00000003418,9031.ENSGALP00000003439,9031.ENSGALP00000003546,9031.ENSGALP00000003627,9031.ENSGALP00000004225,9031.ENSGALP00000004459,9031.ENSGALP00000005308,9031.ENSGALP00000006620,9031.ENSGALP00000007837,9031.ENSGALP00000008095,9031.ENSGALP00000008105,9031.ENSGALP00000011060,9031.ENSGALP00000011160,9031.ENSGALP000…	PANK4,ADPGK,PARG,HSD17B4,ACSM3,OGDHL,GALK1,NME4,NUDT3,ACSS2,ADA,PRPS1L1,ADK,PRPSAP2,ACOT8,ATP5L,SUCLG2,PRTFDC1,DLAT,ACSL4,NT5C2,NDUFS1,ACSS1,XDH,GPAM,CROT,AADAT,PAPSS1,ADSS,NUDT9,ATP5S,BPGM,MVK,TPI1,NT5DC1,TTR,ATP5I,NT5C1B,ACAT1,MCEE,NME2,ALDOB,PARP1,PGAM1,NUDT1,PFKL,ALDOC,USMG5,RAB23,ATP5J2,CKB,GART,NUDT19,PDHA2,ACSM5,OPA1,RAN,ATP8,AK3,AASS,ACLY,GTPBP1,ENPP4,ATIC,ACSL1,PMVK,ATP5PD,GAPDH,ATP5B,NU…
GO:0006753	Nucleoside phosphate metabolic process	83	339	0.42	1.14	9.57e-11	9031.ENSGALP00000001762,9031.ENSGALP00000002754,9031.ENSGALP00000003301,9031.ENSGALP00000003418,9031.ENSGALP00000003439,9031.ENSGALP00000003546,9031.ENSGALP00000003627,9031.ENSGALP00000004225,9031.ENSGALP00000004459,9031.ENSGALP00000005130,9031.ENSGALP00000005308,9031.ENSGALP00000005911,9031.ENSGALP00000006620,9031.ENSGALP00000007837,9031.ENSGALP00000008095,9031.ENSGALP00000008105,9031.ENSGALP000…	PANK4,ADPGK,PARG,HSD17B4,ACSM3,OGDHL,GALK1,NME4,NUDT3,ITPA,ACSS2,UCK1,ADA,PRPS1L1,ADK,PRPSAP2,UPB1,ACOT8,ATP5L,SUCLG2,PRTFDC1,UPRT,DLAT,ACSL4,NAMPTP1,NT5C2,NDUFS1,ACSS1,GPAM,CROT,AADAT,CMPK1,PAPSS1,ADSS,NUDT9,ATP5S,BPGM,MVK,TPI1,NT5DC1,ATP5I,NT5C1B,CTPS2,ACAT1,MCEE,NME2,ALDOB,PARP1,PGAM1,PFKL,ALDOC,USMG5,RAB23,ATP5J2,CKB,PARK7,GART,NUDT19,PDHA2,ACSM5,DTYMK,OPA1,RAN,ATP8,AK3,AASS,ACLY,GTPBP1,ENTPD…
GO:0009259	Ribonucleotide metabolic process	72	269	0.45	1.2	9.57e-11	9031.ENSGALP00000001762,9031.ENSGALP00000002754,9031.ENSGALP00000003301,9031.ENSGALP00000003418,9031.ENSGALP00000003439,9031.ENSGALP00000003546,9031.ENSGALP00000003627,9031.ENSGALP00000004225,9031.ENSGALP00000004459,9031.ENSGALP00000005308,9031.ENSGALP00000005911,9031.ENSGALP00000008095,9031.ENSGALP00000010689,9031.ENSGALP00000011060,9031.ENSGALP00000011160,9031.ENSGALP00000012380,9031.ENSGALP000…	PANK4,ADPGK,PARG,HSD17B4,ACSM3,OGDHL,GALK1,NME4,NUDT3,ACSS2,UCK1,ADK,UPB1,ACOT8,ATP5L,SUCLG2,PRTFDC1,UPRT,DLAT,ACSL4,NT5C2,NDUFS1,ACSS1,GPAM,CROT,AADAT,CMPK1,PAPSS1,ADSS,NUDT9,ATP5S,BPGM,MVK,TPI1,NT5DC1,ATP5I,CTPS2,ACAT1,MCEE,NME2,ALDOB,PARP1,PGAM1,PFKL,ALDOC,USMG5,RAB23,ATP5J2,CKB,GART,NUDT19,PDHA2,ACSM5,OPA1,RAN,ATP8,AK3,AASS,ACLY,GTPBP1,ATIC,ACSL1,PMVK,ATP5PD,GAPDH,ATP5B,NUDT2,AK1,UPP1,OGDH,AT…
GO:0044260	Cellular macromolecule metabolic process	300	2077	0.19	0.82	1.12e-10	9031.ENSGALP00000000338,9031.ENSGALP00000000782,9031.ENSGALP00000000941,9031.ENSGALP00000001013,9031.ENSGALP00000001253,9031.ENSGALP00000001474,9031.ENSGALP00000002218,9031.ENSGALP00000002420,9031.ENSGALP00000002493,9031.ENSGALP00000002760,9031.ENSGALP00000003043,9031.ENSGALP00000003089,9031.ENSGALP00000003250,9031.ENSGALP00000003357,9031.ENSGALP00000003617,9031.ENSGALP00000003934,9031.ENSGALP000…	PSMF1,CCDC47,RBBP5,RPL22,EIF2D,HSPA5,RPL38,PSMB3,RPL23,MRPS34,AARS,VCP,NCBP1,THRAP3,ADPRHL2,GMPPB,MRPL17,RPL10A,UBE4B,XRN1,PSMA4,MRPL44,RPA1,CDK1,EXOSC10,ERLIN2,UPF1,APOBEC2,ASH2L,ERLIN1,FAF2,EIF3I,LSM4,AIMP2,GOLGA7,RBBP4,YARS,RPL23A,TARSL2,MRPL21,BAP1,RPS14,ARFGEF2,CUL3,FARSB,BRCC3,RPS2,MRPS23,EEF1A2,RPL27A,MCM2,RPS13,EARS2,EXOG,COG7,NSFL1C,SNRPD3,BCCIP,TOLLIP,MRPS11,MRPL46,NCBP2,SGSH,MLEC,APOA1…
GO:0009059	Macromolecule biosynthetic process	173	1006	0.26	0.92	1.35e-10	9031.ENSGALP00000000199,9031.ENSGALP00000001013,9031.ENSGALP00000001253,9031.ENSGALP00000001766,9031.ENSGALP00000002218,9031.ENSGALP00000002493,9031.ENSGALP00000002505,9031.ENSGALP00000002760,9031.ENSGALP00000003043,9031.ENSGALP00000003089,9031.ENSGALP00000003888,9031.ENSGALP00000003934,9031.ENSGALP00000004071,9031.ENSGALP00000004094,9031.ENSGALP00000004159,9031.ENSGALP00000004833,9031.ENSGALP000…	SUPT6H,RPL22,EIF2D,POLR2C,RPL38,RPL23,GLT8D1,MRPS34,AARS,VCP,CDC73,GMPPB,POLR2E,MRPL17,RPL10A,MRPL44,RPA1,PTRF,STAT3,EIF3I,AIMP2,GOLGA7,YARS,RPL23A,TARSL2,MRPL21,RPS14,TAF4,FARSB,RPS2,TCOF1,MRPS23,EEF1A2,DR1,RPL27A,RPS13,EARS2,COG7,MRPS11,MRPL46,MLEC,APOA1,RPLP0,LARS1,ATRX,EIF3J,XRN2,RPL32,CREB1,MRPS25,MCTS1,MRPS5,EEF1B2,MRPL2,NMT2,RPL12,GFM1,ABCE1,TRIP11,WARS1,EIF3M,EIF3L,DARS,EIF3D,RMND1,GALNT1…
GO:0043933	Protein-containing complex organization	164	937	0.27	0.92	1.59e-10	9031.ENSGALP00000000189,9031.ENSGALP00000000199,9031.ENSGALP00000001048,9031.ENSGALP00000001205,9031.ENSGALP00000001253,9031.ENSGALP00000001579,9031.ENSGALP00000002218,9031.ENSGALP00000002338,9031.ENSGALP00000003089,9031.ENSGALP00000003157,9031.ENSGALP00000003841,9031.ENSGALP00000003888,9031.ENSGALP00000003899,9031.ENSGALP00000004091,9031.ENSGALP00000004162,9031.ENSGALP00000004227,9031.ENSGALP000…	SNRPE,SUPT6H,RPA2,SF3A2,EIF2D,NSF,RPL38,SF3A3,VCP,NDUFB6,ANKS4B,CDC73,MAT1A,COG4,PIWIL1,NUP35,DNAJC9,SNRPC,PRPF8,EIF3I,LSM4,AIMP2,GEMIN5,RPL23A,PSMG3,ADAM10,RPS14,SET,CUL3,TAF4,CLTC,FARSB,NDUFB10,HCCS,TFIP11,DR1,PRPF6,MCM2,NDUFAB1,SNRPD3,UPB1,MAPRE1,MRPS11,APOA1,RPLP0,YME1L1,FADD,ATRX,SF3A1,SF3B1,NDUFS3,EIF3J,NDUFB3,PSMD10,PDIA3,VBP1,LOC772071,CRNKL1,MCTS1,CLNS1A,NDUFS1,NDUFA1,DSTN,WASL,NDUFA5,ND…
GO:0071840	Cellular component organization or biogenesis	537	4308	0.12	0.73	2.25e-10	9031.ENSGALP00000000189,9031.ENSGALP00000000199,9031.ENSGALP00000000211,9031.ENSGALP00000000423,9031.ENSGALP00000000471,9031.ENSGALP00000000782,9031.ENSGALP00000000855,9031.ENSGALP00000000961,9031.ENSGALP00000001024,9031.ENSGALP00000001048,9031.ENSGALP00000001205,9031.ENSGALP00000001253,9031.ENSGALP00000001315,9031.ENSGALP00000001579,9031.ENSGALP00000002020,9031.ENSGALP00000002189,9031.ENSGALP000…	SNRPE,SUPT6H,BRD2,CSRP1,TIMM44,CCDC47,CDH1,PAK1,STX12,RPA2,SF3A2,EIF2D,NUDC,NSF,BSG,RANBP10,RPL38,RAB14,VWA1,SF3A3,GLT8D1,NPTN,PMPCA,VCP,NDUFB6,CHMP4B,NUBP2,ANKS4B,CTNNA1,CDC73,MAT1A,RO60,COG4,PIWIL1,NUP35,DNAJC9,SNRPC,BNIP1,PRPF8,UTP18,HOMER3,MRPL44,RPA1,EXOSC10,UPF1,STAR,FAF2,EIF3I,MTOR,LSM4,AIMP2,BYSL,RBBP4,MMP2,NUP155,USE1,ARPC3,PIN4,STX10,GEMIN5,RPL23A,G3BP1,PSMG3,ADAM10,CGNL1,BAP1,SAR1A,PLE…
GO:0022613	Ribonucleoprotein complex biogenesis	83	348	0.4	1.1	2.79e-10	9031.ENSGALP00000000189,9031.ENSGALP00000001205,9031.ENSGALP00000001253,9031.ENSGALP00000002218,9031.ENSGALP00000002338,9031.ENSGALP00000003888,9031.ENSGALP00000004369,9031.ENSGALP00000004641,9031.ENSGALP00000004714,9031.ENSGALP00000004833,9031.ENSGALP00000004870,9031.ENSGALP00000005271,9031.ENSGALP00000005338,9031.ENSGALP00000005482,9031.ENSGALP00000006157,9031.ENSGALP00000006262,9031.ENSGALP000…	SNRPE,SF3A2,EIF2D,RPL38,SF3A3,CDC73,SNRPC,PRPF8,UTP18,MRPL44,EXOSC10,EIF3I,LSM4,BYSL,PIN4,GEMIN5,RPL23A,RPS14,PRPF6,SNRPD3,GTPBP4,MRPS11,RPLP0,RPS25,SF3A1,SF3B1,EIF3J,CRNKL1,NOP58,MCTS1,CLNS1A,GTPBP10,NMD3,ABCE1,GEMIN2,KRR1,WBP11,DDX47,EIF3M,DDX18,EIF3L,EIF3D,STRAP,TEX10,DHX29,METTL16,RPS7,NOL10,UTP15,RPS21,EXOSC9,PSIP1,DDX20,PRPF3,LUC7L2,RSL1D1,RPS27,EXOSC7,DENR,PA2G4,XPO1,CPSF6,RPL5,RPL7,RPL35,…
GO:0071702	Organic substance transport	229	1479	0.22	0.85	2.79e-10	9031.ENSGALP00000000471,9031.ENSGALP00000000734,9031.ENSGALP00000000864,9031.ENSGALP00000001024,9031.ENSGALP00000001474,9031.ENSGALP00000001579,9031.ENSGALP00000001856,9031.ENSGALP00000002196,9031.ENSGALP00000002234,9031.ENSGALP00000002310,9031.ENSGALP00000002580,9031.ENSGALP00000002631,9031.ENSGALP00000003014,9031.ENSGALP00000003089,9031.ENSGALP00000003250,9031.ENSGALP00000003263,9031.ENSGALP000…	TIMM44,SRSF3,RAB11B,STX12,HSPA5,NSF,RABGAP1,FABP6,RAB14,VPS26B,SCAMP2,SLC16A1,PMPCA,VCP,NCBP1,CHMP4B,KTN1,COG4,NME4,NUP35,BNIP1,COPE,STAR,PTRF,FAF2,RAB5C,GOLGA7,NUP155,USE1,STX10,AP1M1,SAR1A,ARFGEF2,CSE1L,GLE1,NUP62,TIMM8A,RAB43,PLA2G4A,CLTC,ARF4,PTTG1IP,IPO7,HDLBP,PAFAH1B1,TMED5,SEC61A1,COPB1,COG7,SEC24A,YWHAH,NCBP2,APOA1,KIF5B,HGS,RAB35,ARCN1,TFRC,RAB22A,RAB11A,BCAP29,ARL3,HSPD1,ARL8B,AP2M1,CUB…
GO:0000398	mRNA splicing, via spliceosome	61	210	0.49	1.23	2.86e-10	9031.ENSGALP00000000189,9031.ENSGALP00000000509,9031.ENSGALP00000000734,9031.ENSGALP00000001205,9031.ENSGALP00000002338,9031.ENSGALP00000003113,9031.ENSGALP00000003130,9031.ENSGALP00000003978,9031.ENSGALP00000004369,9031.ENSGALP00000004576,9031.ENSGALP00000004641,9031.ENSGALP00000005338,9031.ENSGALP00000006262,9031.ENSGALP00000006566,9031.ENSGALP00000007481,9031.ENSGALP00000009008,9031.ENSGALP000…	SNRPE,HNRNPM,SRSF3,SF3A2,SF3A3,BCAS2,SMU1,SF3B3,SNRPC,TARDBP,PRPF8,LSM4,GEMIN5,SRSF10,BUD31,TFIP11,PRPF6,HNRNPA0,RBM17,DDX46,TRA2B,SNRPD3,NCBP2,SF3A1,SF3B1,CRNKL1,CLNS1A,PRPF4,CWC22,SRSF5,ZCRB1,AQR,GEMIN2,SNW1,PRPF38A,WBP11,PHF5A,PRPF4B,STRAP,SF3B4,U2AF1,PSIP1,DHX38,EIF4A3,SRSF1,DDX20,PRPF3,NOVA1,MFAP1,SNRPB2,LUC7L2,SRSF7,SRSF5A,SF3B5,DDX17,SRPK1,IK,RBM10,SRSF2,TXNL4A,CDC5L
GO:0006163	Purine nucleotide metabolic process	68	257	0.45	1.15	5.49e-10	9031.ENSGALP00000001762,9031.ENSGALP00000002754,9031.ENSGALP00000003301,9031.ENSGALP00000003418,9031.ENSGALP00000003439,9031.ENSGALP00000003546,9031.ENSGALP00000003627,9031.ENSGALP00000004225,9031.ENSGALP00000004459,9031.ENSGALP00000005308,9031.ENSGALP00000007837,9031.ENSGALP00000008095,9031.ENSGALP00000008105,9031.ENSGALP00000011060,9031.ENSGALP00000011160,9031.ENSGALP00000012380,9031.ENSGALP000…	PANK4,ADPGK,PARG,HSD17B4,ACSM3,OGDHL,GALK1,NME4,NUDT3,ACSS2,PRPS1L1,ADK,PRPSAP2,ACOT8,ATP5L,SUCLG2,PRTFDC1,DLAT,ACSL4,NT5C2,NDUFS1,ACSS1,GPAM,CROT,AADAT,PAPSS1,ADSS,NUDT9,ATP5S,BPGM,MVK,TPI1,NT5DC1,ATP5I,ACAT1,MCEE,NME2,ALDOB,PARP1,PGAM1,PFKL,ALDOC,USMG5,RAB23,ATP5J2,CKB,GART,NUDT19,PDHA2,ACSM5,OPA1,RAN,ATP8,AK3,AASS,ACLY,GTPBP1,ATIC,ACSL1,PMVK,ATP5PD,GAPDH,ATP5B,NUDT2,AK1,OGDH,ATP6V1A,PAICS
GO:0044282	Small molecule catabolic process	67	252	0.45	1.15	6.49e-10	9031.ENSGALP00000003418,9031.ENSGALP00000003627,9031.ENSGALP00000004417,9031.ENSGALP00000004459,9031.ENSGALP00000005099,9031.ENSGALP00000006620,9031.ENSGALP00000006762,9031.ENSGALP00000006919,9031.ENSGALP00000008899,9031.ENSGALP00000009408,9031.ENSGALP00000009880,9031.ENSGALP00000010465,9031.ENSGALP00000010689,9031.ENSGALP00000011060,9031.ENSGALP00000011452,9031.ENSGALP00000011541,9031.ENSGALP000…	HSD17B4,GALK1,PGD,NUDT3,APOBEC2,ADA,BLMH,HPD,ADIPOQ,ACAA1,FTCD,FAH,UPB1,ACOT8,CPT1A,ACOX2,GOT1,CROT,HAO1,AADAT,HACL1,ACAT2,BDH2,ALDH8A1,TPI1,HGD,DDO,ACOX3,HADHA,HADHB,TDH,PCCA,ESD,ACAT1,CRABP1,HMGCL,ALDOB,CPT2,NUDT1,PFKL,SCLY,PCCB,ECI1,IVD,HAGH,SORD,NUDT19,ALDH5A1,HIBCH,IMPA1,OAT,GPT2,AASS,QDPR,INPP5A,ALDH4A1,ENPP4,GOT2,HADH,BPNT1,GPD2,ABAT,ASRGL1,UPP1,AUH,ECHDC1,PCK2
GO:0051649	Establishment of localization in cell	200	1252	0.23	0.85	6.91e-10	9031.ENSGALP00000000471,9031.ENSGALP00000000734,9031.ENSGALP00000000864,9031.ENSGALP00000001024,9031.ENSGALP00000001315,9031.ENSGALP00000001474,9031.ENSGALP00000001579,9031.ENSGALP00000002234,9031.ENSGALP00000002310,9031.ENSGALP00000003014,9031.ENSGALP00000003089,9031.ENSGALP00000003250,9031.ENSGALP00000003263,9031.ENSGALP00000003494,9031.ENSGALP00000004227,9031.ENSGALP00000004508,9031.ENSGALP000…	TIMM44,SRSF3,RAB11B,STX12,NUDC,HSPA5,NSF,RAB14,VPS26B,PMPCA,VCP,NCBP1,CHMP4B,ATP6V0D1,NUP35,ERGIC1,COPE,STAR,FAF2,RAB5C,GOLGA7,NUP155,STX10,AP1M1,SAR1A,PLEKHF1,CSE1L,GLE1,NUP62,VDAC2,RAB43,PLA2G4A,CUL3,CLTC,ARF4,PTTG1IP,IPO7,PAFAH1B1,TMED5,SEC61A1,COPB1,COG7,NSFL1C,SEC24A,MAPRE1,YWHAH,KIF5B,HGS,RAB35,ARCN1,RAB22A,RAB11A,BCAP29,ARL3,HSPD1,RINT1,ARL8B,LOC772071,AP2M1,SEC23B,WASL,PIKFYVE,MTM1,SNAP23…
GO:0009150	Purine ribonucleotide metabolic process	66	247	0.45	1.15	7.55e-10	9031.ENSGALP00000001762,9031.ENSGALP00000002754,9031.ENSGALP00000003301,9031.ENSGALP00000003418,9031.ENSGALP00000003439,9031.ENSGALP00000003546,9031.ENSGALP00000003627,9031.ENSGALP00000004225,9031.ENSGALP00000004459,9031.ENSGALP00000005308,9031.ENSGALP00000008095,9031.ENSGALP00000011060,9031.ENSGALP00000011160,9031.ENSGALP00000012380,9031.ENSGALP00000012455,9031.ENSGALP00000012815,9031.ENSGALP000…	PANK4,ADPGK,PARG,HSD17B4,ACSM3,OGDHL,GALK1,NME4,NUDT3,ACSS2,ADK,ACOT8,ATP5L,SUCLG2,PRTFDC1,DLAT,ACSL4,NT5C2,NDUFS1,ACSS1,GPAM,CROT,AADAT,PAPSS1,ADSS,NUDT9,ATP5S,BPGM,MVK,TPI1,NT5DC1,ATP5I,ACAT1,MCEE,NME2,ALDOB,PARP1,PGAM1,PFKL,ALDOC,USMG5,RAB23,ATP5J2,CKB,GART,NUDT19,PDHA2,ACSM5,OPA1,RAN,ATP8,AK3,AASS,ACLY,GTPBP1,ATIC,ACSL1,PMVK,ATP5PD,GAPDH,ATP5B,NUDT2,AK1,OGDH,ATP6V1A,PAICS
GO:0022607	Cellular component assembly	245	1640	0.2	0.81	9.76e-10	9031.ENSGALP00000000189,9031.ENSGALP00000000423,9031.ENSGALP00000000855,9031.ENSGALP00000001024,9031.ENSGALP00000001048,9031.ENSGALP00000001205,9031.ENSGALP00000001253,9031.ENSGALP00000002218,9031.ENSGALP00000002234,9031.ENSGALP00000002338,9031.ENSGALP00000002670,9031.ENSGALP00000003157,9031.ENSGALP00000003263,9031.ENSGALP00000003634,9031.ENSGALP00000003841,9031.ENSGALP00000003888,9031.ENSGALP000…	SNRPE,CSRP1,CDH1,STX12,RPA2,SF3A2,EIF2D,RPL38,RAB14,SF3A3,NPTN,NDUFB6,CHMP4B,NUBP2,ANKS4B,CDC73,MAT1A,RO60,COG4,DNAJC9,SNRPC,PRPF8,EIF3I,LSM4,AIMP2,RBBP4,GEMIN5,RPL23A,G3BP1,PSMG3,ADAM10,RPS14,SET,TMOD3,RAB43,VCL,CUL3,TAF4,CLTC,FARSB,IBA57,NARFL,NDUFB10,HCCS,LOC407092,PAFAH1B1,DR1,PRPF6,MCM2,NDUFAB1,NSFL1C,PAK2,SNRPD3,BCCIP,UPB1,MAPRE1,MRPS11,APOA1,RAC1,NUBP1,RPLP0,YME1L1,MMS19,FADD,ATRX,SF3A1,DC…
GO:0071826	Ribonucleoprotein complex subunit organization	49	149	0.54	1.26	1.03e-09	9031.ENSGALP00000000189,9031.ENSGALP00000001205,9031.ENSGALP00000001253,9031.ENSGALP00000002218,9031.ENSGALP00000002338,9031.ENSGALP00000003089,9031.ENSGALP00000003888,9031.ENSGALP00000004369,9031.ENSGALP00000004641,9031.ENSGALP00000005271,9031.ENSGALP00000005338,9031.ENSGALP00000006262,9031.ENSGALP00000006308,9031.ENSGALP00000007287,9031.ENSGALP00000009008,9031.ENSGALP00000009642,9031.ENSGALP000…	SNRPE,SF3A2,EIF2D,RPL38,SF3A3,VCP,CDC73,SNRPC,PRPF8,EIF3I,LSM4,GEMIN5,RPL23A,RPS14,TFIP11,PRPF6,SNRPD3,MRPS11,RPLP0,SF3A1,SF3B1,EIF3J,CRNKL1,MCTS1,CLNS1A,GEMIN2,EIF3M,EIF3L,EIF3D,STRAP,DHX29,PSIP1,DDX20,PRPF3,LUC7L2,RPS27,DENR,CPSF6,RPL5,SRPK1,RPS15,RPSAP58,RPF2,EIF3H,MRPS7,EIF5,RPL6,DHX30,ADAR
GO:0010608	Post-transcriptional regulation of gene expression	85	375	0.38	1.04	1.25e-09	9031.ENSGALP00000001253,9031.ENSGALP00000001295,9031.ENSGALP00000003043,9031.ENSGALP00000003199,9031.ENSGALP00000003250,9031.ENSGALP00000003357,9031.ENSGALP00000004162,9031.ENSGALP00000004257,9031.ENSGALP00000005090,9031.ENSGALP00000005271,9031.ENSGALP00000005274,9031.ENSGALP00000006262,9031.ENSGALP00000007534,9031.ENSGALP00000008866,9031.ENSGALP00000009371,9031.ENSGALP00000011061,9031.ENSGALP000…	EIF2D,MAPKAPK2,AARS,TAF15,NCBP1,THRAP3,PIWIL1,XRN1,UPF1,EIF3I,MTOR,GEMIN5,GLE1,TCOF1,EEF1A2,NCBP2,EIF3J,EEF1B2,EIF2AK4,THBS1,GFM1,LRPPRC,CNOT2,DAZL,QKI,POLDIP3,EIF3M,EIF3L,EIF3D,RMND1,NSUN2,CAPRIN1,CNOT7,SEPSECS,DHX29,METTL16,MRPS27,EIF1AX,EIF5B,DNAJC3,BZW1,ZC3H14,EXOSC9,EIF4A3,UPF3B,EIF5A,YTHDF3,SARNP,YTHDF1,EXOSC7,EIF2S2,DDX6,DENR,EIF2S1,PA2G4,RPL5,FXR1,DHX36,BZW2,EIF2B5,TRAP1,EIF4E2,KHDRBS1,MO…
GO:0048193	Golgi vesicle transport	58	202	0.48	1.18	1.27e-09	9031.ENSGALP00000001579,9031.ENSGALP00000002234,9031.ENSGALP00000004091,9031.ENSGALP00000004508,9031.ENSGALP00000004536,9031.ENSGALP00000004982,9031.ENSGALP00000005501,9031.ENSGALP00000005858,9031.ENSGALP00000006160,9031.ENSGALP00000007043,9031.ENSGALP00000007416,9031.ENSGALP00000008177,9031.ENSGALP00000009483,9031.ENSGALP00000009665,9031.ENSGALP00000009926,9031.ENSGALP00000010342,9031.ENSGALP000…	NSF,RAB14,COG4,ERGIC1,BNIP1,COPE,GOLGA7,USE1,STX10,SAR1A,ARFGEF2,CUL3,TMED5,COPB1,COG7,SEC24A,ARCN1,BCAP29,ARL3,RINT1,SEC23B,VTI1B,SCFD1,TRAPPC6A,TRIP11,GOLGA5,COG2,EXOC5,CCDC93,EXOC2,PDCD6,STX18,TFG,SNX3,TRAPPC2,RP2,GCC2,COG3,RAB6A,VAMP7,VAMP3,RAB10,RAB8A,GOLPH3,LMAN1L,SEC23A,PEF1,SEC22B,LAMP1,COG1,ZW10,ARFGAP2,SAR1B,VPS35L,SNX1,TRAPPC5,TMED2,SEC24C
GO:0090304	Nucleic acid metabolic process	253	1715	0.2	0.8	1.27e-09	9031.ENSGALP00000000189,9031.ENSGALP00000000199,9031.ENSGALP00000000509,9031.ENSGALP00000000734,9031.ENSGALP00000001030,9031.ENSGALP00000001205,9031.ENSGALP00000001766,9031.ENSGALP00000002338,9031.ENSGALP00000003043,9031.ENSGALP00000003060,9031.ENSGALP00000003089,9031.ENSGALP00000003113,9031.ENSGALP00000003130,9031.ENSGALP00000003199,9031.ENSGALP00000003250,9031.ENSGALP00000003357,9031.ENSGALP000…	SNRPE,SUPT6H,HNRNPM,SRSF3,PPP1R8,SF3A2,POLR2C,SF3A3,AARS,PRPF38B,VCP,BCAS2,SMU1,TAF15,NCBP1,THRAP3,ADPRHL2,CDC73,SF3B3,POLR2E,RPL10A,PIWIL1,XRN1,SNRPC,NUDT3,TARDBP,PRPF8,UTP18,MRPL44,RPA1,CDK1,EXOSC10,UPF1,APOBEC2,PTRF,STAT3,LSM4,BYSL,RBBP4,YARS,NUP155,PIN4,GEMIN5,TARSL2,SRSF10,G3BP1,RPS14,BUD31,PPIH,TAF4,FARSB,BRCC3,TCOF1,TFIP11,DR1,PRPF6,MCM2,ZNF326,EARS2,EXOG,HNRNPA0,RBM17,DDX46,TRA2B,SNRPD3,B…
GO:0006417	Regulation of translation	74	306	0.41	1.06	2.11e-09	9031.ENSGALP00000001253,9031.ENSGALP00000003043,9031.ENSGALP00000003250,9031.ENSGALP00000004162,9031.ENSGALP00000004257,9031.ENSGALP00000005090,9031.ENSGALP00000005271,9031.ENSGALP00000005274,9031.ENSGALP00000006262,9031.ENSGALP00000007534,9031.ENSGALP00000008866,9031.ENSGALP00000009371,9031.ENSGALP00000011061,9031.ENSGALP00000013321,9031.ENSGALP00000013968,9031.ENSGALP00000015647,9031.ENSGALP000…	EIF2D,AARS,NCBP1,PIWIL1,XRN1,UPF1,EIF3I,MTOR,GEMIN5,GLE1,TCOF1,EEF1A2,NCBP2,EIF3J,EEF1B2,EIF2AK4,THBS1,GFM1,LRPPRC,CNOT2,DAZL,QKI,POLDIP3,EIF3M,EIF3L,EIF3D,RMND1,CAPRIN1,CNOT7,SEPSECS,DHX29,METTL16,MRPS27,EIF1AX,EIF5B,DNAJC3,BZW1,EXOSC9,EIF4A3,UPF3B,EIF5A,YTHDF3,SARNP,YTHDF1,EXOSC7,EIF2S2,DDX6,DENR,EIF2S1,PA2G4,RPL5,FXR1,DHX36,BZW2,EIF2B5,TRAP1,EIF4E2,KHDRBS1,TPR,YBX1,IGF2BP3,NOLC1,GTPBP1,GSPT2,E…
GO:0022618	Ribonucleoprotein complex assembly	47	142	0.55	1.24	2.12e-09	9031.ENSGALP00000000189,9031.ENSGALP00000001205,9031.ENSGALP00000001253,9031.ENSGALP00000002218,9031.ENSGALP00000002338,9031.ENSGALP00000003888,9031.ENSGALP00000004369,9031.ENSGALP00000004641,9031.ENSGALP00000005271,9031.ENSGALP00000005338,9031.ENSGALP00000006262,9031.ENSGALP00000006308,9031.ENSGALP00000007287,9031.ENSGALP00000009642,9031.ENSGALP00000010633,9031.ENSGALP00000010950,9031.ENSGALP000…	SNRPE,SF3A2,EIF2D,RPL38,SF3A3,CDC73,SNRPC,PRPF8,EIF3I,LSM4,GEMIN5,RPL23A,RPS14,PRPF6,SNRPD3,MRPS11,RPLP0,SF3A1,SF3B1,EIF3J,CRNKL1,MCTS1,CLNS1A,GEMIN2,EIF3M,EIF3L,EIF3D,STRAP,DHX29,PSIP1,DDX20,PRPF3,LUC7L2,RPS27,DENR,CPSF6,RPL5,SRPK1,RPS15,RPSAP58,RPF2,EIF3H,MRPS7,EIF5,RPL6,DHX30,ADAR
GO:2000112	Regulation of cellular macromolecule biosynthetic process	80	346	0.39	1.04	2.12e-09	9031.ENSGALP00000001253,9031.ENSGALP00000003043,9031.ENSGALP00000003250,9031.ENSGALP00000004162,9031.ENSGALP00000004257,9031.ENSGALP00000005090,9031.ENSGALP00000005271,9031.ENSGALP00000005274,9031.ENSGALP00000006262,9031.ENSGALP00000007534,9031.ENSGALP00000008866,9031.ENSGALP00000009371,9031.ENSGALP00000011060,9031.ENSGALP00000011061,9031.ENSGALP00000013321,9031.ENSGALP00000013968,9031.ENSGALP000…	EIF2D,AARS,NCBP1,PIWIL1,XRN1,UPF1,EIF3I,MTOR,GEMIN5,GLE1,TCOF1,EEF1A2,ACOT8,NCBP2,EIF3J,EEF1B2,RAB3GAP2,EIF2AK4,THBS1,GFM1,LRPPRC,CNOT2,DAZL,QKI,POLDIP3,EIF3M,RAB3GAP1,EIF3L,EIF3D,RMND1,CAPRIN1,CNOT7,SEPSECS,DHX29,METTL16,RABL3,MRPS27,EIF1AX,EIF5B,DNAJC3,CHP1,BZW1,EXOSC9,EIF4A3,UPF3B,EIF5A,YTHDF3,SARNP,CTNNB1,YTHDF1,EXOSC7,EIF2S2,DDX6,DENR,EIF2S1,PA2G4,RPL5,FXR1,DHX36,BZW2,EIF2B5,TRAP1,EIF4E2,KHD…
GO:0032787	Monocarboxylic acid metabolic process	84	375	0.38	1.02	2.58e-09	9031.ENSGALP00000002754,9031.ENSGALP00000003418,9031.ENSGALP00000003439,9031.ENSGALP00000003546,9031.ENSGALP00000003627,9031.ENSGALP00000004417,9031.ENSGALP00000005308,9031.ENSGALP00000008107,9031.ENSGALP00000008696,9031.ENSGALP00000008899,9031.ENSGALP00000009408,9031.ENSGALP00000009787,9031.ENSGALP00000009880,9031.ENSGALP00000010465,9031.ENSGALP00000011060,9031.ENSGALP00000011452,9031.ENSGALP000…	ADPGK,HSD17B4,ACSM3,OGDHL,GALK1,PGD,ACSS2,PLA2G4A,GRHPR,ADIPOQ,ACAA1,NDUFAB1,FTCD,FAH,ACOT8,CPT1A,ACOX2,DLAT,LOC417013,ACSL4,ACSS1,GPAM,CROT,IDH1,HAO1,EPHX1,PNPLA8,HPGDS,HACL1,QKI,ACAT2,DBI,BDH2,BPGM,ALDH8A1,TPI1,PRKAA1,ALDH1A1,ACOX3,PTGR1,HADHA,HADHB,CRYL1,ACAT1,HPGD,CRABP1,ALDOB,CPT2,GATM,CYGB,LDHA,PGAM1,PFKL,ALDOC,PCCB,ECI1,PARK7,HAGH,LDHB,NUDT19,PDHA2,ALDH5A1,ACSM5,ACBD5,ADH1C,ALDH1A3,ACLY,AL…
GO:0065003	Protein-containing complex assembly	144	826	0.27	0.87	4.17e-09	9031.ENSGALP00000000189,9031.ENSGALP00000001048,9031.ENSGALP00000001205,9031.ENSGALP00000001253,9031.ENSGALP00000002218,9031.ENSGALP00000002338,9031.ENSGALP00000003157,9031.ENSGALP00000003841,9031.ENSGALP00000003888,9031.ENSGALP00000003899,9031.ENSGALP00000004091,9031.ENSGALP00000004248,9031.ENSGALP00000004369,9031.ENSGALP00000004641,9031.ENSGALP00000005271,9031.ENSGALP00000005338,9031.ENSGALP000…	SNRPE,RPA2,SF3A2,EIF2D,RPL38,SF3A3,NDUFB6,ANKS4B,CDC73,MAT1A,COG4,DNAJC9,SNRPC,PRPF8,EIF3I,LSM4,AIMP2,GEMIN5,RPL23A,PSMG3,ADAM10,RPS14,SET,CUL3,TAF4,CLTC,FARSB,NDUFB10,HCCS,DR1,PRPF6,MCM2,NDUFAB1,SNRPD3,UPB1,MAPRE1,MRPS11,APOA1,RPLP0,YME1L1,FADD,ATRX,SF3A1,SF3B1,NDUFS3,EIF3J,NDUFB3,PSMD10,PDIA3,VBP1,LOC772071,CRNKL1,MCTS1,CLNS1A,NDUFS1,NDUFA1,WASL,NDUFA5,NDUFB5,SNAP23,HAUS2,FGA,FGG,PPID,NDUFS7,CC…
GO:0034248	Regulation of cellular amide metabolic process	78	340	0.39	1.01	4.99e-09	9031.ENSGALP00000001253,9031.ENSGALP00000003043,9031.ENSGALP00000003250,9031.ENSGALP00000004162,9031.ENSGALP00000004257,9031.ENSGALP00000005090,9031.ENSGALP00000005271,9031.ENSGALP00000005274,9031.ENSGALP00000006262,9031.ENSGALP00000007534,9031.ENSGALP00000008866,9031.ENSGALP00000009371,9031.ENSGALP00000011061,9031.ENSGALP00000013321,9031.ENSGALP00000013968,9031.ENSGALP00000015647,9031.ENSGALP000…	EIF2D,AARS,NCBP1,PIWIL1,XRN1,UPF1,EIF3I,MTOR,GEMIN5,GLE1,TCOF1,EEF1A2,NCBP2,EIF3J,EEF1B2,EIF2AK4,THBS1,GFM1,LRPPRC,CNOT2,DAZL,QKI,POLDIP3,EIF3M,EIF3L,EIF3D,RMND1,PDK1,CAPRIN1,CNOT7,SEPSECS,DHX29,METTL16,MRPS27,PDK3,EIF1AX,EIF5B,DNAJC3,BZW1,EXOSC9,EIF4A3,UPF3B,EIF5A,ORMDL3,YTHDF3,SARNP,YTHDF1,EXOSC7,EIF2S2,DDX6,DENR,EIF2S1,PA2G4,RPL5,FXR1,DHX36,BZW2,EIF2B5,TRAP1,EIF4E2,KHDRBS1,TPR,YBX1,IGF2BP3,NOL…
GO:1901135	Carbohydrate derivative metabolic process	130	728	0.28	0.87	9.98e-09	9031.ENSGALP00000001762,9031.ENSGALP00000002754,9031.ENSGALP00000003301,9031.ENSGALP00000003418,9031.ENSGALP00000003439,9031.ENSGALP00000003546,9031.ENSGALP00000003627,9031.ENSGALP00000003934,9031.ENSGALP00000004225,9031.ENSGALP00000004417,9031.ENSGALP00000004459,9031.ENSGALP00000005099,9031.ENSGALP00000005308,9031.ENSGALP00000005911,9031.ENSGALP00000006620,9031.ENSGALP00000007837,9031.ENSGALP000…	PANK4,ADPGK,PARG,HSD17B4,ACSM3,OGDHL,GALK1,GMPPB,NME4,PGD,NUDT3,APOBEC2,ACSS2,UCK1,ADA,PRPS1L1,GLA,ADK,PRPSAP2,TKT,ABHD6,COG7,UPB1,ACOT8,ITIH5,ATP5L,SGSH,MLEC,SUCLG2,PRTFDC1,MGEA5,UPRT,DLAT,ACSL4,NT5C2,NDUFS1,ACSS1,CTBS,GPAM,CROT,AADAT,GNS,CMPK1,PAPSS1,SCCPDH,ADSS,TRIP11,NUDT9,GPD1L,NAGA,ATP5S,BPGM,GALNT1,CMAS,ERP44,ALG2,FUCA2,MVK,TPI1,HEXB,NT5DC1,ALDH1A1,ATP5I,POGLUT1,ACP6,NT5C1B,CTPS2,LYG2,POGL…
GO:0006091	Generation of precursor metabolites and energy	60	230	0.44	1.06	1.31e-08	9031.ENSGALP00000001795,9031.ENSGALP00000002754,9031.ENSGALP00000003157,9031.ENSGALP00000003546,9031.ENSGALP00000003627,9031.ENSGALP00000004417,9031.ENSGALP00000005274,9031.ENSGALP00000008498,9031.ENSGALP00000012380,9031.ENSGALP00000012815,9031.ENSGALP00000013080,9031.ENSGALP00000013106,9031.ENSGALP00000013392,9031.ENSGALP00000013999,9031.ENSGALP00000014311,9031.ENSGALP00000014317,9031.ENSGALP000…	COQ9,ADPGK,NDUFB6,OGDHL,GALK1,PGD,MTOR,TKT,SUCLG2,DLAT,UQCR10,NDUFS3,NDUFB3,NDUFS1,CROT,IDH1,NDUFA5,MDH1,MSH2,NDUFS7,ACO2,BPGM,FH,SDHA,TPI1,ATP5I,SUCLA2,ACAT1,PPP1CB,SUCLG1,HMGCL,ALDOB,PGAM1,PFKL,UQCRFS1,ALDOC,NNT,UGP2,ATP5J2,NDUFA8,SURF1,NDUFS8,PDHA2,NDUFV2,ADH1C,NDUFB9,SLC25A22,COX7A2L,MT-CO2,PPP1CC,COX6A1,ATP5PD,COX4I1,GAPDH,ATP5B,OGDH,PM20D1,PCK2,POR,MRPS36
GO:0016043	Cellular component organization	506	4134	0.11	0.67	1.7e-08	9031.ENSGALP00000000189,9031.ENSGALP00000000199,9031.ENSGALP00000000211,9031.ENSGALP00000000423,9031.ENSGALP00000000471,9031.ENSGALP00000000782,9031.ENSGALP00000000855,9031.ENSGALP00000000961,9031.ENSGALP00000001024,9031.ENSGALP00000001048,9031.ENSGALP00000001205,9031.ENSGALP00000001253,9031.ENSGALP00000001315,9031.ENSGALP00000001579,9031.ENSGALP00000002020,9031.ENSGALP00000002189,9031.ENSGALP000…	SNRPE,SUPT6H,BRD2,CSRP1,TIMM44,CCDC47,CDH1,PAK1,STX12,RPA2,SF3A2,EIF2D,NUDC,NSF,BSG,RANBP10,RPL38,RAB14,VWA1,SF3A3,GLT8D1,NPTN,PMPCA,VCP,NDUFB6,CHMP4B,NUBP2,ANKS4B,CTNNA1,CDC73,MAT1A,RO60,COG4,PIWIL1,NUP35,DNAJC9,SNRPC,BNIP1,PRPF8,HOMER3,RPA1,EXOSC10,UPF1,STAR,FAF2,EIF3I,MTOR,LSM4,AIMP2,RBBP4,MMP2,NUP155,USE1,ARPC3,STX10,GEMIN5,RPL23A,G3BP1,PSMG3,ADAM10,CGNL1,BAP1,SAR1A,PLEKHF1,RPS14,ARFGEF2,SET,…
GO:0009141	Nucleoside triphosphate metabolic process	40	117	0.56	1.17	2.79e-08	9031.ENSGALP00000002754,9031.ENSGALP00000003301,9031.ENSGALP00000003546,9031.ENSGALP00000003627,9031.ENSGALP00000004225,9031.ENSGALP00000005130,9031.ENSGALP00000005911,9031.ENSGALP00000008095,9031.ENSGALP00000011160,9031.ENSGALP00000013999,9031.ENSGALP00000017049,9031.ENSGALP00000020053,9031.ENSGALP00000021309,9031.ENSGALP00000023396,9031.ENSGALP00000024757,9031.ENSGALP00000026650,9031.ENSGALP000…	ADPGK,PARG,OGDHL,GALK1,NME4,ITPA,UCK1,ADK,ATP5L,NDUFS1,CMPK1,ATP5S,BPGM,TPI1,ATP5I,CTPS2,NME2,ALDOB,PARP1,PGAM1,PFKL,ALDOC,USMG5,RAB23,ATP5J2,CKB,DTYMK,OPA1,RAN,ATP8,AK3,GTPBP1,ATP5PD,DUT,GAPDH,ATP5B,NUDT2,AK1,OGDH,ATP6V1A
GO:0016054	Organic acid catabolic process	49	173	0.48	1.05	6.43e-08	9031.ENSGALP00000003418,9031.ENSGALP00000004417,9031.ENSGALP00000006762,9031.ENSGALP00000006919,9031.ENSGALP00000008899,9031.ENSGALP00000009408,9031.ENSGALP00000009880,9031.ENSGALP00000010465,9031.ENSGALP00000011060,9031.ENSGALP00000011452,9031.ENSGALP00000011541,9031.ENSGALP00000012086,9031.ENSGALP00000014311,9031.ENSGALP00000014358,9031.ENSGALP00000015707,9031.ENSGALP00000018260,9031.ENSGALP000…	HSD17B4,PGD,BLMH,HPD,ADIPOQ,ACAA1,FTCD,FAH,ACOT8,CPT1A,ACOX2,GOT1,CROT,HAO1,AADAT,HACL1,ACAT2,BDH2,ALDH8A1,HGD,DDO,ACOX3,HADHA,HADHB,TDH,PCCA,ACAT1,CRABP1,HMGCL,CPT2,SCLY,PCCB,ECI1,IVD,NUDT19,ALDH5A1,HIBCH,OAT,GPT2,AASS,QDPR,ALDH4A1,GOT2,HADH,ABAT,ASRGL1,AUH,ECHDC1,PCK2
GO:1901605	Alpha-amino acid metabolic process	45	150	0.5	1.07	7.04e-08	9031.ENSGALP00000006762,9031.ENSGALP00000006919,9031.ENSGALP00000007182,9031.ENSGALP00000009880,9031.ENSGALP00000010465,9031.ENSGALP00000012086,9031.ENSGALP00000014358,9031.ENSGALP00000015707,9031.ENSGALP00000015846,9031.ENSGALP00000018469,9031.ENSGALP00000020374,9031.ENSGALP00000022601,9031.ENSGALP00000024093,9031.ENSGALP00000024242,9031.ENSGALP00000024450,9031.ENSGALP00000026270,9031.ENSGALP000…	BLMH,HPD,BHMT2,FTCD,FAH,GOT1,HAO1,AADAT,ASNS,CTH,TST,ALDH8A1,HGD,DDO,PSAT1,GCLC,CTPS2,TDH,MMUT,ACAT1,HMGCL,ASS1,ASL1,DHFR,ADI1,SCLY,PSPH,IVD,TH,ALDH5A1,GFPT1,HIBCH,OAT,ALDH18A1,APIP,GPT2,AASS,QDPR,ALDH4A1,ASL2,GOT2,MPST,DGLUCY,ASRGL1,SEPHS2L
GO:0046395	Carboxylic acid catabolic process	48	170	0.48	1.03	1.02e-07	9031.ENSGALP00000003418,9031.ENSGALP00000004417,9031.ENSGALP00000006762,9031.ENSGALP00000006919,9031.ENSGALP00000008899,9031.ENSGALP00000009408,9031.ENSGALP00000009880,9031.ENSGALP00000010465,9031.ENSGALP00000011060,9031.ENSGALP00000011452,9031.ENSGALP00000011541,9031.ENSGALP00000012086,9031.ENSGALP00000014311,9031.ENSGALP00000014358,9031.ENSGALP00000015707,9031.ENSGALP00000018260,9031.ENSGALP000…	HSD17B4,PGD,BLMH,HPD,ADIPOQ,ACAA1,FTCD,FAH,ACOT8,CPT1A,ACOX2,GOT1,CROT,HAO1,AADAT,HACL1,ACAT2,BDH2,ALDH8A1,HGD,DDO,ACOX3,HADHA,HADHB,TDH,PCCA,ACAT1,CRABP1,HMGCL,CPT2,PCCB,ECI1,IVD,NUDT19,ALDH5A1,HIBCH,OAT,GPT2,AASS,QDPR,ALDH4A1,GOT2,HADH,ABAT,ASRGL1,AUH,ECHDC1,PCK2
GO:0006996	Organelle organization	346	2656	0.14	0.68	1.06e-07	9031.ENSGALP00000000199,9031.ENSGALP00000000211,9031.ENSGALP00000000423,9031.ENSGALP00000000471,9031.ENSGALP00000000782,9031.ENSGALP00000001024,9031.ENSGALP00000001253,9031.ENSGALP00000001315,9031.ENSGALP00000002189,9031.ENSGALP00000002234,9031.ENSGALP00000003014,9031.ENSGALP00000003089,9031.ENSGALP00000003157,9031.ENSGALP00000003263,9031.ENSGALP00000003938,9031.ENSGALP00000004091,9031.ENSGALP000…	SUPT6H,BRD2,CSRP1,TIMM44,CCDC47,STX12,EIF2D,NUDC,RANBP10,RAB14,PMPCA,VCP,NDUFB6,CHMP4B,RO60,COG4,PIWIL1,NUP35,DNAJC9,BNIP1,RPA1,EXOSC10,UPF1,FAF2,MTOR,LSM4,RBBP4,NUP155,ARPC3,STX10,RPL23A,G3BP1,CGNL1,BAP1,SAR1A,PLEKHF1,RPS14,ARFGEF2,SET,TMOD3,TMEM11,VDAC2,RAB43,CUL3,SERPINE2,BRCC3,NDUFB10,VILL,LOC407092,PAFAH1B1,DR1,TMED5,MCM2,NDUFAB1,COG7,NSFL1C,MKLN1,SEC24A,BCCIP,MAPRE1,MRPS11,ACOT8,RAC1,RPLP0,…
GO:0044283	Small molecule biosynthetic process	71	320	0.37	0.91	1.16e-07	9031.ENSGALP00000000091,9031.ENSGALP00000001795,9031.ENSGALP00000003439,9031.ENSGALP00000004417,9031.ENSGALP00000006620,9031.ENSGALP00000007182,9031.ENSGALP00000008095,9031.ENSGALP00000008107,9031.ENSGALP00000009787,9031.ENSGALP00000010584,9031.ENSGALP00000010689,9031.ENSGALP00000011510,9031.ENSGALP00000011621,9031.ENSGALP00000012086,9031.ENSGALP00000012455,9031.ENSGALP00000014144,9031.ENSGALP000…	SPR,COQ9,ACSM3,PGD,ADA,BHMT2,ADK,PLA2G4A,NDUFAB1,GGT2,UPB1,APOA1,COQ5,GOT1,PRTFDC1,XDH,HAO1,PNPLA8,ASNS,COQ6,HPGDS,CTH,QKI,BPGM,MVK,ALDH8A1,TPI1,PRKAA1,ALDH1A1,PSAT1,LOC770996,NSDHL,HMGCL,ALDOB,GATM,PGAM1,ASS1,ASL1,DHFR,ALDOC,ADI1,FDPS,PSPH,PARK7,HAGH,SORD,LSS,IMPA1,ACSM5,DTYMK,OAT,ALDH18A1,APIP,ALDH1A3,AASS,ACLY,QDPR,HSD17B7,ASL2,ALDH1A2,UGDH,PMVK,GAPDH,CYP51A1,WDR37,RGN,SEPHS2L,PCK2,RDH10,MGLL,…
GO:0002181	Cytoplasmic translation	25	52	0.71	1.2	2.83e-07	9031.ENSGALP00000001013,9031.ENSGALP00000001253,9031.ENSGALP00000005271,9031.ENSGALP00000011717,9031.ENSGALP00000013321,9031.ENSGALP00000013855,9031.ENSGALP00000019755,9031.ENSGALP00000020064,9031.ENSGALP00000020439,9031.ENSGALP00000023654,9031.ENSGALP00000033411,9031.ENSGALP00000037584,9031.ENSGALP00000039326,9031.ENSGALP00000044356,9031.ENSGALP00000046415,9031.ENSGALP00000049968,9031.ENSGALP000…	RPL22,EIF2D,EIF3I,RPLP0,EIF3J,MCTS1,EIF3M,EIF3L,EIF3D,DHX29,RPS21,DRG1,RPL19,RPL9,DENR,RPL15,ZC3H15,RPLP2,RPL30,RPSAP58,RPLP1,EIF3H,RPL36,EIF5,RPL6
GO:0006790	Sulfur compound metabolic process	57	234	0.41	0.93	2.95e-07	9031.ENSGALP00000002680,9031.ENSGALP00000003418,9031.ENSGALP00000003439,9031.ENSGALP00000003634,9031.ENSGALP00000003899,9031.ENSGALP00000005180,9031.ENSGALP00000005308,9031.ENSGALP00000006762,9031.ENSGALP00000007182,9031.ENSGALP00000008534,9031.ENSGALP00000008600,9031.ENSGALP00000010584,9031.ENSGALP00000011060,9031.ENSGALP00000011700,9031.ENSGALP00000012231,9031.ENSGALP00000012380,9031.ENSGALP000…	MAT2B,HSD17B4,ACSM3,NUBP2,MAT1A,GSS,ACSS2,BLMH,BHMT2,IBA57,NARFL,GGT2,ACOT8,NUBP1,MMS19,SUCLG2,DLAT,ACSL4,GSTO2,ACSS1,GPAM,IDH1,AADAT,HPGDS,PAPSS1,GLRX5,CTH,SULT1B1,SULT1E1,TST,MVK,GSTK1,METTL16,GCLC,GSTA3,MMUT,SULT1C3,ACAT1,MCEE,ADI1,AHCY,GSR,GSTM2,HAGH,NUDT19,PDHA2,ACSM5,APIP,AASS,ACLY,CLIC5,CLIC2,UGDH,ACSL1,PMVK,MPST,NFU1
GO:0009199	Ribonucleoside triphosphate metabolic process	35	102	0.56	1.07	3.06e-07	9031.ENSGALP00000002754,9031.ENSGALP00000003301,9031.ENSGALP00000003546,9031.ENSGALP00000003627,9031.ENSGALP00000004225,9031.ENSGALP00000005911,9031.ENSGALP00000011160,9031.ENSGALP00000013999,9031.ENSGALP00000020053,9031.ENSGALP00000021309,9031.ENSGALP00000023396,9031.ENSGALP00000024757,9031.ENSGALP00000026650,9031.ENSGALP00000034078,9031.ENSGALP00000036836,9031.ENSGALP00000038037,9031.ENSGALP000…	ADPGK,PARG,OGDHL,GALK1,NME4,UCK1,ATP5L,NDUFS1,ATP5S,BPGM,TPI1,ATP5I,CTPS2,NME2,ALDOB,PARP1,PGAM1,PFKL,ALDOC,USMG5,RAB23,ATP5J2,CKB,OPA1,RAN,ATP8,AK3,GTPBP1,ATP5PD,GAPDH,ATP5B,NUDT2,AK1,OGDH,ATP6V1A
GO:0009144	Purine nucleoside triphosphate metabolic process	34	97	0.57	1.07	3.27e-07	9031.ENSGALP00000002754,9031.ENSGALP00000003301,9031.ENSGALP00000003546,9031.ENSGALP00000003627,9031.ENSGALP00000004225,9031.ENSGALP00000008095,9031.ENSGALP00000011160,9031.ENSGALP00000013999,9031.ENSGALP00000020053,9031.ENSGALP00000021309,9031.ENSGALP00000023396,9031.ENSGALP00000024757,9031.ENSGALP00000034078,9031.ENSGALP00000036836,9031.ENSGALP00000038037,9031.ENSGALP00000038677,9031.ENSGALP000…	ADPGK,PARG,OGDHL,GALK1,NME4,ADK,ATP5L,NDUFS1,ATP5S,BPGM,TPI1,ATP5I,NME2,ALDOB,PARP1,PGAM1,PFKL,ALDOC,USMG5,RAB23,ATP5J2,CKB,OPA1,RAN,ATP8,AK3,GTPBP1,ATP5PD,GAPDH,ATP5B,NUDT2,AK1,OGDH,ATP6V1A
GO:0006403	RNA localization	41	137	0.5	1	3.89e-07	9031.ENSGALP00000000734,9031.ENSGALP00000003250,9031.ENSGALP00000004227,9031.ENSGALP00000005832,9031.ENSGALP00000007534,9031.ENSGALP00000007743,9031.ENSGALP00000009642,9031.ENSGALP00000011061,9031.ENSGALP00000013761,9031.ENSGALP00000014308,9031.ENSGALP00000015971,9031.ENSGALP00000016196,9031.ENSGALP00000017667,9031.ENSGALP00000018309,9031.ENSGALP00000018821,9031.ENSGALP00000019330,9031.ENSGALP000…	SRSF3,NCBP1,NUP35,NUP155,GLE1,NUP62,PRPF6,NCBP2,NOP58,CCT4,XPOT,CCT2,G3BP2,RFTN1,QKI,POLDIP3,NUP43,TST,NUP37,NUP50,EIF4A3,EIF5A,SRSF7,SARNP,NUTF2,XPO1,STAU2,NUP93,TPR,RAN,YBX1,XPO5,IGF2BP3,HNRNPA2B1,THOC1,PCID2,MPST,RFTN2,MRPL18,SSB,CKAP5
GO:0019538	Protein metabolic process	394	3149	0.12	0.64	4.35e-07	9031.ENSGALP00000000338,9031.ENSGALP00000000720,9031.ENSGALP00000000782,9031.ENSGALP00000000941,9031.ENSGALP00000000961,9031.ENSGALP00000001013,9031.ENSGALP00000001253,9031.ENSGALP00000001295,9031.ENSGALP00000001474,9031.ENSGALP00000001655,9031.ENSGALP00000001685,9031.ENSGALP00000002218,9031.ENSGALP00000002420,9031.ENSGALP00000002493,9031.ENSGALP00000002508,9031.ENSGALP00000002547,9031.ENSGALP000…	PSMF1,STK38,CCDC47,RBBP5,PAK1,RPL22,EIF2D,MAPKAPK2,HSPA5,PSMB7,NEK6,RPL38,PSMB3,RPL23,SIN3A,PTPN9,MRPS34,PMPCA,AARS,VCP,ADPRHL2,CDC73,GMPPB,SF3B3,MRPL17,RPL10A,UBE4B,PSMA4,MRPL44,CDK1,ERLIN2,SCPEP1,ASH2L,ZFR2,ERLIN1,FAF2,EIF3I,MTOR,AIMP2,GOLGA7,RBBP4,YARS,MMP2,UBLCP1,RPL23A,TARSL2,ADAM10,BLMH,PLG,CPD,MRPL21,BAP1,PLOD1,RPS14,EPB42,PTPN11,PPIH,CUL3,TAF4,SERPINE2,FARSB,BRCC3,RPS2,MRPS23,HCCS,EEF1A2,…
GO:0009205	Purine ribonucleoside triphosphate metabolic process	33	94	0.57	1.05	5.2e-07	9031.ENSGALP00000002754,9031.ENSGALP00000003301,9031.ENSGALP00000003546,9031.ENSGALP00000003627,9031.ENSGALP00000004225,9031.ENSGALP00000011160,9031.ENSGALP00000013999,9031.ENSGALP00000020053,9031.ENSGALP00000021309,9031.ENSGALP00000023396,9031.ENSGALP00000024757,9031.ENSGALP00000034078,9031.ENSGALP00000036836,9031.ENSGALP00000038037,9031.ENSGALP00000038677,9031.ENSGALP00000040387,9031.ENSGALP000…	ADPGK,PARG,OGDHL,GALK1,NME4,ATP5L,NDUFS1,ATP5S,BPGM,TPI1,ATP5I,NME2,ALDOB,PARP1,PGAM1,PFKL,ALDOC,USMG5,RAB23,ATP5J2,CKB,OPA1,RAN,ATP8,AK3,GTPBP1,ATP5PD,GAPDH,ATP5B,NUDT2,AK1,OGDH,ATP6V1A
GO:0033043	Regulation of organelle organization	122	744	0.24	0.7	2.69e-06	9031.ENSGALP00000000961,9031.ENSGALP00000001685,9031.ENSGALP00000002452,9031.ENSGALP00000004174,9031.ENSGALP00000004870,9031.ENSGALP00000005090,9031.ENSGALP00000005274,9031.ENSGALP00000006046,9031.ENSGALP00000006604,9031.ENSGALP00000006826,9031.ENSGALP00000007043,9031.ENSGALP00000007492,9031.ENSGALP00000008177,9031.ENSGALP00000008236,9031.ENSGALP00000009244,9031.ENSGALP00000009354,9031.ENSGALP000…	PAK1,NEK6,GNL3,CRK,EXOSC10,UPF1,MTOR,ARPC3,G3BP1,CGNL1,SAR1A,TMOD3,CUL3,CLTC,VILL,PAFAH1B1,MLST8,MCM2,PAK2,MAPRE1,APOA1,RAC1,NUBP1,ATRX,PSMD10,DSTN,WASL,CCT4,PIKFYVE,MTM1,RAB3GAP2,SCFD1,MDM1,CCT2,CNOT2,KANK1,SLC25A4,G3BP2,DAZL,ARPC2,SYNPO2,RAB3GAP1,FBXO7,TUBB2B,SSBP1,CCT5,CHMP5,SNX9,EZR,PSMG2,TMEM33,PRKAA1,WDR1,IQGAP2,STX18,CDH2,ATG3,SNX30,ADD1,GCLC,RHOB,COTL1,ANXA1,SMC4,NF2,RHOA,SLC25A6,DYNC1H1,…
GO:0009060	Aerobic respiration	33	105	0.52	0.91	4.61e-06	9031.ENSGALP00000001795,9031.ENSGALP00000003157,9031.ENSGALP00000003546,9031.ENSGALP00000012380,9031.ENSGALP00000012815,9031.ENSGALP00000013080,9031.ENSGALP00000013106,9031.ENSGALP00000013999,9031.ENSGALP00000014317,9031.ENSGALP00000014374,9031.ENSGALP00000014557,9031.ENSGALP00000015781,9031.ENSGALP00000019468,9031.ENSGALP00000021472,9031.ENSGALP00000021475,9031.ENSGALP00000024757,9031.ENSGALP000…	COQ9,NDUFB6,OGDHL,SUCLG2,DLAT,UQCR10,NDUFS3,NDUFS1,IDH1,MDH1,MSH2,NDUFS7,ACO2,FH,SDHA,ATP5I,SUCLA2,SUCLG1,UQCRFS1,ATP5J2,NDUFA8,NDUFS8,PDHA2,NDUFV2,NDUFB9,COX7A2L,MT-CO2,COX6A1,ATP5PD,COX4I1,ATP5B,OGDH,MRPS36
GO:1901565	Organonitrogen compound catabolic process	127	799	0.23	0.67	6.52e-06	9031.ENSGALP00000000338,9031.ENSGALP00000000782,9031.ENSGALP00000001474,9031.ENSGALP00000001655,9031.ENSGALP00000002420,9031.ENSGALP00000003089,9031.ENSGALP00000004166,9031.ENSGALP00000004459,9031.ENSGALP00000004807,9031.ENSGALP00000004879,9031.ENSGALP00000005099,9031.ENSGALP00000005232,9031.ENSGALP00000005262,9031.ENSGALP00000006620,9031.ENSGALP00000006762,9031.ENSGALP00000006919,9031.ENSGALP000…	PSMF1,CCDC47,HSPA5,PSMB7,PSMB3,VCP,UBE4B,NUDT3,PSMA4,ERLIN2,APOBEC2,ERLIN1,FAF2,ADA,BLMH,HPD,BAP1,DMGDH,GLA,PLA2G4A,CUL3,SERPINE2,FTCD,NSFL1C,FAH,GGT2,UPB1,TOLLIP,SGSH,GOT1,YME1L1,HMOX2,FBXO21,CASP8,ABHD12,XDH,CTBS,DNAJC10,PNPLA8,AADAT,HECTD1,PSMA6,SEL1L,LGMN,NUDT9,PSMD14,PSMB1,NAGA,RBX1,PSMA3,FBXO7,VPS4B,CHMP5,SEC61B,PCYOX1,ALDH8A1,HEXB,HGD,DDO,LNPEP,USP9Y,PBK,TDH,LYG2,ACAT1,PSMB4,UFD1L,HMGCL,PS…
GO:0019637	Organophosphate metabolic process	111	672	0.24	0.68	8.14e-06	9031.ENSGALP00000001762,9031.ENSGALP00000002754,9031.ENSGALP00000003301,9031.ENSGALP00000003418,9031.ENSGALP00000003439,9031.ENSGALP00000003546,9031.ENSGALP00000003627,9031.ENSGALP00000004225,9031.ENSGALP00000004417,9031.ENSGALP00000004459,9031.ENSGALP00000005130,9031.ENSGALP00000005308,9031.ENSGALP00000005911,9031.ENSGALP00000006620,9031.ENSGALP00000007837,9031.ENSGALP00000008095,9031.ENSGALP000…	PANK4,ADPGK,PARG,HSD17B4,ACSM3,OGDHL,GALK1,NME4,PGD,NUDT3,ITPA,ACSS2,UCK1,ADA,PRPS1L1,ADK,PRPSAP2,PLA2G4A,TKT,ABHD6,UPB1,ACOT8,ATP5L,APOA1,SUCLG2,PRTFDC1,UPRT,DLAT,ACSL4,NAMPTP1,NT5C2,ABHD12,NDUFS1,ACSS1,GPAM,CROT,PIKFYVE,MTM1,PNPLA8,AADAT,CMPK1,PAPSS1,ADSS,NUDT9,GPD1L,ATP5S,BPGM,MVK,TPI1,HEXB,NT5DC1,ATP5I,ACP6,NT5C1B,HADHA,CTPS2,MTMR9,ACAT1,DPM1,MCEE,NME2,ALDOB,PARP1,ALPL,PGAM1,PFKL,ALDOC,FDPS,U…
GO:0045333	Cellular respiration	36	126	0.48	0.85	8.37e-06	9031.ENSGALP00000001795,9031.ENSGALP00000003157,9031.ENSGALP00000003546,9031.ENSGALP00000012380,9031.ENSGALP00000012815,9031.ENSGALP00000013080,9031.ENSGALP00000013106,9031.ENSGALP00000013999,9031.ENSGALP00000014317,9031.ENSGALP00000014321,9031.ENSGALP00000014374,9031.ENSGALP00000014557,9031.ENSGALP00000015781,9031.ENSGALP00000019468,9031.ENSGALP00000021472,9031.ENSGALP00000021475,9031.ENSGALP000…	COQ9,NDUFB6,OGDHL,SUCLG2,DLAT,UQCR10,NDUFS3,NDUFS1,IDH1,NDUFA5,MDH1,MSH2,NDUFS7,ACO2,FH,SDHA,ATP5I,SUCLA2,SUCLG1,UQCRFS1,ATP5J2,NDUFA8,NDUFS8,PDHA2,NDUFV2,NDUFB9,SLC25A22,COX7A2L,MT-CO2,COX6A1,ATP5PD,COX4I1,ATP5B,OGDH,PM20D1,MRPS36
GO:0050658	RNA transport	35	121	0.49	0.85	9.7e-06	9031.ENSGALP00000000734,9031.ENSGALP00000003250,9031.ENSGALP00000004227,9031.ENSGALP00000005832,9031.ENSGALP00000007534,9031.ENSGALP00000007743,9031.ENSGALP00000011061,9031.ENSGALP00000015971,9031.ENSGALP00000017667,9031.ENSGALP00000018309,9031.ENSGALP00000018821,9031.ENSGALP00000019330,9031.ENSGALP00000020198,9031.ENSGALP00000020374,9031.ENSGALP00000020792,9031.ENSGALP00000022956,9031.ENSGALP000…	SRSF3,NCBP1,NUP35,NUP155,GLE1,NUP62,NCBP2,XPOT,G3BP2,RFTN1,QKI,POLDIP3,NUP43,TST,NUP37,NUP50,EIF4A3,EIF5A,SRSF7,SARNP,NUTF2,XPO1,NUP93,TPR,RAN,YBX1,XPO5,IGF2BP3,HNRNPA2B1,THOC1,PCID2,MPST,RFTN2,MRPL18,SSB
GO:0043648	Dicarboxylic acid metabolic process	23	58	0.62	0.91	1.69e-05	9031.ENSGALP00000003546,9031.ENSGALP00000008696,9031.ENSGALP00000009880,9031.ENSGALP00000011060,9031.ENSGALP00000012086,9031.ENSGALP00000014317,9031.ENSGALP00000014374,9031.ENSGALP00000015707,9031.ENSGALP00000021472,9031.ENSGALP00000021475,9031.ENSGALP00000024242,9031.ENSGALP00000026270,9031.ENSGALP00000051704,9031.ENSGALP00000053373,9031.ENSGALP00000053552,9031.ENSGALP00000055831,9031.ENSGALP000…	OGDHL,GRHPR,FTCD,ACOT8,GOT1,IDH1,MDH1,AADAT,FH,SDHA,DDO,GCLC,ALDH5A1,OAT,ALDH18A1,ACLY,ALDH4A1,ASL2,GOT2,LOC420807,DGLUCY,OGDH,MRPS36
GO:0061024	Membrane organization	85	481	0.27	0.66	2.27e-05	9031.ENSGALP00000000782,9031.ENSGALP00000001024,9031.ENSGALP00000003263,9031.ENSGALP00000004536,9031.ENSGALP00000005119,9031.ENSGALP00000005832,9031.ENSGALP00000005858,9031.ENSGALP00000006160,9031.ENSGALP00000007043,9031.ENSGALP00000007558,9031.ENSGALP00000007997,9031.ENSGALP00000008177,9031.ENSGALP00000009354,9031.ENSGALP00000009964,9031.ENSGALP00000010342,9031.ENSGALP00000011510,9031.ENSGALP000…	CCDC47,STX12,CHMP4B,BNIP1,STAR,NUP155,USE1,STX10,SAR1A,TMEM11,VDAC2,CUL3,PAFAH1B1,NSFL1C,SEC24A,APOA1,HGS,LOC772071,SEC23B,PIKFYVE,SNAP23,VTI1B,MPP5,THBS1,SLC25A4,RFTN1,VPS4B,CHMP5,PDCD6,SNX9,SAMM50,TMEM33,LMNB1,SNX18,STX18,CDH2,TFG,WRB,GCLC,CD9,VAMP7,CHP1,VAMP3,SLC25A6,PRNP,PRKCDBP,CHMP6,RAB8A,MMGT1,GOLPH3,STX2,SEC23A,SH3GLB1,PEF1,APOOL,AP3B1,TOR1AIP2,SGTA,CHMP2A,SEC22B,NUP93,PITPNB,OPA1,BCL2L1,…
GO:0006413	Translational initiation	21	50	0.65	0.9	2.6e-05	9031.ENSGALP00000001253,9031.ENSGALP00000005271,9031.ENSGALP00000013321,9031.ENSGALP00000013855,9031.ENSGALP00000016175,9031.ENSGALP00000019755,9031.ENSGALP00000020064,9031.ENSGALP00000020439,9031.ENSGALP00000023654,9031.ENSGALP00000026418,9031.ENSGALP00000027015,9031.ENSGALP00000038570,9031.ENSGALP00000046154,9031.ENSGALP00000046415,9031.ENSGALP00000047783,9031.ENSGALP00000052453,9031.ENSGALP000…	EIF2D,EIF3I,EIF3J,MCTS1,ABCE1,EIF3M,EIF3L,EIF3D,DHX29,EIF1AX,EIF5B,EIF5A,EIF2S2,DENR,EIF2S1,EIF2B5,EIF4E2,EIF3H,EIF5,EIF2A,EIF4E
GO:0015980	Energy derivation by oxidation of organic compounds	41	165	0.42	0.76	2.6e-05	9031.ENSGALP00000001795,9031.ENSGALP00000003157,9031.ENSGALP00000003546,9031.ENSGALP00000005274,9031.ENSGALP00000012380,9031.ENSGALP00000012815,9031.ENSGALP00000013080,9031.ENSGALP00000013106,9031.ENSGALP00000013999,9031.ENSGALP00000014317,9031.ENSGALP00000014321,9031.ENSGALP00000014374,9031.ENSGALP00000014557,9031.ENSGALP00000015781,9031.ENSGALP00000019468,9031.ENSGALP00000021472,9031.ENSGALP000…	COQ9,NDUFB6,OGDHL,MTOR,SUCLG2,DLAT,UQCR10,NDUFS3,NDUFS1,IDH1,NDUFA5,MDH1,MSH2,NDUFS7,ACO2,FH,SDHA,ATP5I,SUCLA2,PPP1CB,SUCLG1,UQCRFS1,UGP2,ATP5J2,NDUFA8,NDUFS8,PDHA2,NDUFV2,NDUFB9,SLC25A22,COX7A2L,MT-CO2,PPP1CC,COX6A1,ATP5PD,COX4I1,ATP5B,OGDH,PM20D1,PCK2,MRPS36
GO:0016192	Vesicle-mediated transport	143	959	0.2	0.61	2.6e-05	9031.ENSGALP00000000864,9031.ENSGALP00000001024,9031.ENSGALP00000001295,9031.ENSGALP00000001579,9031.ENSGALP00000001856,9031.ENSGALP00000002234,9031.ENSGALP00000002310,9031.ENSGALP00000003089,9031.ENSGALP00000003263,9031.ENSGALP00000004091,9031.ENSGALP00000004508,9031.ENSGALP00000004536,9031.ENSGALP00000004982,9031.ENSGALP00000005302,9031.ENSGALP00000005501,9031.ENSGALP00000005858,9031.ENSGALP000…	RAB11B,STX12,MAPKAPK2,NSF,RABGAP1,RAB14,VPS26B,VCP,CHMP4B,COG4,ERGIC1,BNIP1,COPE,RAB5C,GOLGA7,USE1,STX10,AP1M1,SAR1A,PLEKHF1,ARFGEF2,CUL3,CLTC,ARF4,NCKIPSD,TMED5,COPB1,COG7,SEC24A,HGS,RAB35,ARCN1,TFRC,RAB22A,RAB11A,BCAP29,ARL3,RINT1,LOC772071,AP2M1,CUBN,SEC23B,WASL,PIKFYVE,MTM1,SNAP23,VTI1B,THBS1,SCFD1,TRAPPC6A,TRIP11,GOLGA5,COG2,RAB5A,CMTM6,SCARB2,BIN1,EXOC5,CCDC93,EXOC2,VPS4B,CHMP5,EXOC3,PDCD6,…
GO:0006888	Endoplasmic reticulum to Golgi vesicle-mediated transport	28	88	0.53	0.81	3.39e-05	9031.ENSGALP00000004508,9031.ENSGALP00000004982,9031.ENSGALP00000007043,9031.ENSGALP00000008177,9031.ENSGALP00000009483,9031.ENSGALP00000009665,9031.ENSGALP00000010342,9031.ENSGALP00000012007,9031.ENSGALP00000012985,9031.ENSGALP00000013171,9031.ENSGALP00000014280,9031.ENSGALP00000016108,9031.ENSGALP00000016493,9031.ENSGALP00000017481,9031.ENSGALP00000021816,9031.ENSGALP00000024646,9031.ENSGALP000…	ERGIC1,COPE,SAR1A,CUL3,TMED5,COPB1,SEC24A,ARCN1,BCAP29,RINT1,SEC23B,SCFD1,TRAPPC6A,TRIP11,PDCD6,TFG,TRAPPC2,COG3,VAMP7,LMAN1L,SEC23A,PEF1,SEC22B,ZW10,SAR1B,TRAPPC5,TMED2,SEC24C
GO:0046034	ATP metabolic process	26	77	0.55	0.83	3.4e-05	9031.ENSGALP00000002754,9031.ENSGALP00000003301,9031.ENSGALP00000003546,9031.ENSGALP00000003627,9031.ENSGALP00000011160,9031.ENSGALP00000013999,9031.ENSGALP00000020053,9031.ENSGALP00000021309,9031.ENSGALP00000023396,9031.ENSGALP00000024757,9031.ENSGALP00000036836,9031.ENSGALP00000038037,9031.ENSGALP00000038677,9031.ENSGALP00000040387,9031.ENSGALP00000043256,9031.ENSGALP00000044510,9031.ENSGALP000…	ADPGK,PARG,OGDHL,GALK1,ATP5L,NDUFS1,ATP5S,BPGM,TPI1,ATP5I,ALDOB,PARP1,PGAM1,PFKL,ALDOC,USMG5,ATP5J2,CKB,ATP8,ATP5PD,GAPDH,ATP5B,NUDT2,AK1,OGDH,ATP6V1A
GO:0072329	Monocarboxylic acid catabolic process	26	78	0.55	0.81	4.13e-05	9031.ENSGALP00000003418,9031.ENSGALP00000004417,9031.ENSGALP00000008899,9031.ENSGALP00000009408,9031.ENSGALP00000010465,9031.ENSGALP00000011060,9031.ENSGALP00000011452,9031.ENSGALP00000011541,9031.ENSGALP00000014311,9031.ENSGALP00000014358,9031.ENSGALP00000018260,9031.ENSGALP00000019037,9031.ENSGALP00000020134,9031.ENSGALP00000025093,9031.ENSGALP00000026633,9031.ENSGALP00000026663,9031.ENSGALP000…	HSD17B4,PGD,ADIPOQ,ACAA1,FAH,ACOT8,CPT1A,ACOX2,CROT,HAO1,HACL1,ACAT2,BDH2,ACOX3,HADHA,HADHB,ACAT1,CRABP1,CPT2,PCCB,ECI1,NUDT19,HADH,AUH,ECHDC1,PCK2
GO:0046390	Ribose phosphate biosynthetic process	38	150	0.43	0.74	4.4e-05	9031.ENSGALP00000001762,9031.ENSGALP00000004225,9031.ENSGALP00000005308,9031.ENSGALP00000005911,9031.ENSGALP00000007837,9031.ENSGALP00000008095,9031.ENSGALP00000008105,9031.ENSGALP00000011160,9031.ENSGALP00000012455,9031.ENSGALP00000012624,9031.ENSGALP00000012815,9031.ENSGALP00000013111,9031.ENSGALP00000014052,9031.ENSGALP00000017049,9031.ENSGALP00000017139,9031.ENSGALP00000017386,9031.ENSGALP000…	PANK4,NME4,ACSS2,UCK1,PRPS1L1,ADK,PRPSAP2,ATP5L,PRTFDC1,UPRT,DLAT,ACSL4,ACSS1,CMPK1,PAPSS1,ADSS,ATP5S,ATP5I,CTPS2,ACAT1,NME2,USMG5,ATP5J2,CKB,GART,PDHA2,ATP8,AK3,ACLY,ATIC,ACSL1,ATP5PD,ATP5B,NUDT2,AK1,UPP1,ATP6V1A,PAICS
GO:0006575	Cellular modified amino acid metabolic process	33	119	0.47	0.76	4.43e-05	9031.ENSGALP00000005180,9031.ENSGALP00000007139,9031.ENSGALP00000007182,9031.ENSGALP00000008595,9031.ENSGALP00000009880,9031.ENSGALP00000010584,9031.ENSGALP00000011452,9031.ENSGALP00000013377,9031.ENSGALP00000013682,9031.ENSGALP00000013877,9031.ENSGALP00000014311,9031.ENSGALP00000014317,9031.ENSGALP00000016919,9031.ENSGALP00000019258,9031.ENSGALP00000019259,9031.ENSGALP00000022465,9031.ENSGALP000…	GSS,DMGDH,BHMT2,CHDH,FTCD,GGT2,CPT1A,ALDH7A1,GSTO2,ABHD12,CROT,IDH1,HPGDS,SULT1B1,SULT1E1,PCYOX1,GSTK1,GCLC,GSTA3,CPT2,GATM,ASS1,DHFR,GGH,CKB,GSR,GSTM2,HAGH,CLIC5,CLIC2,BBOX1,WDR37,TMLHE
GO:1903311	Regulation of mRNA metabolic process	48	220	0.37	0.68	6.62e-05	9031.ENSGALP00000000199,9031.ENSGALP00000000734,9031.ENSGALP00000001295,9031.ENSGALP00000003011,9031.ENSGALP00000003130,9031.ENSGALP00000003199,9031.ENSGALP00000003250,9031.ENSGALP00000003357,9031.ENSGALP00000003888,9031.ENSGALP00000005090,9031.ENSGALP00000010541,9031.ENSGALP00000016295,9031.ENSGALP00000017080,9031.ENSGALP00000018319,9031.ENSGALP00000018821,9031.ENSGALP00000021749,9031.ENSGALP000…	SUPT6H,SRSF3,MAPKAPK2,SAFB2,SMU1,TAF15,NCBP1,THRAP3,CDC73,UPF1,TRA2B,CNOT2,SNW1,DAZL,QKI,SF3B4,CNOT7,METTL16,ZC3H14,EXOSC9,EIF4A3,NOVA1,YTHDF3,SRSF7,KHDRBS3,NCL,YTHDF1,EXOSC7,CPSF6,DDX17,FXR1,SRPK1,DHX36,KHDRBS1,VIRMA,YBX1,RBM10,IGF2BP3,SRSF2,GTPBP1,PCID2,RBMXL1,WTAP,PTBP1,LARP4B,HNRNPD,MYEF2,PABPC4
GO:0050684	Regulation of mRNA processing	30	105	0.48	0.74	8.38e-05	9031.ENSGALP00000000199,9031.ENSGALP00000000734,9031.ENSGALP00000003011,9031.ENSGALP00000003130,9031.ENSGALP00000003250,9031.ENSGALP00000003357,9031.ENSGALP00000003888,9031.ENSGALP00000010541,9031.ENSGALP00000017080,9031.ENSGALP00000018821,9031.ENSGALP00000021749,9031.ENSGALP00000023989,9031.ENSGALP00000036845,9031.ENSGALP00000038179,9031.ENSGALP00000040996,9031.ENSGALP00000044308,9031.ENSGALP000…	SUPT6H,SRSF3,SAFB2,SMU1,NCBP1,THRAP3,CDC73,TRA2B,SNW1,QKI,SF3B4,METTL16,ZC3H14,EIF4A3,NOVA1,SRSF7,KHDRBS3,NCL,CPSF6,DDX17,FXR1,SRPK1,DHX36,KHDRBS1,VIRMA,RBM10,SRSF2,RBMXL1,WTAP,PTBP1
GO:1901293	Nucleoside phosphate biosynthetic process	43	190	0.38	0.67	0.00011	9031.ENSGALP00000001762,9031.ENSGALP00000004225,9031.ENSGALP00000005308,9031.ENSGALP00000005911,9031.ENSGALP00000006620,9031.ENSGALP00000007837,9031.ENSGALP00000008095,9031.ENSGALP00000008105,9031.ENSGALP00000011160,9031.ENSGALP00000012455,9031.ENSGALP00000012624,9031.ENSGALP00000012815,9031.ENSGALP00000013111,9031.ENSGALP00000013129,9031.ENSGALP00000014052,9031.ENSGALP00000017049,9031.ENSGALP000…	PANK4,NME4,ACSS2,UCK1,ADA,PRPS1L1,ADK,PRPSAP2,ATP5L,PRTFDC1,UPRT,DLAT,ACSL4,NAMPTP1,ACSS1,CMPK1,PAPSS1,ADSS,ATP5S,ATP5I,CTPS2,ACAT1,NME2,USMG5,ATP5J2,CKB,GART,PDHA2,DTYMK,ATP8,AK3,ACLY,ATIC,ACSL1,ATP5PD,DUT,GARS,ATP5B,NUDT2,AK1,UPP1,ATP6V1A,PAICS
GO:0034660	ncRNA metabolic process	75	426	0.27	0.6	0.00012	9031.ENSGALP00000000734,9031.ENSGALP00000003043,9031.ENSGALP00000004162,9031.ENSGALP00000004257,9031.ENSGALP00000004714,9031.ENSGALP00000004833,9031.ENSGALP00000004870,9031.ENSGALP00000005154,9031.ENSGALP00000005482,9031.ENSGALP00000005633,9031.ENSGALP00000005832,9031.ENSGALP00000006157,9031.ENSGALP00000006337,9031.ENSGALP00000007287,9031.ENSGALP00000008398,9031.ENSGALP00000008866,9031.ENSGALP000…	SRSF3,AARS,PIWIL1,XRN1,UTP18,MRPL44,EXOSC10,PTRF,BYSL,YARS,NUP155,PIN4,TARSL2,RPS14,FARSB,TCOF1,EARS2,GTPBP4,MRPS11,LARS1,RPS25,DTD1,TRMT6,KRR1,WARS1,TRMT61A,WBP11,DDX47,DDX18,DARS,C9orf64,TPRKB,NSUN2,TEX10,SEPSECS,METTL16,QRSL1,RARS2,RPS7,NOL10,DIS3,UTP15,RPS21,WDR82,EXOSC9,LARS2,RSL1D1,EXOSC7,TRNT1,PA2G4,RPL5,DDX17,RPL7,NARS2,RPL35,RARS,NPM3,FTSJ3,TSNAX,FARSA,NOLC1,RPF2,LAS1L,TDRD5,RPL7A,CDKAL1…
GO:0019395	Fatty acid oxidation	21	57	0.59	0.77	0.00013	9031.ENSGALP00000003418,9031.ENSGALP00000008899,9031.ENSGALP00000009408,9031.ENSGALP00000011452,9031.ENSGALP00000011541,9031.ENSGALP00000014311,9031.ENSGALP00000014358,9031.ENSGALP00000018260,9031.ENSGALP00000019037,9031.ENSGALP00000020134,9031.ENSGALP00000023897,9031.ENSGALP00000025093,9031.ENSGALP00000026633,9031.ENSGALP00000026663,9031.ENSGALP00000027665,9031.ENSGALP00000037404,9031.ENSGALP000…	HSD17B4,ADIPOQ,ACAA1,CPT1A,ACOX2,CROT,HAO1,HACL1,ACAT2,BDH2,PRKAA1,ACOX3,HADHA,HADHB,ACAT1,CPT2,CYGB,ECI1,HADH,AUH,ECHDC1
GO:0009260	Ribonucleotide biosynthetic process	36	146	0.42	0.68	0.00014	9031.ENSGALP00000001762,9031.ENSGALP00000004225,9031.ENSGALP00000005308,9031.ENSGALP00000005911,9031.ENSGALP00000008095,9031.ENSGALP00000011160,9031.ENSGALP00000012455,9031.ENSGALP00000012624,9031.ENSGALP00000012815,9031.ENSGALP00000013111,9031.ENSGALP00000014052,9031.ENSGALP00000017049,9031.ENSGALP00000017139,9031.ENSGALP00000017386,9031.ENSGALP00000020053,9031.ENSGALP00000024757,9031.ENSGALP000…	PANK4,NME4,ACSS2,UCK1,ADK,ATP5L,PRTFDC1,UPRT,DLAT,ACSL4,ACSS1,CMPK1,PAPSS1,ADSS,ATP5S,ATP5I,CTPS2,ACAT1,NME2,USMG5,ATP5J2,CKB,GART,PDHA2,ATP8,AK3,ACLY,ATIC,ACSL1,ATP5PD,ATP5B,NUDT2,AK1,UPP1,ATP6V1A,PAICS
GO:0005996	Monosaccharide metabolic process	31	116	0.45	0.69	0.00017	9031.ENSGALP00000002754,9031.ENSGALP00000003627,9031.ENSGALP00000004417,9031.ENSGALP00000004484,9031.ENSGALP00000008899,9031.ENSGALP00000012815,9031.ENSGALP00000013682,9031.ENSGALP00000017926,9031.ENSGALP00000021309,9031.ENSGALP00000021580,9031.ENSGALP00000022328,9031.ENSGALP00000023396,9031.ENSGALP00000023897,9031.ENSGALP00000024999,9031.ENSGALP00000026270,9031.ENSGALP00000026694,9031.ENSGALP000…	ADPGK,GALK1,PGD,DCXR,ADIPOQ,DLAT,GSTO2,PGM1,BPGM,PDK1,FUCA2,TPI1,PRKAA1,MAN2B2,GCLC,LOC770996,PGM2L1,ALDOB,POFUT1,PGAM1,PFKL,ALDOC,FGGY,HAGH,SORD,PDHA2,XYLB,GAPDH,RGN,UXS1,PCK2
GO:0009062	Fatty acid catabolic process	23	70	0.54	0.72	0.0002	9031.ENSGALP00000003418,9031.ENSGALP00000008899,9031.ENSGALP00000009408,9031.ENSGALP00000011060,9031.ENSGALP00000011452,9031.ENSGALP00000011541,9031.ENSGALP00000014311,9031.ENSGALP00000014358,9031.ENSGALP00000018260,9031.ENSGALP00000019037,9031.ENSGALP00000020134,9031.ENSGALP00000025093,9031.ENSGALP00000026633,9031.ENSGALP00000026663,9031.ENSGALP00000027665,9031.ENSGALP00000037404,9031.ENSGALP000…	HSD17B4,ADIPOQ,ACAA1,ACOT8,CPT1A,ACOX2,CROT,HAO1,HACL1,ACAT2,BDH2,ACOX3,HADHA,HADHB,ACAT1,CPT2,PCCB,ECI1,NUDT19,HADH,AUH,ECHDC1,PCK2
GO:0009165	Nucleotide biosynthetic process	42	189	0.37	0.64	0.0002	9031.ENSGALP00000001762,9031.ENSGALP00000004225,9031.ENSGALP00000005308,9031.ENSGALP00000005911,9031.ENSGALP00000007837,9031.ENSGALP00000008095,9031.ENSGALP00000008105,9031.ENSGALP00000011160,9031.ENSGALP00000012455,9031.ENSGALP00000012624,9031.ENSGALP00000012815,9031.ENSGALP00000013111,9031.ENSGALP00000013129,9031.ENSGALP00000014052,9031.ENSGALP00000017049,9031.ENSGALP00000017139,9031.ENSGALP000…	PANK4,NME4,ACSS2,UCK1,PRPS1L1,ADK,PRPSAP2,ATP5L,PRTFDC1,UPRT,DLAT,ACSL4,NAMPTP1,ACSS1,CMPK1,PAPSS1,ADSS,ATP5S,ATP5I,CTPS2,ACAT1,NME2,USMG5,ATP5J2,CKB,GART,PDHA2,DTYMK,ATP8,AK3,ACLY,ATIC,ACSL1,ATP5PD,DUT,GARS,ATP5B,NUDT2,AK1,UPP1,ATP6V1A,PAICS
GO:0016050	Vesicle organization	41	184	0.37	0.63	0.00024	9031.ENSGALP00000001024,9031.ENSGALP00000002234,9031.ENSGALP00000003263,9031.ENSGALP00000006160,9031.ENSGALP00000007043,9031.ENSGALP00000007112,9031.ENSGALP00000007416,9031.ENSGALP00000008177,9031.ENSGALP00000008232,9031.ENSGALP00000009354,9031.ENSGALP00000010342,9031.ENSGALP00000012201,9031.ENSGALP00000013675,9031.ENSGALP00000013824,9031.ENSGALP00000014280,9031.ENSGALP00000014354,9031.ENSGALP000…	STX12,RAB14,CHMP4B,STX10,SAR1A,PLEKHF1,ARFGEF2,CUL3,SERPINE2,PAFAH1B1,SEC24A,RAB22A,LOC772071,CREB1,SEC23B,PIKFYVE,SNAP23,VTI1B,VPS4B,CHMP5,PDCD6,TMF1,TFG,VAMP7,VAMP3,CHMP6,RAB8A,GOLPH3,STX2,SEC23A,PEF1,AP3B1,SEC22B,ARFGAP2,STX16,SAR1B,STX7,PIP4K2B,VPS41,RAB7A,SEC24C
GO:0015931	Nucleobase-containing compound transport	38	164	0.39	0.63	0.00025	9031.ENSGALP00000000734,9031.ENSGALP00000003250,9031.ENSGALP00000004227,9031.ENSGALP00000005832,9031.ENSGALP00000007534,9031.ENSGALP00000007743,9031.ENSGALP00000011061,9031.ENSGALP00000015971,9031.ENSGALP00000017250,9031.ENSGALP00000017667,9031.ENSGALP00000018309,9031.ENSGALP00000018821,9031.ENSGALP00000019330,9031.ENSGALP00000020198,9031.ENSGALP00000020374,9031.ENSGALP00000020792,9031.ENSGALP000…	SRSF3,NCBP1,NUP35,NUP155,GLE1,NUP62,NCBP2,XPOT,SLC25A4,G3BP2,RFTN1,QKI,POLDIP3,NUP43,TST,NUP37,NUP50,SLC25A6,EIF4A3,EIF5A,SRSF7,SARNP,NUTF2,XPO1,NUP93,TPR,RAN,YBX1,XPO5,IGF2BP3,HNRNPA2B1,THOC1,PCID2,MPST,RFTN2,MRPL18,SSB,LRRC8C
GO:0046394	Carboxylic acid biosynthetic process	41	186	0.37	0.61	0.0003	9031.ENSGALP00000003439,9031.ENSGALP00000007182,9031.ENSGALP00000008107,9031.ENSGALP00000009787,9031.ENSGALP00000010584,9031.ENSGALP00000010689,9031.ENSGALP00000012086,9031.ENSGALP00000014358,9031.ENSGALP00000015455,9031.ENSGALP00000015846,9031.ENSGALP00000016919,9031.ENSGALP00000018469,9031.ENSGALP00000018821,9031.ENSGALP00000022601,9031.ENSGALP00000023897,9031.ENSGALP00000024396,9031.ENSGALP000…	ACSM3,BHMT2,PLA2G4A,NDUFAB1,GGT2,UPB1,GOT1,HAO1,PNPLA8,ASNS,HPGDS,CTH,QKI,ALDH8A1,PRKAA1,ALDH1A1,PSAT1,LOC770996,GATM,ASS1,ASL1,DHFR,ADI1,PSPH,PARK7,HAGH,ACSM5,OAT,ALDH18A1,APIP,ALDH1A3,AASS,ACLY,ASL2,ALDH1A2,UGDH,WDR37,RGN,SEPHS2L,RDH10,MGLL
GO:0008652	Cellular amino acid biosynthetic process	19	51	0.6	0.71	0.00033	9031.ENSGALP00000007182,9031.ENSGALP00000010689,9031.ENSGALP00000012086,9031.ENSGALP00000014358,9031.ENSGALP00000015846,9031.ENSGALP00000018469,9031.ENSGALP00000024396,9031.ENSGALP00000024450,9031.ENSGALP00000038774,9031.ENSGALP00000039143,9031.ENSGALP00000041459,9031.ENSGALP00000043343,9031.ENSGALP00000043655,9031.ENSGALP00000053373,9031.ENSGALP00000053552,9031.ENSGALP00000054200,9031.ENSGALP000…	BHMT2,UPB1,GOT1,HAO1,ASNS,CTH,ALDH1A1,PSAT1,ASS1,ASL1,DHFR,ADI1,PSPH,OAT,ALDH18A1,APIP,AASS,ASL2,SEPHS2L
GO:0072522	Purine-containing compound biosynthetic process	34	141	0.41	0.62	0.00037	9031.ENSGALP00000001762,9031.ENSGALP00000004225,9031.ENSGALP00000005308,9031.ENSGALP00000006620,9031.ENSGALP00000007837,9031.ENSGALP00000008095,9031.ENSGALP00000008105,9031.ENSGALP00000011160,9031.ENSGALP00000012455,9031.ENSGALP00000012815,9031.ENSGALP00000013111,9031.ENSGALP00000014052,9031.ENSGALP00000017139,9031.ENSGALP00000017386,9031.ENSGALP00000020053,9031.ENSGALP00000024757,9031.ENSGALP000…	PANK4,NME4,ACSS2,ADA,PRPS1L1,ADK,PRPSAP2,ATP5L,PRTFDC1,DLAT,ACSL4,ACSS1,PAPSS1,ADSS,ATP5S,ATP5I,ACAT1,NME2,USMG5,ATP5J2,CKB,GART,PDHA2,ATP8,AK3,ACLY,ATIC,ACSL1,ATP5PD,ATP5B,NUDT2,AK1,ATP6V1A,PAICS
GO:0009142	Nucleoside triphosphate biosynthetic process	20	57	0.57	0.69	0.00038	9031.ENSGALP00000004225,9031.ENSGALP00000005911,9031.ENSGALP00000008095,9031.ENSGALP00000011160,9031.ENSGALP00000017049,9031.ENSGALP00000020053,9031.ENSGALP00000024757,9031.ENSGALP00000026650,9031.ENSGALP00000034078,9031.ENSGALP00000044510,9031.ENSGALP00000046535,9031.ENSGALP00000047068,9031.ENSGALP00000053279,9031.ENSGALP00000055032,9031.ENSGALP00000055074,9031.ENSGALP00000062590,9031.ENSGALP000…	NME4,UCK1,ADK,ATP5L,CMPK1,ATP5S,ATP5I,CTPS2,NME2,USMG5,ATP5J2,CKB,DTYMK,ATP8,AK3,ATP5PD,ATP5B,NUDT2,AK1,ATP6V1A
GO:0006164	Purine nucleotide biosynthetic process	33	135	0.41	0.62	0.00039	9031.ENSGALP00000001762,9031.ENSGALP00000004225,9031.ENSGALP00000005308,9031.ENSGALP00000007837,9031.ENSGALP00000008095,9031.ENSGALP00000008105,9031.ENSGALP00000011160,9031.ENSGALP00000012455,9031.ENSGALP00000012815,9031.ENSGALP00000013111,9031.ENSGALP00000014052,9031.ENSGALP00000017139,9031.ENSGALP00000017386,9031.ENSGALP00000020053,9031.ENSGALP00000024757,9031.ENSGALP00000027665,9031.ENSGALP000…	PANK4,NME4,ACSS2,PRPS1L1,ADK,PRPSAP2,ATP5L,PRTFDC1,DLAT,ACSL4,ACSS1,PAPSS1,ADSS,ATP5S,ATP5I,ACAT1,NME2,USMG5,ATP5J2,CKB,GART,PDHA2,ATP8,AK3,ACLY,ATIC,ACSL1,ATP5PD,ATP5B,NUDT2,AK1,ATP6V1A,PAICS
GO:0016197	Endosomal transport	39	175	0.37	0.6	0.00039	9031.ENSGALP00000000864,9031.ENSGALP00000002234,9031.ENSGALP00000002310,9031.ENSGALP00000003089,9031.ENSGALP00000003263,9031.ENSGALP00000006160,9031.ENSGALP00000008236,9031.ENSGALP00000011677,9031.ENSGALP00000011814,9031.ENSGALP00000012298,9031.ENSGALP00000014354,9031.ENSGALP00000015493,9031.ENSGALP00000018704,9031.ENSGALP00000020977,9031.ENSGALP00000021459,9031.ENSGALP00000022252,9031.ENSGALP000…	RAB11B,RAB14,VPS26B,VCP,CHMP4B,STX10,CLTC,HGS,RAB35,RAB11A,PIKFYVE,VTI1B,CMTM6,VPS4B,CHMP5,SNX9,SNX18,SNX3,SNX30,RAB9A,GCC2,RAB6A,SNX5,VAMP3,RAB10,CHMP6,ARF6,RAB8A,VPS25,VPS53,SNX27,CHMP2A,SNX32,STX16,CHMP1B,VPS35L,RAB7A,SNX1,ACAP2
GO:0051668	Localization within membrane	65	368	0.27	0.55	0.00046	9031.ENSGALP00000000782,9031.ENSGALP00000000864,9031.ENSGALP00000001474,9031.ENSGALP00000001579,9031.ENSGALP00000002020,9031.ENSGALP00000002234,9031.ENSGALP00000005501,9031.ENSGALP00000005832,9031.ENSGALP00000006160,9031.ENSGALP00000007112,9031.ENSGALP00000007416,9031.ENSGALP00000008899,9031.ENSGALP00000008988,9031.ENSGALP00000009577,9031.ENSGALP00000011677,9031.ENSGALP00000011814,9031.ENSGALP000…	CCDC47,RAB11B,HSPA5,NSF,BSG,RAB14,GOLGA7,NUP155,STX10,PLEKHF1,ARFGEF2,ADIPOQ,SLC9A3R2,SEC61A1,HGS,RAB35,RAB11A,ANKRD44,ARL3,PIKFYVE,SEC62,RAB3GAP2,MPP5,GORASP2,HECTD1,SRP54,RFTN1,SRP72,CMTM6,EXOC5,CCDC93,RAB3GAP1,EXOC2,SEC61B,EZR,SAMM50,LMNB1,CDH2,SNX3,SEC63,SNX30,WRB,JUP,VAMP3,SLMAP,RAB10,PRNP,ARF6,RAB8A,MMGT1,GOLPH3,VPS53,DLG1,SNX27,MYO5A,SGTA,NT5DC2,ITGA4,HSPA4,ATAD1,VPS35L,RAB7A,LMNA-2,TMED2,…
GO:0042254	Ribosome biogenesis	49	249	0.32	0.56	0.00053	9031.ENSGALP00000004714,9031.ENSGALP00000004833,9031.ENSGALP00000004870,9031.ENSGALP00000005482,9031.ENSGALP00000006157,9031.ENSGALP00000006308,9031.ENSGALP00000007287,9031.ENSGALP00000010821,9031.ENSGALP00000010950,9031.ENSGALP00000011717,9031.ENSGALP00000012462,9031.ENSGALP00000013761,9031.ENSGALP00000014689,9031.ENSGALP00000015500,9031.ENSGALP00000016175,9031.ENSGALP00000016606,9031.ENSGALP000…	UTP18,MRPL44,EXOSC10,BYSL,PIN4,RPL23A,RPS14,GTPBP4,MRPS11,RPLP0,RPS25,NOP58,GTPBP10,NMD3,ABCE1,KRR1,WBP11,DDX47,DDX18,TEX10,DHX29,METTL16,RPS7,NOL10,UTP15,RPS21,EXOSC9,RSL1D1,RPS27,EXOSC7,PA2G4,XPO1,RPL5,RPL7,RPL35,RPS15,NPM3,RAN,FTSJ3,RPSAP58,RPF2,LAS1L,RPL7A,MRPS7,RPS16,RPL6,EIF2A,DHX30,PWP1
GO:1901362	Organic cyclic compound biosynthetic process	108	722	0.2	0.51	0.00055	9031.ENSGALP00000000091,9031.ENSGALP00000000199,9031.ENSGALP00000001762,9031.ENSGALP00000001766,9031.ENSGALP00000003089,9031.ENSGALP00000003888,9031.ENSGALP00000003934,9031.ENSGALP00000004071,9031.ENSGALP00000004225,9031.ENSGALP00000004840,9031.ENSGALP00000005119,9031.ENSGALP00000005154,9031.ENSGALP00000005161,9031.ENSGALP00000005274,9031.ENSGALP00000005308,9031.ENSGALP00000005911,9031.ENSGALP000…	SPR,SUPT6H,PANK4,POLR2C,VCP,CDC73,GMPPB,POLR2E,NME4,RPA1,STAR,PTRF,STAT3,MTOR,ACSS2,UCK1,ADA,PRPS1L1,ADK,PRPSAP2,TAF4,DHRS11,TCOF1,DR1,DDTL,ATP5L,APOA1,PRTFDC1,UPRT,ATRX,DLAT,ACSL4,NAMPTP1,XRN2,CREB1,ACSS1,CMPK1,PAPSS1,ADSS,ATP5S,DDC,MVK,SEPSECS,PRKAA1,ATP5I,CTPS2,LOC770996,ACAT1,NSDHL,CYP17A1,NME2,WDR82,PGRMC1,DHFR,ATXN1L,FDPS,WDR61,FECH,CYB5R2,TCEA1,USMG5,CHTOP,ALAS1,PRIM1,ATP5J2,CKB,HAGH,GART,…
GO:0051493	Regulation of cytoskeleton organization	66	379	0.27	0.54	0.00058	9031.ENSGALP00000000961,9031.ENSGALP00000004174,9031.ENSGALP00000005274,9031.ENSGALP00000006046,9031.ENSGALP00000006826,9031.ENSGALP00000007492,9031.ENSGALP00000008236,9031.ENSGALP00000009244,9031.ENSGALP00000009354,9031.ENSGALP00000009432,9031.ENSGALP00000010358,9031.ENSGALP00000010754,9031.ENSGALP00000011510,9031.ENSGALP00000011538,9031.ENSGALP00000011700,9031.ENSGALP00000014097,9031.ENSGALP000…	PAK1,CRK,MTOR,ARPC3,CGNL1,TMOD3,CLTC,VILL,PAFAH1B1,MLST8,PAK2,MAPRE1,APOA1,RAC1,NUBP1,DSTN,WASL,MDM1,KANK1,ARPC2,SYNPO2,TUBB2B,CHMP5,SNX9,PRKAA1,WDR1,IQGAP2,ADD1,RHOB,COTL1,NF2,RHOA,DYNC1H1,RAC2,DRG1,ARPC5,ARPC1A,ARF6,GNAI1,CHTOP,RAC3,KIF15,ARFGEF1,MAPRE2,ARHGEF18,ARPC1B,TPR,GSN,ARHGAP18,MTPN,CAPZA2,CAPZA1,PHPT1,DBN1,STMN1,GNAI3,CDC42,CLIP1,ADD3,CTTN,CKAP5,WASF2,GNAI2,HRAS,NCKAP1,PFN2
GO:0019439	Aromatic compound catabolic process	48	244	0.32	0.55	0.00064	9031.ENSGALP00000003250,9031.ENSGALP00000003357,9031.ENSGALP00000004257,9031.ENSGALP00000004459,9031.ENSGALP00000004870,9031.ENSGALP00000005090,9031.ENSGALP00000005099,9031.ENSGALP00000005130,9031.ENSGALP00000005338,9031.ENSGALP00000006620,9031.ENSGALP00000006919,9031.ENSGALP00000009408,9031.ENSGALP00000009922,9031.ENSGALP00000010465,9031.ENSGALP00000010689,9031.ENSGALP00000011061,9031.ENSGALP000…	NCBP1,THRAP3,XRN1,NUDT3,EXOSC10,UPF1,APOBEC2,ITPA,LSM4,ADA,HPD,ACAA1,EXOG,FAH,UPB1,NCBP2,HMOX2,XRN2,XDH,EPHX1,LRPPRC,CNOT2,NUDT9,CNOT7,ALDH8A1,TTC37,METTL16,HGD,DIS3,ACAT1,WDR82,EXOSC9,EIF4A3,UPF3B,NUDT1,EDC3,EXOSC7,EDC4,FEN1,NUDT19,UPF2,QDPR,ENTPD1,ENPP4,DUT,ETF1,UPP1,SSB
GO:0043039	tRNA aminoacylation	17	44	0.61	0.67	0.00065	9031.ENSGALP00000003043,9031.ENSGALP00000005633,9031.ENSGALP00000006337,9031.ENSGALP00000008398,9031.ENSGALP00000009866,9031.ENSGALP00000012100,9031.ENSGALP00000018294,9031.ENSGALP00000020154,9031.ENSGALP00000024707,9031.ENSGALP00000025439,9031.ENSGALP00000043805,9031.ENSGALP00000051454,9031.ENSGALP00000053061,9031.ENSGALP00000055258,9031.ENSGALP00000061888,9031.ENSGALP00000063437,9031.ENSGALP000…	AARS,YARS,TARSL2,FARSB,EARS2,LARS1,WARS1,DARS,QRSL1,RARS2,LARS2,NARS2,RARS,FARSA,IARS2,GARS,CARS
GO:1901607	Alpha-amino acid biosynthetic process	17	44	0.61	0.67	0.00065	9031.ENSGALP00000007182,9031.ENSGALP00000012086,9031.ENSGALP00000014358,9031.ENSGALP00000015846,9031.ENSGALP00000018469,9031.ENSGALP00000024450,9031.ENSGALP00000038774,9031.ENSGALP00000039143,9031.ENSGALP00000041459,9031.ENSGALP00000043343,9031.ENSGALP00000043655,9031.ENSGALP00000053373,9031.ENSGALP00000053552,9031.ENSGALP00000054200,9031.ENSGALP00000055236,9031.ENSGALP00000058708,9031.ENSGALP000…	BHMT2,GOT1,HAO1,ASNS,CTH,PSAT1,ASS1,ASL1,DHFR,ADI1,PSPH,OAT,ALDH18A1,APIP,AASS,ASL2,SEPHS2L
GO:0010256	Endomembrane system organization	62	350	0.27	0.53	0.00066	9031.ENSGALP00000000782,9031.ENSGALP00000003263,9031.ENSGALP00000004091,9031.ENSGALP00000004536,9031.ENSGALP00000005832,9031.ENSGALP00000006160,9031.ENSGALP00000007112,9031.ENSGALP00000007416,9031.ENSGALP00000008232,9031.ENSGALP00000009354,9031.ENSGALP00000009483,9031.ENSGALP00000009926,9031.ENSGALP00000009964,9031.ENSGALP00000012201,9031.ENSGALP00000013824,9031.ENSGALP00000014793,9031.ENSGALP000…	CCDC47,CHMP4B,COG4,BNIP1,NUP155,STX10,PLEKHF1,ARFGEF2,SERPINE2,PAFAH1B1,TMED5,COG7,NSFL1C,RAB22A,CREB1,SNAP23,VTI1B,MPP5,GORASP2,TRIP11,GOLGA5,COG2,VPS4B,CHMP5,TMF1,SNX9,OPTN,TMEM33,LMNB1,SNX18,STX18,WRB,GCC2,COG3,CD9,RAB10,PRKCDBP,RAB8A,MMGT1,GOLPH3,LMAN1L,STX2,ARFGEF1,TOR1AIP2,SGTA,CHMP2A,SEC22B,NUP93,COG1,ZW10,STX16,ATP2A2,YWHAZ,GAPDH,CSNK1A1,RAB30,SUN1,LMNA-2,PACSIN3,TMED2,RAB2A,PDCD10
GO:0006635	Fatty acid beta-oxidation	17	45	0.6	0.65	0.00081	9031.ENSGALP00000003418,9031.ENSGALP00000008899,9031.ENSGALP00000009408,9031.ENSGALP00000011452,9031.ENSGALP00000011541,9031.ENSGALP00000014311,9031.ENSGALP00000019037,9031.ENSGALP00000020134,9031.ENSGALP00000025093,9031.ENSGALP00000026633,9031.ENSGALP00000026663,9031.ENSGALP00000027665,9031.ENSGALP00000037404,9031.ENSGALP00000047334,9031.ENSGALP00000061622,9031.ENSGALP00000069282,9031.ENSGALP000…	HSD17B4,ADIPOQ,ACAA1,CPT1A,ACOX2,CROT,ACAT2,BDH2,ACOX3,HADHA,HADHB,ACAT1,CPT2,ECI1,HADH,AUH,ECHDC1
GO:0009152	Purine ribonucleotide biosynthetic process	31	129	0.41	0.57	0.00091	9031.ENSGALP00000001762,9031.ENSGALP00000004225,9031.ENSGALP00000005308,9031.ENSGALP00000008095,9031.ENSGALP00000011160,9031.ENSGALP00000012455,9031.ENSGALP00000012815,9031.ENSGALP00000013111,9031.ENSGALP00000014052,9031.ENSGALP00000017139,9031.ENSGALP00000017386,9031.ENSGALP00000020053,9031.ENSGALP00000024757,9031.ENSGALP00000027665,9031.ENSGALP00000034078,9031.ENSGALP00000044510,9031.ENSGALP000…	PANK4,NME4,ACSS2,ADK,ATP5L,PRTFDC1,DLAT,ACSL4,ACSS1,PAPSS1,ADSS,ATP5S,ATP5I,ACAT1,NME2,USMG5,ATP5J2,CKB,GART,PDHA2,ATP8,AK3,ACLY,ATIC,ACSL1,ATP5PD,ATP5B,NUDT2,AK1,ATP6V1A,PAICS
GO:0006418	tRNA aminoacylation for protein translation	16	41	0.62	0.64	0.001	9031.ENSGALP00000003043,9031.ENSGALP00000005633,9031.ENSGALP00000006337,9031.ENSGALP00000008398,9031.ENSGALP00000009866,9031.ENSGALP00000012100,9031.ENSGALP00000018294,9031.ENSGALP00000020154,9031.ENSGALP00000025439,9031.ENSGALP00000043805,9031.ENSGALP00000051454,9031.ENSGALP00000053061,9031.ENSGALP00000055258,9031.ENSGALP00000061888,9031.ENSGALP00000063437,9031.ENSGALP00000073222	AARS,YARS,TARSL2,FARSB,EARS2,LARS1,WARS1,DARS,RARS2,LARS2,NARS2,RARS,FARSA,IARS2,GARS,CARS
GO:0006793	Phosphorus metabolic process	191	1476	0.14	0.45	0.001	9031.ENSGALP00000000720,9031.ENSGALP00000000961,9031.ENSGALP00000001295,9031.ENSGALP00000001685,9031.ENSGALP00000001762,9031.ENSGALP00000002326,9031.ENSGALP00000002547,9031.ENSGALP00000002754,9031.ENSGALP00000003301,9031.ENSGALP00000003418,9031.ENSGALP00000003439,9031.ENSGALP00000003546,9031.ENSGALP00000003627,9031.ENSGALP00000004225,9031.ENSGALP00000004417,9031.ENSGALP00000004459,9031.ENSGALP000…	STK38,PAK1,MAPKAPK2,NEK6,PANK4,FN3K,PTPN9,ADPGK,PARG,HSD17B4,ACSM3,OGDHL,GALK1,NME4,PGD,NUDT3,CDK1,ITPA,MTOR,ACSS2,UBLCP1,UCK1,ADA,ADAM10,PPA1,PTPN11,PRPS1L1,ADK,PRPSAP2,PLA2G4A,TAF4,TKT,ABHD6,MLST8,CSNK2A1,PKN2,PDPK1,PAK2,UPB1,TOLLIP,RPRD1B,ACOT8,ATP5L,APOA1,SUCLG2,PRTFDC1,UPRT,DLAT,ACSL4,NAMPTP1,NT5C2,CREB1,ABHD12,NDUFS1,PTK7,ACSS1,GPAM,CROT,PIKFYVE,MTM1,PNPLA8,EIF2AK4,AADAT,PPM1H,PPP2R5A,NEK9,…
GO:0006099	Tricarboxylic acid cycle	13	27	0.71	0.65	0.0011	9031.ENSGALP00000003546,9031.ENSGALP00000012380,9031.ENSGALP00000012815,9031.ENSGALP00000014317,9031.ENSGALP00000014374,9031.ENSGALP00000019468,9031.ENSGALP00000021472,9031.ENSGALP00000021475,9031.ENSGALP00000027401,9031.ENSGALP00000031379,9031.ENSGALP00000051176,9031.ENSGALP00000070150,9031.ENSGALP00000073029	OGDHL,SUCLG2,DLAT,IDH1,MDH1,ACO2,FH,SDHA,SUCLA2,SUCLG1,PDHA2,OGDH,MRPS36
GO:0033875	Ribonucleoside bisphosphate metabolic process	23	80	0.48	0.59	0.0011	9031.ENSGALP00000001762,9031.ENSGALP00000003418,9031.ENSGALP00000003439,9031.ENSGALP00000005308,9031.ENSGALP00000011060,9031.ENSGALP00000012380,9031.ENSGALP00000012815,9031.ENSGALP00000013111,9031.ENSGALP00000014052,9031.ENSGALP00000014283,9031.ENSGALP00000014311,9031.ENSGALP00000015707,9031.ENSGALP00000017139,9031.ENSGALP00000022428,9031.ENSGALP00000027665,9031.ENSGALP00000033878,9031.ENSGALP000…	PANK4,HSD17B4,ACSM3,ACSS2,ACOT8,SUCLG2,DLAT,ACSL4,ACSS1,GPAM,CROT,AADAT,PAPSS1,MVK,ACAT1,MCEE,NUDT19,PDHA2,ACSM5,AASS,ACLY,ACSL1,PMVK
GO:0034032	Purine nucleoside bisphosphate metabolic process	23	80	0.48	0.59	0.0011	9031.ENSGALP00000001762,9031.ENSGALP00000003418,9031.ENSGALP00000003439,9031.ENSGALP00000005308,9031.ENSGALP00000011060,9031.ENSGALP00000012380,9031.ENSGALP00000012815,9031.ENSGALP00000013111,9031.ENSGALP00000014052,9031.ENSGALP00000014283,9031.ENSGALP00000014311,9031.ENSGALP00000015707,9031.ENSGALP00000017139,9031.ENSGALP00000022428,9031.ENSGALP00000027665,9031.ENSGALP00000033878,9031.ENSGALP000…	PANK4,HSD17B4,ACSM3,ACSS2,ACOT8,SUCLG2,DLAT,ACSL4,ACSS1,GPAM,CROT,AADAT,PAPSS1,MVK,ACAT1,MCEE,NUDT19,PDHA2,ACSM5,AASS,ACLY,ACSL1,PMVK
GO:0005975	Carbohydrate metabolic process	59	335	0.27	0.5	0.0012	9031.ENSGALP00000002505,9031.ENSGALP00000002754,9031.ENSGALP00000003301,9031.ENSGALP00000003546,9031.ENSGALP00000003627,9031.ENSGALP00000004417,9031.ENSGALP00000004484,9031.ENSGALP00000007923,9031.ENSGALP00000008899,9031.ENSGALP00000011087,9031.ENSGALP00000011488,9031.ENSGALP00000012086,9031.ENSGALP00000012815,9031.ENSGALP00000013682,9031.ENSGALP00000014261,9031.ENSGALP00000014317,9031.ENSGALP000…	GLT8D1,ADPGK,PARG,OGDHL,GALK1,PGD,DCXR,GLA,ADIPOQ,SPATA20,MLEC,GOT1,DLAT,GSTO2,CTBS,IDH1,PGM1,GLB1L,GPD1L,NAGA,BPGM,PDK1,FUCA2,TPI1,PRKAA1,HEXB,PGM5,NANS,MAN2B2,GCLC,LOC770996,PPP1CB,PGM2L1,ALDOB,POFUT1,PGAM1,PFKL,ALDOC,FGGY,UGP2,HAGH,SORD,PDHA2,IMPA1,XYLB,B4GALT7,INPP5A,LANCL1,PPP1CC,UGDH,BPNT1,GAPDH,GPD2,RGN,UXS1,CHID1,OGDH,PCK2,PGM3
GO:0009057	Macromolecule catabolic process	106	722	0.19	0.47	0.0012	9031.ENSGALP00000000338,9031.ENSGALP00000000782,9031.ENSGALP00000001474,9031.ENSGALP00000001655,9031.ENSGALP00000002420,9031.ENSGALP00000003089,9031.ENSGALP00000003250,9031.ENSGALP00000003357,9031.ENSGALP00000004166,9031.ENSGALP00000004257,9031.ENSGALP00000004807,9031.ENSGALP00000004870,9031.ENSGALP00000004879,9031.ENSGALP00000005090,9031.ENSGALP00000005232,9031.ENSGALP00000005262,9031.ENSGALP000…	PSMF1,CCDC47,HSPA5,PSMB7,PSMB3,VCP,NCBP1,THRAP3,UBE4B,XRN1,PSMA4,EXOSC10,ERLIN2,UPF1,ERLIN1,FAF2,LSM4,BAP1,CUL3,SERPINE2,EXOG,NSFL1C,TOLLIP,NCBP2,SGSH,YME1L1,FBXO21,CASP8,XRN2,CTBS,DNAJC10,HECTD1,LYZ,LRPPRC,CNOT2,PSMA6,SEL1L,LGMN,PSMD14,PSMB1,RBX1,PSMA3,FBXO7,VPS4B,CHMP5,SEC61B,CNOT7,PCYOX1,TTC37,METTL16,USP9Y,PBK,LYG2,DIS3,PSMB4,UFD1L,WDR82,EXOSC9,PSMC3,EIF4A3,UPF3B,PSMD11,LYPLAL1,USP47,PSMB2,VP…
GO:0097435	Supramolecular fiber organization	66	391	0.25	0.5	0.0012	9031.ENSGALP00000000423,9031.ENSGALP00000006046,9031.ENSGALP00000006826,9031.ENSGALP00000007492,9031.ENSGALP00000008177,9031.ENSGALP00000009244,9031.ENSGALP00000009354,9031.ENSGALP00000010754,9031.ENSGALP00000011538,9031.ENSGALP00000014097,9031.ENSGALP00000014107,9031.ENSGALP00000014285,9031.ENSGALP00000014791,9031.ENSGALP00000014821,9031.ENSGALP00000016266,9031.ENSGALP00000017464,9031.ENSGALP000…	CSRP1,ARPC3,CGNL1,TMOD3,CUL3,VILL,PAFAH1B1,MAPRE1,RAC1,DSTN,VIM,WASL,MTM1,HAUS2,CFL2,FBLN5,SERPINH1,LUM,DES,ARPC2,ACTR3,TPM3,EZR,WDR1,PGM5,ADD1,MYO6,SH3KBP1,RHOB,CHP1,FSCN1,RHOA,PRKAR1A,DYNC1H1,RAC2,ARPC5,ARPC1A,TUBGCP2,RAC3,CDH11,CSRP2,CNN1,CRTAP,MARCKSL1,MYO5A,ARPC1B,CORO1C,MARCKS,PLS3,GSN,ELMO3,KRT5,PLS1,B4GALT7,DBN1,COL1A1,KRT14,STMN1,ACTC1,MYL9,ACTR2,CDC42,CLIP1,CTTN,CKAP5,DMD
GO:0033365	Protein localization to organelle	76	472	0.23	0.48	0.0013	9031.ENSGALP00000000471,9031.ENSGALP00000000782,9031.ENSGALP00000001474,9031.ENSGALP00000003014,9031.ENSGALP00000004227,9031.ENSGALP00000004840,9031.ENSGALP00000005832,9031.ENSGALP00000007487,9031.ENSGALP00000007743,9031.ENSGALP00000009087,9031.ENSGALP00000009312,9031.ENSGALP00000009577,9031.ENSGALP00000009926,9031.ENSGALP00000010754,9031.ENSGALP00000010809,9031.ENSGALP00000011677,9031.ENSGALP000…	TIMM44,CCDC47,HSPA5,PMPCA,NUP35,RPA1,NUP155,CSE1L,NUP62,PTTG1IP,IPO7,SEC61A1,COG7,MAPRE1,TOLLIP,HGS,RAB35,ATRX,BCAP29,ARL3,HSPD1,PIKFYVE,MSH2,SEC62,RAB3GAP2,SRP54,SPCS3,HACL1,SRP72,SCARB2,RANGAP1,RAB3GAP1,FBXO7,SEC61B,OPTN,SAMM50,NUP50,LMNB1,PRKAA1,SEC63,WRB,GCC2,COG3,KPNA3,RAB6A,RAB10,ARF6,MMGT1,GOLPH3,VPS25,NUTF2,RCC2,RPL11,XPO1,MAPRE2,TOR1AIP2,SGTA,IPO13,NUP93,LAMP1,ZW10,TPR,RAN,HSPA4,KPNA4,RP…
GO:0006631	Fatty acid metabolic process	48	255	0.3	0.5	0.0015	9031.ENSGALP00000003418,9031.ENSGALP00000003439,9031.ENSGALP00000008107,9031.ENSGALP00000008899,9031.ENSGALP00000009408,9031.ENSGALP00000009787,9031.ENSGALP00000011060,9031.ENSGALP00000011452,9031.ENSGALP00000011541,9031.ENSGALP00000013032,9031.ENSGALP00000013111,9031.ENSGALP00000014283,9031.ENSGALP00000014311,9031.ENSGALP00000014358,9031.ENSGALP00000015099,9031.ENSGALP00000015455,9031.ENSGALP000…	HSD17B4,ACSM3,PLA2G4A,ADIPOQ,ACAA1,NDUFAB1,ACOT8,CPT1A,ACOX2,LOC417013,ACSL4,GPAM,CROT,HAO1,EPHX1,PNPLA8,HPGDS,HACL1,QKI,ACAT2,DBI,BDH2,PRKAA1,ACOX3,PTGR1,HADHA,HADHB,CRYL1,ACAT1,HPGD,CPT2,CYGB,PCCB,ECI1,NUDT19,ACSM5,ACBD5,ACLY,ECHDC3,HADH,ACSL1,AUH,LYPLA2,ECHDC1,PM20D1,SGPL1,PCK2,MGLL
GO:0098876	Vesicle-mediated transport to the plasma membrane	26	101	0.44	0.55	0.0015	9031.ENSGALP00000000864,9031.ENSGALP00000001579,9031.ENSGALP00000002234,9031.ENSGALP00000005501,9031.ENSGALP00000006160,9031.ENSGALP00000007416,9031.ENSGALP00000011677,9031.ENSGALP00000011814,9031.ENSGALP00000012298,9031.ENSGALP00000013046,9031.ENSGALP00000018704,9031.ENSGALP00000019744,9031.ENSGALP00000019790,9031.ENSGALP00000020908,9031.ENSGALP00000024654,9031.ENSGALP00000025200,9031.ENSGALP000…	RAB11B,NSF,RAB14,GOLGA7,STX10,ARFGEF2,HGS,RAB35,RAB11A,ARL3,CMTM6,EXOC5,CCDC93,EXOC2,SNX3,SNX30,VAMP3,RAB10,ARF6,RAB8A,GOLPH3,VPS53,SNX27,VPS35L,RAB7A,ACAP2
GO:0000387	Spliceosomal snRNP assembly	12	24	0.73	0.63	0.0016	9031.ENSGALP00000000189,9031.ENSGALP00000004369,9031.ENSGALP00000004641,9031.ENSGALP00000005338,9031.ENSGALP00000006262,9031.ENSGALP00000009642,9031.ENSGALP00000010633,9031.ENSGALP00000013949,9031.ENSGALP00000016486,9031.ENSGALP00000021343,9031.ENSGALP00000039428,9031.ENSGALP00000039818	SNRPE,SNRPC,PRPF8,LSM4,GEMIN5,PRPF6,SNRPD3,CLNS1A,GEMIN2,STRAP,DDX20,PRPF3
GO:0006637	acyl-CoA metabolic process	20	65	0.51	0.57	0.0016	9031.ENSGALP00000003418,9031.ENSGALP00000003439,9031.ENSGALP00000005308,9031.ENSGALP00000011060,9031.ENSGALP00000012380,9031.ENSGALP00000012815,9031.ENSGALP00000013111,9031.ENSGALP00000014052,9031.ENSGALP00000014283,9031.ENSGALP00000015707,9031.ENSGALP00000022428,9031.ENSGALP00000027665,9031.ENSGALP00000033878,9031.ENSGALP00000050272,9031.ENSGALP00000051176,9031.ENSGALP00000052945,9031.ENSGALP000…	HSD17B4,ACSM3,ACSS2,ACOT8,SUCLG2,DLAT,ACSL4,ACSS1,GPAM,AADAT,MVK,ACAT1,MCEE,NUDT19,PDHA2,ACSM5,AASS,ACLY,ACSL1,PMVK
GO:0044242	Cellular lipid catabolic process	34	155	0.37	0.52	0.0017	9031.ENSGALP00000003418,9031.ENSGALP00000007923,9031.ENSGALP00000008107,9031.ENSGALP00000008899,9031.ENSGALP00000009124,9031.ENSGALP00000009408,9031.ENSGALP00000011060,9031.ENSGALP00000011452,9031.ENSGALP00000011541,9031.ENSGALP00000013877,9031.ENSGALP00000014311,9031.ENSGALP00000014358,9031.ENSGALP00000015455,9031.ENSGALP00000018260,9031.ENSGALP00000019037,9031.ENSGALP00000019396,9031.ENSGALP000…	HSD17B4,GLA,PLA2G4A,ADIPOQ,ABHD6,ACAA1,ACOT8,CPT1A,ACOX2,ABHD12,CROT,HAO1,PNPLA8,HACL1,ACAT2,NAGA,BDH2,HEXB,ACOX3,HADHA,HADHB,ACAT1,CRABP1,CPT2,PCCB,ECI1,NUDT19,HADH,PLBD2,AUH,ECHDC1,SGPL1,PCK2,MGLL
GO:0006090	Pyruvate metabolic process	16	44	0.59	0.58	0.0019	9031.ENSGALP00000002754,9031.ENSGALP00000003546,9031.ENSGALP00000003627,9031.ENSGALP00000012815,9031.ENSGALP00000021309,9031.ENSGALP00000023396,9031.ENSGALP00000036836,9031.ENSGALP00000038626,9031.ENSGALP00000038677,9031.ENSGALP00000040387,9031.ENSGALP00000043256,9031.ENSGALP00000049441,9031.ENSGALP00000051176,9031.ENSGALP00000063325,9031.ENSGALP00000070150,9031.ENSGALP00000071013	ADPGK,OGDHL,GALK1,DLAT,BPGM,TPI1,ALDOB,LDHA,PGAM1,PFKL,ALDOC,LDHB,PDHA2,GAPDH,OGDH,PCK2
GO:0032970	Regulation of actin filament-based process	50	273	0.29	0.49	0.0019	9031.ENSGALP00000000961,9031.ENSGALP00000004174,9031.ENSGALP00000005274,9031.ENSGALP00000006046,9031.ENSGALP00000006826,9031.ENSGALP00000007492,9031.ENSGALP00000009244,9031.ENSGALP00000009432,9031.ENSGALP00000010358,9031.ENSGALP00000011510,9031.ENSGALP00000011538,9031.ENSGALP00000014097,9031.ENSGALP00000014285,9031.ENSGALP00000016496,9031.ENSGALP00000018652,9031.ENSGALP00000019540,9031.ENSGALP000…	PAK1,CRK,MTOR,ARPC3,CGNL1,TMOD3,VILL,MLST8,PAK2,APOA1,RAC1,DSTN,WASL,KANK1,ARPC2,SYNPO2,SNX9,WDR1,IQGAP2,ADD1,RHOB,JUP,COTL1,NF2,RHOA,RAC2,ARPC5,ARPC1A,ARF6,CHTOP,RAC3,ARFGEF1,ARHGEF18,ARPC1B,CNN2,GSN,ARHGAP18,MTPN,CAPZA2,CAPZA1,PHPT1,DBN1,STMN1,CDC42,ADD3,CTTN,WASF2,HRAS,NCKAP1,PFN2
GO:0044265	Cellular macromolecule catabolic process	89	588	0.21	0.46	0.0019	9031.ENSGALP00000000338,9031.ENSGALP00000000782,9031.ENSGALP00000001474,9031.ENSGALP00000002420,9031.ENSGALP00000003089,9031.ENSGALP00000003250,9031.ENSGALP00000003357,9031.ENSGALP00000004166,9031.ENSGALP00000004257,9031.ENSGALP00000004807,9031.ENSGALP00000004870,9031.ENSGALP00000004879,9031.ENSGALP00000005090,9031.ENSGALP00000005232,9031.ENSGALP00000005262,9031.ENSGALP00000005338,9031.ENSGALP000…	PSMF1,CCDC47,HSPA5,PSMB3,VCP,NCBP1,THRAP3,UBE4B,XRN1,PSMA4,EXOSC10,ERLIN2,UPF1,ERLIN1,FAF2,LSM4,BAP1,CUL3,EXOG,NSFL1C,TOLLIP,NCBP2,SGSH,FBXO21,XRN2,DNAJC10,HECTD1,LYZ,LRPPRC,CNOT2,PSMA6,PSMD14,RBX1,PSMA3,FBXO7,VPS4B,CHMP5,SEC61B,CNOT7,PCYOX1,TTC37,METTL16,USP9Y,PBK,DIS3,UFD1L,WDR82,EXOSC9,PSMC3,EIF4A3,UPF3B,PSMD11,USP47,VPS25,CTNNB1,LONP1,PSMA5,EDC3,EXOSC7,EDC4,FEN1,CUL1,UBE2A,RPS27A,DDB1,SGTA,CU…
GO:0006119	Oxidative phosphorylation	21	73	0.49	0.54	0.0021	9031.ENSGALP00000001795,9031.ENSGALP00000003157,9031.ENSGALP00000013080,9031.ENSGALP00000013106,9031.ENSGALP00000013999,9031.ENSGALP00000014557,9031.ENSGALP00000015781,9031.ENSGALP00000021475,9031.ENSGALP00000024757,9031.ENSGALP00000041886,9031.ENSGALP00000046535,9031.ENSGALP00000047259,9031.ENSGALP00000051040,9031.ENSGALP00000052438,9031.ENSGALP00000054463,9031.ENSGALP00000056780,9031.ENSGALP000…	COQ9,NDUFB6,UQCR10,NDUFS3,NDUFS1,MSH2,NDUFS7,SDHA,ATP5I,UQCRFS1,ATP5J2,NDUFA8,NDUFS8,NDUFV2,NDUFB9,COX7A2L,MT-CO2,COX6A1,ATP5PD,COX4I1,ATP5B
GO:0032956	Regulation of actin cytoskeleton organization	48	259	0.29	0.48	0.0021	9031.ENSGALP00000000961,9031.ENSGALP00000004174,9031.ENSGALP00000005274,9031.ENSGALP00000006046,9031.ENSGALP00000006826,9031.ENSGALP00000007492,9031.ENSGALP00000009244,9031.ENSGALP00000009432,9031.ENSGALP00000010358,9031.ENSGALP00000011510,9031.ENSGALP00000011538,9031.ENSGALP00000014097,9031.ENSGALP00000014285,9031.ENSGALP00000016496,9031.ENSGALP00000018652,9031.ENSGALP00000019540,9031.ENSGALP000…	PAK1,CRK,MTOR,ARPC3,CGNL1,TMOD3,VILL,MLST8,PAK2,APOA1,RAC1,DSTN,WASL,KANK1,ARPC2,SYNPO2,SNX9,WDR1,IQGAP2,ADD1,RHOB,COTL1,NF2,RHOA,RAC2,ARPC5,ARPC1A,ARF6,CHTOP,RAC3,ARFGEF1,ARHGEF18,ARPC1B,GSN,ARHGAP18,MTPN,CAPZA2,CAPZA1,PHPT1,DBN1,STMN1,CDC42,ADD3,CTTN,WASF2,HRAS,NCKAP1,PFN2
GO:0051028	mRNA transport	24	91	0.45	0.53	0.0021	9031.ENSGALP00000000734,9031.ENSGALP00000003250,9031.ENSGALP00000004227,9031.ENSGALP00000005832,9031.ENSGALP00000007534,9031.ENSGALP00000011061,9031.ENSGALP00000017667,9031.ENSGALP00000018821,9031.ENSGALP00000019330,9031.ENSGALP00000020198,9031.ENSGALP00000020792,9031.ENSGALP00000022956,9031.ENSGALP00000038179,9031.ENSGALP00000038570,9031.ENSGALP00000044308,9031.ENSGALP00000045196,9031.ENSGALP000…	SRSF3,NCBP1,NUP35,NUP155,GLE1,NCBP2,G3BP2,QKI,POLDIP3,NUP43,NUP37,NUP50,EIF4A3,EIF5A,SRSF7,SARNP,NUTF2,XPO1,NUP93,TPR,IGF2BP3,HNRNPA2B1,THOC1,PCID2
GO:1901361	Organic cyclic compound catabolic process	47	252	0.3	0.48	0.0021	9031.ENSGALP00000003250,9031.ENSGALP00000003357,9031.ENSGALP00000004257,9031.ENSGALP00000004459,9031.ENSGALP00000004870,9031.ENSGALP00000005090,9031.ENSGALP00000005099,9031.ENSGALP00000005130,9031.ENSGALP00000005338,9031.ENSGALP00000006620,9031.ENSGALP00000006919,9031.ENSGALP00000009408,9031.ENSGALP00000009922,9031.ENSGALP00000010465,9031.ENSGALP00000010689,9031.ENSGALP00000011061,9031.ENSGALP000…	NCBP1,THRAP3,XRN1,NUDT3,EXOSC10,UPF1,APOBEC2,ITPA,LSM4,ADA,HPD,ACAA1,EXOG,FAH,UPB1,NCBP2,HMOX2,XRN2,XDH,LRPPRC,CNOT2,NUDT9,CNOT7,ALDH8A1,TTC37,METTL16,HGD,DIS3,ACAT1,WDR82,EXOSC9,EIF4A3,UPF3B,NUDT1,EDC3,EXOSC7,EDC4,FEN1,NUDT19,UPF2,QDPR,ENTPD1,ENPP4,DUT,ETF1,UPP1,SSB
GO:0006796	Phosphate-containing compound metabolic process	186	1457	0.13	0.42	0.0023	9031.ENSGALP00000000720,9031.ENSGALP00000000961,9031.ENSGALP00000001295,9031.ENSGALP00000001685,9031.ENSGALP00000001762,9031.ENSGALP00000002326,9031.ENSGALP00000002547,9031.ENSGALP00000002754,9031.ENSGALP00000003301,9031.ENSGALP00000003418,9031.ENSGALP00000003439,9031.ENSGALP00000003546,9031.ENSGALP00000003627,9031.ENSGALP00000004225,9031.ENSGALP00000004417,9031.ENSGALP00000004459,9031.ENSGALP000…	STK38,PAK1,MAPKAPK2,NEK6,PANK4,FN3K,PTPN9,ADPGK,PARG,HSD17B4,ACSM3,OGDHL,GALK1,NME4,PGD,NUDT3,CDK1,ITPA,MTOR,ACSS2,UBLCP1,UCK1,ADA,ADAM10,PPA1,PTPN11,PRPS1L1,ADK,PRPSAP2,PLA2G4A,TAF4,TKT,ABHD6,MLST8,CSNK2A1,PKN2,PDPK1,PAK2,UPB1,TOLLIP,RPRD1B,ACOT8,ATP5L,APOA1,SUCLG2,PRTFDC1,UPRT,DLAT,ACSL4,NAMPTP1,NT5C2,CREB1,ABHD12,NDUFS1,PTK7,ACSS1,GPAM,CROT,PIKFYVE,MTM1,PNPLA8,EIF2AK4,AADAT,PPM1H,PPP2R5A,NEK9,…
GO:0009064	Glutamine family amino acid metabolic process	18	56	0.53	0.55	0.0023	9031.ENSGALP00000009880,9031.ENSGALP00000010465,9031.ENSGALP00000012086,9031.ENSGALP00000015707,9031.ENSGALP00000015846,9031.ENSGALP00000026270,9031.ENSGALP00000026650,9031.ENSGALP00000038774,9031.ENSGALP00000039143,9031.ENSGALP00000051704,9031.ENSGALP00000051875,9031.ENSGALP00000053373,9031.ENSGALP00000053552,9031.ENSGALP00000057676,9031.ENSGALP00000058708,9031.ENSGALP00000060782,9031.ENSGALP000…	FTCD,FAH,GOT1,AADAT,ASNS,GCLC,CTPS2,ASS1,ASL1,ALDH5A1,GFPT1,OAT,ALDH18A1,ALDH4A1,ASL2,GOT2,DGLUCY,ASRGL1
GO:0006890	Retrograde vesicle-mediated transport, Golgi to endoplasmic reticulum	14	35	0.63	0.57	0.0024	9031.ENSGALP00000004091,9031.ENSGALP00000004508,9031.ENSGALP00000004536,9031.ENSGALP00000004982,9031.ENSGALP00000005858,9031.ENSGALP00000009926,9031.ENSGALP00000012007,9031.ENSGALP00000013171,9031.ENSGALP00000016108,9031.ENSGALP00000024162,9031.ENSGALP00000027382,9031.ENSGALP00000030639,9031.ENSGALP00000042477,9031.ENSGALP00000051201	COG4,ERGIC1,BNIP1,COPE,USE1,COG7,ARCN1,RINT1,SCFD1,STX18,COG3,RAB6A,GOLPH3,SEC22B
GO:1901606	Alpha-amino acid catabolic process	21	74	0.48	0.53	0.0025	9031.ENSGALP00000006762,9031.ENSGALP00000006919,9031.ENSGALP00000010465,9031.ENSGALP00000012086,9031.ENSGALP00000015707,9031.ENSGALP00000022601,9031.ENSGALP00000024093,9031.ENSGALP00000024242,9031.ENSGALP00000026827,9031.ENSGALP00000027665,9031.ENSGALP00000034301,9031.ENSGALP00000043541,9031.ENSGALP00000047879,9031.ENSGALP00000052042,9031.ENSGALP00000053373,9031.ENSGALP00000054378,9031.ENSGALP000…	BLMH,HPD,FAH,GOT1,AADAT,ALDH8A1,HGD,DDO,TDH,ACAT1,HMGCL,SCLY,IVD,HIBCH,OAT,GPT2,AASS,QDPR,ALDH4A1,GOT2,ASRGL1
GO:0009063	Cellular amino acid catabolic process	23	87	0.45	0.52	0.0027	9031.ENSGALP00000006762,9031.ENSGALP00000006919,9031.ENSGALP00000009880,9031.ENSGALP00000010465,9031.ENSGALP00000012086,9031.ENSGALP00000015707,9031.ENSGALP00000022601,9031.ENSGALP00000024093,9031.ENSGALP00000024242,9031.ENSGALP00000026827,9031.ENSGALP00000027665,9031.ENSGALP00000034301,9031.ENSGALP00000047879,9031.ENSGALP00000051704,9031.ENSGALP00000052042,9031.ENSGALP00000053373,9031.ENSGALP000…	BLMH,HPD,FTCD,FAH,GOT1,AADAT,ALDH8A1,HGD,DDO,TDH,ACAT1,HMGCL,IVD,ALDH5A1,HIBCH,OAT,GPT2,AASS,QDPR,ALDH4A1,GOT2,ABAT,ASRGL1
GO:0007030	Golgi organization	27	113	0.4	0.5	0.0029	9031.ENSGALP00000004091,9031.ENSGALP00000006160,9031.ENSGALP00000009483,9031.ENSGALP00000009926,9031.ENSGALP00000009964,9031.ENSGALP00000015493,9031.ENSGALP00000015596,9031.ENSGALP00000017481,9031.ENSGALP00000017563,9031.ENSGALP00000018082,9031.ENSGALP00000022287,9031.ENSGALP00000027078,9031.ENSGALP00000027382,9031.ENSGALP00000041790,9031.ENSGALP00000042477,9031.ENSGALP00000043543,9031.ENSGALP000…	COG4,STX10,TMED5,COG7,NSFL1C,VTI1B,GORASP2,TRIP11,GOLGA5,COG2,OPTN,GCC2,COG3,RAB8A,GOLPH3,LMAN1L,ARFGEF1,SEC22B,COG1,ZW10,STX16,YWHAZ,CSNK1A1,RAB30,TMED2,RAB2A,PDCD10
GO:0051179	Localization	394	3473	0.08	0.39	0.003	9031.ENSGALP00000000471,9031.ENSGALP00000000734,9031.ENSGALP00000000782,9031.ENSGALP00000000864,9031.ENSGALP00000001024,9031.ENSGALP00000001295,9031.ENSGALP00000001315,9031.ENSGALP00000001474,9031.ENSGALP00000001579,9031.ENSGALP00000001856,9031.ENSGALP00000002020,9031.ENSGALP00000002196,9031.ENSGALP00000002234,9031.ENSGALP00000002310,9031.ENSGALP00000002580,9031.ENSGALP00000002631,9031.ENSGALP000…	TIMM44,SRSF3,CCDC47,RAB11B,STX12,MAPKAPK2,NUDC,HSPA5,NSF,RABGAP1,BSG,FABP6,RAB14,VPS26B,SCAMP2,SLC16A1,PMPCA,VCP,NCBP1,CHMP4B,ATP6V0D1,ANKS4B,CTNNA1,KTN1,COG4,NME4,NUP35,ERGIC1,BNIP1,RPA1,COPE,STAR,PTRF,FAF2,MTOR,RAB5C,GOLGA7,NUP155,USE1,STX10,AP1M1,ADAM10,CGNL1,SAR1A,PLEKHF1,ARFGEF2,CSE1L,GLE1,NUP62,TIMM8A,VDAC2,RAB43,PLA2G4A,VCL,CUL3,SERPINE2,CLTC,ADIPOQ,SLC9A3R2,ARF4,PTTG1IP,NCKIPSD,IPO7,HDLBP…
GO:0032271	Regulation of protein polymerization	32	148	0.36	0.48	0.0032	9031.ENSGALP00000000961,9031.ENSGALP00000005274,9031.ENSGALP00000006046,9031.ENSGALP00000007492,9031.ENSGALP00000009244,9031.ENSGALP00000009432,9031.ENSGALP00000010754,9031.ENSGALP00000016496,9031.ENSGALP00000018652,9031.ENSGALP00000020884,9031.ENSGALP00000022252,9031.ENSGALP00000025213,9031.ENSGALP00000028283,9031.ENSGALP00000037584,9031.ENSGALP00000038587,9031.ENSGALP00000039995,9031.ENSGALP000…	PAK1,MTOR,ARPC3,TMOD3,VILL,MLST8,MAPRE1,KANK1,ARPC2,TUBB2B,SNX9,ADD1,COTL1,DRG1,ARPC5,ARPC1A,ARF6,ARFGEF1,ARPC1B,GSN,ARHGAP18,MTPN,CAPZA2,CAPZA1,DBN1,STMN1,CLIP1,ADD3,CTTN,CKAP5,NCKAP1,PFN2
GO:0032543	Mitochondrial translation	19	64	0.5	0.52	0.0033	9031.ENSGALP00000002760,9031.ENSGALP00000004833,9031.ENSGALP00000006944,9031.ENSGALP00000008908,9031.ENSGALP00000010950,9031.ENSGALP00000010956,9031.ENSGALP00000013841,9031.ENSGALP00000013983,9031.ENSGALP00000015672,9031.ENSGALP00000024707,9031.ENSGALP00000025439,9031.ENSGALP00000036322,9031.ENSGALP00000043805,9031.ENSGALP00000045918,9031.ENSGALP00000052694,9031.ENSGALP00000056071,9031.ENSGALP000…	MRPS34,MRPL44,MRPL21,MRPS23,MRPS11,MRPL46,MRPS25,MRPL2,GFM1,QRSL1,RARS2,MRPS26,LARS2,MRPS18A,NOA1,MRPL48,MRPS7,IARS2,MRPL39
GO:1901615	Organic hydroxy compound metabolic process	54	312	0.26	0.45	0.0033	9031.ENSGALP00000000091,9031.ENSGALP00000003627,9031.ENSGALP00000004459,9031.ENSGALP00000004879,9031.ENSGALP00000005119,9031.ENSGALP00000005232,9031.ENSGALP00000009341,9031.ENSGALP00000009408,9031.ENSGALP00000010251,9031.ENSGALP00000010465,9031.ENSGALP00000011510,9031.ENSGALP00000012086,9031.ENSGALP00000014150,9031.ENSGALP00000014317,9031.ENSGALP00000014358,9031.ENSGALP00000015508,9031.ENSGALP000…	SPR,GALK1,NUDT3,ERLIN2,STAR,ERLIN1,HDLBP,ACAA1,DDTL,FAH,APOA1,GOT1,CUBN,IDH1,HAO1,RDH11,SULT1B1,SULT1E1,DDC,MVK,TPI1,PRKAA1,TTR,ALDH1A1,PTGR1,DPM1,RDH14,NSDHL,ALPL,LDHA,DHFR,FDPS,CYB5R2,PARK7,HAGH,LDHB,SORD,LSS,TH,IMPA1,MAOB,ADH1C,ALDH1A3,QDPR,HSD17B7,INPP5A,ALDH1A2,PMVK,BPNT1,CYP51A1,GPD2,PCK2,RDH10,SPTLC1
GO:0006900	Vesicle budding from membrane	15	42	0.58	0.53	0.0035	9031.ENSGALP00000003263,9031.ENSGALP00000008177,9031.ENSGALP00000010342,9031.ENSGALP00000013675,9031.ENSGALP00000014280,9031.ENSGALP00000021459,9031.ENSGALP00000021816,9031.ENSGALP00000024646,9031.ENSGALP00000041343,9031.ENSGALP00000042477,9031.ENSGALP00000046119,9031.ENSGALP00000047759,9031.ENSGALP00000049722,9031.ENSGALP00000055122,9031.ENSGALP00000073540	CHMP4B,CUL3,SEC24A,LOC772071,SEC23B,CHMP5,PDCD6,TFG,CHMP6,GOLPH3,SEC23A,PEF1,AP3B1,ARFGAP2,SEC24C
GO:0046031	ADP metabolic process	14	37	0.6	0.53	0.0036	9031.ENSGALP00000002754,9031.ENSGALP00000003546,9031.ENSGALP00000003627,9031.ENSGALP00000017763,9031.ENSGALP00000021309,9031.ENSGALP00000023396,9031.ENSGALP00000036836,9031.ENSGALP00000038677,9031.ENSGALP00000040387,9031.ENSGALP00000043256,9031.ENSGALP00000055074,9031.ENSGALP00000063325,9031.ENSGALP00000067246,9031.ENSGALP00000070150	ADPGK,OGDHL,GALK1,NUDT9,BPGM,TPI1,ALDOB,PGAM1,PFKL,ALDOC,AK3,GAPDH,AK1,OGDH
GO:0002183	Cytoplasmic translational initiation	11	23	0.71	0.54	0.0042	9031.ENSGALP00000001253,9031.ENSGALP00000005271,9031.ENSGALP00000013321,9031.ENSGALP00000013855,9031.ENSGALP00000019755,9031.ENSGALP00000020064,9031.ENSGALP00000020439,9031.ENSGALP00000023654,9031.ENSGALP00000046415,9031.ENSGALP00000059292,9031.ENSGALP00000061813	EIF2D,EIF3I,EIF3J,MCTS1,EIF3M,EIF3L,EIF3D,DHX29,DENR,EIF3H,EIF5
GO:0018130	Heterocycle biosynthetic process	93	639	0.19	0.41	0.0043	9031.ENSGALP00000000091,9031.ENSGALP00000000199,9031.ENSGALP00000001762,9031.ENSGALP00000001766,9031.ENSGALP00000003089,9031.ENSGALP00000003888,9031.ENSGALP00000003934,9031.ENSGALP00000004071,9031.ENSGALP00000004225,9031.ENSGALP00000004840,9031.ENSGALP00000005154,9031.ENSGALP00000005161,9031.ENSGALP00000005274,9031.ENSGALP00000005308,9031.ENSGALP00000005911,9031.ENSGALP00000006620,9031.ENSGALP000…	SPR,SUPT6H,PANK4,POLR2C,VCP,CDC73,GMPPB,POLR2E,NME4,RPA1,PTRF,STAT3,MTOR,ACSS2,UCK1,ADA,PRPS1L1,ADK,PRPSAP2,TAF4,TCOF1,DR1,ATP5L,PRTFDC1,UPRT,ATRX,DLAT,ACSL4,NAMPTP1,XRN2,CREB1,ACSS1,CMPK1,PAPSS1,ADSS,ATP5S,DDC,SEPSECS,ATP5I,CTPS2,LOC770996,ACAT1,NME2,WDR82,PGRMC1,DHFR,ATXN1L,WDR61,FECH,TCEA1,USMG5,CHTOP,ALAS1,PRIM1,ATP5J2,CKB,HAGH,GART,SMAD1,PDHA2,GFPT1,DTYMK,OAT,ALDH18A1,NPM3,TFCP2,ATP8,AK3,ACL…
GO:0009123	Nucleoside monophosphate metabolic process	20	72	0.47	0.49	0.0044	9031.ENSGALP00000005911,9031.ENSGALP00000006620,9031.ENSGALP00000007837,9031.ENSGALP00000008095,9031.ENSGALP00000010689,9031.ENSGALP00000012455,9031.ENSGALP00000012624,9031.ENSGALP00000013294,9031.ENSGALP00000017049,9031.ENSGALP00000017386,9031.ENSGALP00000024086,9031.ENSGALP00000049365,9031.ENSGALP00000053279,9031.ENSGALP00000055074,9031.ENSGALP00000061123,9031.ENSGALP00000062617,9031.ENSGALP000…	UCK1,ADA,PRPS1L1,ADK,UPB1,PRTFDC1,UPRT,NT5C2,CMPK1,ADSS,NT5DC1,GART,DTYMK,AK3,ATIC,DUT,NUDT2,AK1,UPP1,PAICS
GO:0016072	rRNA metabolic process	37	187	0.32	0.45	0.0044	9031.ENSGALP00000004257,9031.ENSGALP00000004714,9031.ENSGALP00000004833,9031.ENSGALP00000004870,9031.ENSGALP00000005154,9031.ENSGALP00000005482,9031.ENSGALP00000006157,9031.ENSGALP00000007287,9031.ENSGALP00000008866,9031.ENSGALP00000010821,9031.ENSGALP00000010950,9031.ENSGALP00000012462,9031.ENSGALP00000016606,9031.ENSGALP00000019161,9031.ENSGALP00000019220,9031.ENSGALP00000019814,9031.ENSGALP000…	XRN1,UTP18,MRPL44,EXOSC10,PTRF,BYSL,PIN4,RPS14,TCOF1,GTPBP4,MRPS11,RPS25,KRR1,WBP11,DDX47,DDX18,TEX10,METTL16,RPS7,NOL10,DIS3,UTP15,RPS21,EXOSC9,RSL1D1,EXOSC7,PA2G4,RPL5,RPL7,RPL35,NPM3,FTSJ3,RPF2,LAS1L,RPL7A,RPS16,PWP1
GO:0043484	Regulation of RNA splicing	27	117	0.39	0.47	0.0045	9031.ENSGALP00000000734,9031.ENSGALP00000003130,9031.ENSGALP00000003357,9031.ENSGALP00000009821,9031.ENSGALP00000009853,9031.ENSGALP00000010541,9031.ENSGALP00000015326,9031.ENSGALP00000017080,9031.ENSGALP00000018821,9031.ENSGALP00000021749,9031.ENSGALP00000023989,9031.ENSGALP00000038179,9031.ENSGALP00000040996,9031.ENSGALP00000044308,9031.ENSGALP00000045149,9031.ENSGALP00000045642,9031.ENSGALP000…	SRSF3,SMU1,THRAP3,RPS13,ZNF326,TRA2B,SRSF5,SNW1,QKI,SF3B4,METTL16,EIF4A3,NOVA1,SRSF7,KHDRBS3,NCL,RBM12B,SRSF5A,HNRNPH3,DDX17,FXR1,KHDRBS1,RBM10,SRSF2,RBMXL1,WTAP,PTBP1
GO:0032981	Mitochondrial respiratory chain complex I assembly	16	49	0.54	0.5	0.0046	9031.ENSGALP00000003157,9031.ENSGALP00000008764,9031.ENSGALP00000009787,9031.ENSGALP00000013106,9031.ENSGALP00000013392,9031.ENSGALP00000013999,9031.ENSGALP00000014018,9031.ENSGALP00000014321,9031.ENSGALP00000014752,9031.ENSGALP00000015781,9031.ENSGALP00000044397,9031.ENSGALP00000047259,9031.ENSGALP00000047519,9031.ENSGALP00000051040,9031.ENSGALP00000054463,9031.ENSGALP00000061607	NDUFB6,NDUFB10,NDUFAB1,NDUFS3,NDUFB3,NDUFS1,NDUFA1,NDUFA5,NDUFB5,NDUFS7,NDUFA2,NDUFA8,NDUFA6,NDUFS8,NDUFB9,FOXRED1
GO:0009201	Ribonucleoside triphosphate biosynthetic process	15	44	0.56	0.5	0.0051	9031.ENSGALP00000004225,9031.ENSGALP00000005911,9031.ENSGALP00000011160,9031.ENSGALP00000020053,9031.ENSGALP00000024757,9031.ENSGALP00000026650,9031.ENSGALP00000034078,9031.ENSGALP00000044510,9031.ENSGALP00000046535,9031.ENSGALP00000047068,9031.ENSGALP00000055032,9031.ENSGALP00000062590,9031.ENSGALP00000063712,9031.ENSGALP00000065846,9031.ENSGALP00000070489	NME4,UCK1,ATP5L,ATP5S,ATP5I,CTPS2,NME2,USMG5,ATP5J2,CKB,ATP8,ATP5PD,ATP5B,NUDT2,ATP6V1A
GO:0006457	Protein folding	36	182	0.32	0.44	0.0053	9031.ENSGALP00000000782,9031.ENSGALP00000001315,9031.ENSGALP00000001474,9031.ENSGALP00000003850,9031.ENSGALP00000006532,9031.ENSGALP00000007768,9031.ENSGALP00000010453,9031.ENSGALP00000012623,9031.ENSGALP00000013122,9031.ENSGALP00000013413,9031.ENSGALP00000013574,9031.ENSGALP00000013653,9031.ENSGALP00000014308,9031.ENSGALP00000014379,9031.ENSGALP00000014481,9031.ENSGALP00000015366,9031.ENSGALP000…	CCDC47,NUDC,HSPA5,CCT6A,DNAJA2,PPIH,DNAJB6,PFDN4,HSPD1,DNAJC2,PDIA3,VBP1,CCT4,DNAJC10,DNAJB4,PPID,CCT2,AHSA1,CCT5,ERP44,DNAJC3,CCT7,MESDC2,CRTAP,CANX,TRAP1,HSPA4,HSPA14,FKBP9,CCT8,TCP1,DNAJA1,FKBP8,FKBP5,UNC45A,PPIA
GO:0006446	Regulation of translational initiation	16	50	0.53	0.49	0.0054	9031.ENSGALP00000003250,9031.ENSGALP00000007534,9031.ENSGALP00000015647,9031.ENSGALP00000018319,9031.ENSGALP00000023654,9031.ENSGALP00000027249,9031.ENSGALP00000032837,9031.ENSGALP00000043825,9031.ENSGALP00000045846,9031.ENSGALP00000047783,9031.ENSGALP00000052296,9031.ENSGALP00000052453,9031.ENSGALP00000053054,9031.ENSGALP00000054116,9031.ENSGALP00000061813,9031.ENSGALP00000070335	NCBP1,GLE1,EIF2AK4,DAZL,DHX29,DNAJC3,BZW1,YTHDF3,YTHDF1,EIF2S1,BZW2,EIF2B5,KHDRBS1,TPR,EIF5,TMED2
GO:0006536	Glutamate metabolic process	11	24	0.69	0.52	0.0054	9031.ENSGALP00000009880,9031.ENSGALP00000012086,9031.ENSGALP00000015707,9031.ENSGALP00000026270,9031.ENSGALP00000051704,9031.ENSGALP00000053373,9031.ENSGALP00000053552,9031.ENSGALP00000057676,9031.ENSGALP00000058708,9031.ENSGALP00000060782,9031.ENSGALP00000066016	FTCD,GOT1,AADAT,GCLC,ALDH5A1,OAT,ALDH18A1,ALDH4A1,ASL2,GOT2,DGLUCY
GO:0009145	Purine nucleoside triphosphate biosynthetic process	14	39	0.58	0.5	0.0054	9031.ENSGALP00000004225,9031.ENSGALP00000008095,9031.ENSGALP00000011160,9031.ENSGALP00000020053,9031.ENSGALP00000024757,9031.ENSGALP00000034078,9031.ENSGALP00000044510,9031.ENSGALP00000046535,9031.ENSGALP00000047068,9031.ENSGALP00000055032,9031.ENSGALP00000062590,9031.ENSGALP00000063712,9031.ENSGALP00000065846,9031.ENSGALP00000070489	NME4,ADK,ATP5L,ATP5S,ATP5I,NME2,USMG5,ATP5J2,CKB,ATP8,ATP5PD,ATP5B,NUDT2,ATP6V1A
GO:0022900	Electron transport chain	22	86	0.43	0.47	0.0054	9031.ENSGALP00000001795,9031.ENSGALP00000003157,9031.ENSGALP00000013080,9031.ENSGALP00000013106,9031.ENSGALP00000013392,9031.ENSGALP00000013999,9031.ENSGALP00000014321,9031.ENSGALP00000015781,9031.ENSGALP00000021475,9031.ENSGALP00000041886,9031.ENSGALP00000047259,9031.ENSGALP00000050296,9031.ENSGALP00000051040,9031.ENSGALP00000052438,9031.ENSGALP00000054463,9031.ENSGALP00000055927,9031.ENSGALP000…	COQ9,NDUFB6,UQCR10,NDUFS3,NDUFB3,NDUFS1,NDUFA5,NDUFS7,SDHA,UQCRFS1,NDUFA8,SURF1,NDUFS8,NDUFV2,NDUFB9,SLC25A22,COX7A2L,MT-CO2,COX6A1,COX4I1,PM20D1,POR
GO:1902903	Regulation of supramolecular fiber organization	47	266	0.27	0.42	0.0057	9031.ENSGALP00000000961,9031.ENSGALP00000005274,9031.ENSGALP00000006046,9031.ENSGALP00000006826,9031.ENSGALP00000007492,9031.ENSGALP00000009244,9031.ENSGALP00000009432,9031.ENSGALP00000010358,9031.ENSGALP00000010754,9031.ENSGALP00000011510,9031.ENSGALP00000013653,9031.ENSGALP00000014097,9031.ENSGALP00000014285,9031.ENSGALP00000016496,9031.ENSGALP00000018652,9031.ENSGALP00000019540,9031.ENSGALP000…	PAK1,MTOR,ARPC3,CGNL1,TMOD3,VILL,MLST8,PAK2,MAPRE1,APOA1,VBP1,DSTN,WASL,KANK1,ARPC2,SYNPO2,TUBB2B,SNX9,WDR1,ADD1,COTL1,NF2,DRG1,ARPC5,ARPC1A,ARF6,CHTOP,CRTAP,ARFGEF1,ARHGEF18,ARPC1B,GSN,ARHGAP18,MTPN,CAPZA2,CAPZA1,DBN1,STMN1,CDC42,CLIP1,PSEN1,ADD3,CTTN,CKAP5,WASF2,NCKAP1,PFN2
GO:0110053	Regulation of actin filament organization	38	198	0.31	0.43	0.0058	9031.ENSGALP00000000961,9031.ENSGALP00000005274,9031.ENSGALP00000006046,9031.ENSGALP00000006826,9031.ENSGALP00000007492,9031.ENSGALP00000009244,9031.ENSGALP00000009432,9031.ENSGALP00000010358,9031.ENSGALP00000011510,9031.ENSGALP00000014097,9031.ENSGALP00000014285,9031.ENSGALP00000016496,9031.ENSGALP00000018652,9031.ENSGALP00000019540,9031.ENSGALP00000022252,9031.ENSGALP00000024078,9031.ENSGALP000…	PAK1,MTOR,ARPC3,CGNL1,TMOD3,VILL,MLST8,PAK2,APOA1,DSTN,WASL,KANK1,ARPC2,SYNPO2,SNX9,WDR1,ADD1,COTL1,NF2,ARPC5,ARPC1A,ARF6,ARFGEF1,ARHGEF18,ARPC1B,GSN,ARHGAP18,MTPN,CAPZA2,CAPZA1,DBN1,STMN1,CDC42,ADD3,CTTN,WASF2,NCKAP1,PFN2
GO:0045727	Positive regulation of translation	21	81	0.44	0.46	0.0064	9031.ENSGALP00000005274,9031.ENSGALP00000015647,9031.ENSGALP00000015662,9031.ENSGALP00000018319,9031.ENSGALP00000019330,9031.ENSGALP00000020439,9031.ENSGALP00000021124,9031.ENSGALP00000023654,9031.ENSGALP00000024148,9031.ENSGALP00000027249,9031.ENSGALP00000038283,9031.ENSGALP00000038570,9031.ENSGALP00000043825,9031.ENSGALP00000045846,9031.ENSGALP00000050466,9031.ENSGALP00000050751,9031.ENSGALP000…	MTOR,EIF2AK4,THBS1,DAZL,POLDIP3,EIF3D,RMND1,DHX29,MRPS27,DNAJC3,UPF3B,EIF5A,YTHDF3,YTHDF1,RPL5,FXR1,DHX36,EIF2B5,KHDRBS1,CNBP,LARP4B
GO:0009161	Ribonucleoside monophosphate metabolic process	17	57	0.5	0.47	0.0066	9031.ENSGALP00000005911,9031.ENSGALP00000006620,9031.ENSGALP00000007837,9031.ENSGALP00000008095,9031.ENSGALP00000010689,9031.ENSGALP00000012455,9031.ENSGALP00000012624,9031.ENSGALP00000013294,9031.ENSGALP00000017386,9031.ENSGALP00000024086,9031.ENSGALP00000049365,9031.ENSGALP00000055074,9031.ENSGALP00000061123,9031.ENSGALP00000065846,9031.ENSGALP00000067246,9031.ENSGALP00000069264,9031.ENSGALP000…	UCK1,ADA,PRPS1L1,ADK,UPB1,PRTFDC1,UPRT,NT5C2,ADSS,NT5DC1,GART,AK3,ATIC,NUDT2,AK1,UPP1,PAICS
GO:0008064	Regulation of actin polymerization or depolymerization	27	121	0.37	0.44	0.0067	9031.ENSGALP00000005274,9031.ENSGALP00000006046,9031.ENSGALP00000007492,9031.ENSGALP00000009244,9031.ENSGALP00000009432,9031.ENSGALP00000014097,9031.ENSGALP00000016496,9031.ENSGALP00000018652,9031.ENSGALP00000022252,9031.ENSGALP00000024078,9031.ENSGALP00000025213,9031.ENSGALP00000028283,9031.ENSGALP00000038587,9031.ENSGALP00000039995,9031.ENSGALP00000041604,9031.ENSGALP00000048426,9031.ENSGALP000…	MTOR,ARPC3,TMOD3,VILL,MLST8,DSTN,KANK1,ARPC2,SNX9,WDR1,ADD1,COTL1,ARPC5,ARPC1A,ARF6,ARFGEF1,ARPC1B,GSN,ARHGAP18,MTPN,CAPZA2,CAPZA1,DBN1,ADD3,CTTN,NCKAP1,PFN2
GO:0044270	Cellular nitrogen compound catabolic process	42	230	0.29	0.42	0.0067	9031.ENSGALP00000003250,9031.ENSGALP00000003357,9031.ENSGALP00000004257,9031.ENSGALP00000004459,9031.ENSGALP00000004870,9031.ENSGALP00000005090,9031.ENSGALP00000005099,9031.ENSGALP00000005130,9031.ENSGALP00000005338,9031.ENSGALP00000006620,9031.ENSGALP00000009922,9031.ENSGALP00000010689,9031.ENSGALP00000011061,9031.ENSGALP00000012344,9031.ENSGALP00000013622,9031.ENSGALP00000014144,9031.ENSGALP000…	NCBP1,THRAP3,XRN1,NUDT3,EXOSC10,UPF1,APOBEC2,ITPA,LSM4,ADA,EXOG,UPB1,NCBP2,HMOX2,XRN2,XDH,LRPPRC,CNOT2,NUDT9,CNOT7,TTC37,METTL16,DIS3,ACAT1,WDR82,EXOSC9,EIF4A3,UPF3B,NUDT1,EDC3,EXOSC7,EDC4,FEN1,NUDT19,UPF2,ENTPD1,ENPP4,DUT,ETF1,UPP1,SSB,PM20D1
GO:0006165	Nucleoside diphosphate phosphorylation	15	46	0.54	0.47	0.007	9031.ENSGALP00000002754,9031.ENSGALP00000003546,9031.ENSGALP00000003627,9031.ENSGALP00000004225,9031.ENSGALP00000017049,9031.ENSGALP00000021309,9031.ENSGALP00000023396,9031.ENSGALP00000034078,9031.ENSGALP00000036836,9031.ENSGALP00000038677,9031.ENSGALP00000040387,9031.ENSGALP00000043256,9031.ENSGALP00000063325,9031.ENSGALP00000067246,9031.ENSGALP00000070150	ADPGK,OGDHL,GALK1,NME4,CMPK1,BPGM,TPI1,NME2,ALDOB,PGAM1,PFKL,ALDOC,GAPDH,AK1,OGDH
GO:0140694	Non-membrane-bounded organelle assembly	41	223	0.29	0.41	0.007	9031.ENSGALP00000000423,9031.ENSGALP00000005338,9031.ENSGALP00000006308,9031.ENSGALP00000006604,9031.ENSGALP00000007287,9031.ENSGALP00000007492,9031.ENSGALP00000009276,9031.ENSGALP00000010667,9031.ENSGALP00000010754,9031.ENSGALP00000010950,9031.ENSGALP00000011717,9031.ENSGALP00000014821,9031.ENSGALP00000015190,9031.ENSGALP00000017667,9031.ENSGALP00000022159,9031.ENSGALP00000022293,9031.ENSGALP000…	CSRP1,LSM4,RPL23A,G3BP1,RPS14,TMOD3,LOC407092,BCCIP,MAPRE1,MRPS11,RPLP0,HAUS2,ZFYVE1,G3BP2,CNOT7,EZR,DHX29,WDR1,PGM5,PRKAR1A,DYNC1H1,TUBGCP2,YTHDF3,FAM175B,CSRP2,RPS27,EDC3,YTHDF1,DDX6,MAPRE2,KIF2A,RPL5,RPS15,SMC3,RPSAP58,RPF2,MRPS7,MYL9,RPL6,EIF2A,DHX30
GO:0048024	Regulation of mRNA splicing, via spliceosome	21	82	0.43	0.45	0.0071	9031.ENSGALP00000000734,9031.ENSGALP00000003130,9031.ENSGALP00000003357,9031.ENSGALP00000010541,9031.ENSGALP00000017080,9031.ENSGALP00000018821,9031.ENSGALP00000021749,9031.ENSGALP00000023989,9031.ENSGALP00000038179,9031.ENSGALP00000040996,9031.ENSGALP00000044308,9031.ENSGALP00000045149,9031.ENSGALP00000045642,9031.ENSGALP00000050673,9031.ENSGALP00000050751,9031.ENSGALP00000053054,9031.ENSGALP000…	SRSF3,SMU1,THRAP3,TRA2B,SNW1,QKI,SF3B4,METTL16,EIF4A3,NOVA1,SRSF7,KHDRBS3,NCL,DDX17,FXR1,KHDRBS1,RBM10,SRSF2,RBMXL1,WTAP,PTBP1
GO:0072594	Establishment of protein localization to organelle	42	231	0.29	0.41	0.0071	9031.ENSGALP00000000471,9031.ENSGALP00000001474,9031.ENSGALP00000003014,9031.ENSGALP00000004227,9031.ENSGALP00000005832,9031.ENSGALP00000007487,9031.ENSGALP00000007743,9031.ENSGALP00000009087,9031.ENSGALP00000009312,9031.ENSGALP00000009577,9031.ENSGALP00000011677,9031.ENSGALP00000013122,9031.ENSGALP00000015260,9031.ENSGALP00000015453,9031.ENSGALP00000016308,9031.ENSGALP00000017599,9031.ENSGALP000…	TIMM44,HSPA5,PMPCA,NUP35,NUP155,CSE1L,NUP62,PTTG1IP,IPO7,SEC61A1,HGS,HSPD1,SEC62,RAB3GAP2,SRP54,SPCS3,HACL1,SRP72,SCARB2,RAB3GAP1,FBXO7,SEC61B,SAMM50,NUP50,SEC63,GCC2,KPNA3,RAB10,VPS25,NUTF2,SGTA,IPO13,NUP93,LAMP1,TPR,RAN,HSPA4,KPNA4,VPS41,M6PR,H2AFY2,LONP2
GO:0030036	Actin cytoskeleton organization	65	415	0.22	0.39	0.0074	9031.ENSGALP00000000423,9031.ENSGALP00000006046,9031.ENSGALP00000006826,9031.ENSGALP00000007492,9031.ENSGALP00000008177,9031.ENSGALP00000009244,9031.ENSGALP00000009354,9031.ENSGALP00000010260,9031.ENSGALP00000011538,9031.ENSGALP00000014097,9031.ENSGALP00000014285,9031.ENSGALP00000016266,9031.ENSGALP00000018652,9031.ENSGALP00000019832,9031.ENSGALP00000022004,9031.ENSGALP00000022293,9031.ENSGALP000…	CSRP1,ARPC3,CGNL1,TMOD3,CUL3,VILL,PAFAH1B1,MKLN1,RAC1,DSTN,WASL,CFL2,ARPC2,ACTR3,TPM3,EZR,PARVB,WDR1,PGM5,ADD1,MYO6,SH3KBP1,RHOB,ANXA1,NF2,FSCN1,RHOA,PRKAR1A,RAC2,ARPC5,ARPC1A,ARF6,PDLIM1,MYH10,RAC3,FLNB,CSRP2,CNN1,MARCKSL1,MYO5A,ARHGEF18,ARPC1B,CORO1C,MARCKS,PLS3,ACTN4,CNN2,GSN,ELMO3,PLS1,CAPZA2,CAPZA1,DBN1,UTRN,ACTB,ACTC1,MYL9,ACTR2,CDC42,DAAM1,CTTN,DMD,WASF2,NCKAP1,PFN2
GO:0009132	Nucleoside diphosphate metabolic process	19	70	0.46	0.45	0.0075	9031.ENSGALP00000002754,9031.ENSGALP00000003546,9031.ENSGALP00000003627,9031.ENSGALP00000004225,9031.ENSGALP00000017049,9031.ENSGALP00000017763,9031.ENSGALP00000021309,9031.ENSGALP00000023396,9031.ENSGALP00000034078,9031.ENSGALP00000036836,9031.ENSGALP00000038677,9031.ENSGALP00000040387,9031.ENSGALP00000043256,9031.ENSGALP00000053279,9031.ENSGALP00000055074,9031.ENSGALP00000058408,9031.ENSGALP000…	ADPGK,OGDHL,GALK1,NME4,CMPK1,NUDT9,BPGM,TPI1,NME2,ALDOB,PGAM1,PFKL,ALDOC,DTYMK,AK3,ENTPD1,GAPDH,AK1,OGDH
GO:0034655	Nucleobase-containing compound catabolic process	39	209	0.3	0.41	0.0075	9031.ENSGALP00000003250,9031.ENSGALP00000003357,9031.ENSGALP00000004257,9031.ENSGALP00000004459,9031.ENSGALP00000004870,9031.ENSGALP00000005090,9031.ENSGALP00000005099,9031.ENSGALP00000005130,9031.ENSGALP00000005338,9031.ENSGALP00000006620,9031.ENSGALP00000009922,9031.ENSGALP00000010689,9031.ENSGALP00000011061,9031.ENSGALP00000013622,9031.ENSGALP00000016182,9031.ENSGALP00000016295,9031.ENSGALP000…	NCBP1,THRAP3,XRN1,NUDT3,EXOSC10,UPF1,APOBEC2,ITPA,LSM4,ADA,EXOG,UPB1,NCBP2,XRN2,LRPPRC,CNOT2,NUDT9,CNOT7,TTC37,METTL16,DIS3,ACAT1,WDR82,EXOSC9,EIF4A3,UPF3B,NUDT1,EDC3,EXOSC7,EDC4,FEN1,NUDT19,UPF2,ENTPD1,ENPP4,DUT,ETF1,UPP1,SSB
GO:0030833	Regulation of actin filament polymerization	25	109	0.39	0.43	0.0077	9031.ENSGALP00000005274,9031.ENSGALP00000006046,9031.ENSGALP00000007492,9031.ENSGALP00000009244,9031.ENSGALP00000009432,9031.ENSGALP00000016496,9031.ENSGALP00000018652,9031.ENSGALP00000022252,9031.ENSGALP00000025213,9031.ENSGALP00000028283,9031.ENSGALP00000038587,9031.ENSGALP00000039995,9031.ENSGALP00000041604,9031.ENSGALP00000048426,9031.ENSGALP00000050304,9031.ENSGALP00000054518,9031.ENSGALP000…	MTOR,ARPC3,TMOD3,VILL,MLST8,KANK1,ARPC2,SNX9,ADD1,COTL1,ARPC5,ARPC1A,ARF6,ARFGEF1,ARPC1B,GSN,ARHGAP18,MTPN,CAPZA2,CAPZA1,DBN1,ADD3,CTTN,NCKAP1,PFN2
GO:0006913	Nucleocytoplasmic transport	35	180	0.32	0.41	0.0079	9031.ENSGALP00000000734,9031.ENSGALP00000003250,9031.ENSGALP00000004227,9031.ENSGALP00000005832,9031.ENSGALP00000007487,9031.ENSGALP00000007534,9031.ENSGALP00000007743,9031.ENSGALP00000009087,9031.ENSGALP00000009312,9031.ENSGALP00000015500,9031.ENSGALP00000015971,9031.ENSGALP00000016175,9031.ENSGALP00000019330,9031.ENSGALP00000019492,9031.ENSGALP00000020198,9031.ENSGALP00000020792,9031.ENSGALP000…	SRSF3,NCBP1,NUP35,NUP155,CSE1L,GLE1,NUP62,PTTG1IP,IPO7,NMD3,XPOT,ABCE1,POLDIP3,RANGAP1,NUP43,NUP37,NUP50,KPNA3,XPO4,CHP1,SARNP,NUTF2,XPO1,IPO13,NUP93,NUP205,TPR,FBXO22,RAN,XPO5,KPNA4,HNRNPA2B1,THOC1,PCID2,SSB
GO:0007015	Actin filament organization	40	219	0.29	0.4	0.0089	9031.ENSGALP00000006046,9031.ENSGALP00000006826,9031.ENSGALP00000007492,9031.ENSGALP00000008177,9031.ENSGALP00000009244,9031.ENSGALP00000011538,9031.ENSGALP00000014097,9031.ENSGALP00000014285,9031.ENSGALP00000016266,9031.ENSGALP00000018652,9031.ENSGALP00000019832,9031.ENSGALP00000022004,9031.ENSGALP00000022293,9031.ENSGALP00000024078,9031.ENSGALP00000025213,9031.ENSGALP00000025573,9031.ENSGALP000…	ARPC3,CGNL1,TMOD3,CUL3,VILL,RAC1,DSTN,WASL,CFL2,ARPC2,ACTR3,TPM3,EZR,WDR1,ADD1,MYO6,SH3KBP1,RHOB,FSCN1,RHOA,RAC2,ARPC5,ARPC1A,RAC3,CNN1,MARCKSL1,MYO5A,ARPC1B,CORO1C,MARCKS,PLS3,GSN,ELMO3,PLS1,DBN1,ACTC1,ACTR2,CDC42,CTTN,DMD
GO:0010638	Positive regulation of organelle organization	49	289	0.26	0.39	0.0089	9031.ENSGALP00000002452,9031.ENSGALP00000005274,9031.ENSGALP00000006604,9031.ENSGALP00000008177,9031.ENSGALP00000009432,9031.ENSGALP00000010754,9031.ENSGALP00000011510,9031.ENSGALP00000012723,9031.ENSGALP00000014097,9031.ENSGALP00000014285,9031.ENSGALP00000014308,9031.ENSGALP00000015453,9031.ENSGALP00000016196,9031.ENSGALP00000016295,9031.ENSGALP00000017667,9031.ENSGALP00000018319,9031.ENSGALP000…	GNL3,MTOR,G3BP1,CUL3,MLST8,MAPRE1,APOA1,ATRX,DSTN,WASL,CCT4,RAB3GAP2,CCT2,CNOT2,G3BP2,DAZL,SYNPO2,RAB3GAP1,FBXO7,SSBP1,CCT5,SNX9,WDR1,STX18,SNX30,ANXA1,SMC4,NF2,DYNC1H1,DRG1,ARF6,LMAN1L,CTNNB1,RALA,FEN1,BID,DHX36,TPR,BAK1,CDC42,CLIP1,RALB,CTTN,CKAP5,WASF2,HRAS,NCAPH,NCKAP1,PFN2
GO:0051234	Establishment of localization	343	3028	0.08	0.34	0.0096	9031.ENSGALP00000000471,9031.ENSGALP00000000734,9031.ENSGALP00000000782,9031.ENSGALP00000000864,9031.ENSGALP00000001024,9031.ENSGALP00000001295,9031.ENSGALP00000001315,9031.ENSGALP00000001474,9031.ENSGALP00000001579,9031.ENSGALP00000001856,9031.ENSGALP00000002196,9031.ENSGALP00000002234,9031.ENSGALP00000002310,9031.ENSGALP00000002580,9031.ENSGALP00000002631,9031.ENSGALP00000003014,9031.ENSGALP000…	TIMM44,SRSF3,CCDC47,RAB11B,STX12,MAPKAPK2,NUDC,HSPA5,NSF,RABGAP1,FABP6,RAB14,VPS26B,SCAMP2,SLC16A1,PMPCA,VCP,NCBP1,CHMP4B,ATP6V0D1,KTN1,COG4,NME4,NUP35,ERGIC1,BNIP1,COPE,STAR,PTRF,FAF2,RAB5C,GOLGA7,NUP155,USE1,STX10,AP1M1,ADAM10,SAR1A,PLEKHF1,ARFGEF2,CSE1L,GLE1,NUP62,TIMM8A,VDAC2,RAB43,PLA2G4A,CUL3,SERPINE2,CLTC,ARF4,PTTG1IP,NCKIPSD,IPO7,HDLBP,PAFAH1B1,TMED5,SEC61A1,COPB1,COG7,NSFL1C,SEC24A,CCDC5…
GO:0140053	Mitochondrial gene expression	21	85	0.42	0.42	0.0101	9031.ENSGALP00000002760,9031.ENSGALP00000004833,9031.ENSGALP00000006944,9031.ENSGALP00000008908,9031.ENSGALP00000010950,9031.ENSGALP00000010956,9031.ENSGALP00000013841,9031.ENSGALP00000013983,9031.ENSGALP00000015672,9031.ENSGALP00000024707,9031.ENSGALP00000025439,9031.ENSGALP00000036322,9031.ENSGALP00000043805,9031.ENSGALP00000045918,9031.ENSGALP00000048192,9031.ENSGALP00000052694,9031.ENSGALP000…	MRPS34,MRPL44,MRPL21,MRPS23,MRPS11,MRPL46,MRPS25,MRPL2,GFM1,QRSL1,RARS2,MRPS26,LARS2,MRPS18A,TRNT1,NOA1,MRPL48,MRPS7,IARS2,MRPL39,TRMT5
GO:0006066	Alcohol metabolic process	40	221	0.28	0.39	0.0103	9031.ENSGALP00000000091,9031.ENSGALP00000003627,9031.ENSGALP00000004459,9031.ENSGALP00000004879,9031.ENSGALP00000005119,9031.ENSGALP00000005232,9031.ENSGALP00000009341,9031.ENSGALP00000011510,9031.ENSGALP00000012086,9031.ENSGALP00000014150,9031.ENSGALP00000014317,9031.ENSGALP00000014358,9031.ENSGALP00000015508,9031.ENSGALP00000022428,9031.ENSGALP00000023396,9031.ENSGALP00000023897,9031.ENSGALP000…	SPR,GALK1,NUDT3,ERLIN2,STAR,ERLIN1,HDLBP,APOA1,GOT1,CUBN,IDH1,HAO1,RDH11,MVK,TPI1,PRKAA1,TTR,ALDH1A1,DPM1,RDH14,NSDHL,DHFR,FDPS,PARK7,SORD,LSS,IMPA1,ADH1C,ALDH1A3,QDPR,HSD17B7,INPP5A,ALDH1A2,PMVK,BPNT1,CYP51A1,GPD2,PCK2,RDH10,SPTLC1
GO:0051128	Regulation of cellular component organization	181	1465	0.12	0.34	0.0107	9031.ENSGALP00000000961,9031.ENSGALP00000001205,9031.ENSGALP00000001474,9031.ENSGALP00000001685,9031.ENSGALP00000002452,9031.ENSGALP00000002670,9031.ENSGALP00000003847,9031.ENSGALP00000004174,9031.ENSGALP00000004822,9031.ENSGALP00000004870,9031.ENSGALP00000005090,9031.ENSGALP00000005184,9031.ENSGALP00000005274,9031.ENSGALP00000005302,9031.ENSGALP00000005656,9031.ENSGALP00000006046,9031.ENSGALP000…	PAK1,SF3A2,HSPA5,NEK6,GNL3,NPTN,CTNNA1,CRK,HOMER3,EXOSC10,UPF1,CRLF3,MTOR,RAB5C,MMP2,ARPC3,G3BP1,ADAM10,CGNL1,BAP1,SAR1A,TMOD3,GLE1,VCL,CUL3,SERPINE2,CLTC,ADIPOQ,TFIP11,NCKIPSD,VILL,PAFAH1B1,MLST8,MCM2,MKLN1,PAK2,MAPRE1,APOA1,RAC1,NUBP1,ATRX,NDUFS3,PSMD10,VBP1,LOC772071,DSTN,WASL,CCT4,PIKFYVE,MTM1,RAB3GAP2,SCFD1,MDM1,CCT2,CNOT2,KANK1,FAM98A,SLC25A4,G3BP2,BMP2K,WARS1,DAZL,RAB5A,ARPC2,SCARB2,SYNPO2…
GO:0046700	Heterocycle catabolic process	41	230	0.28	0.38	0.0113	9031.ENSGALP00000003250,9031.ENSGALP00000003357,9031.ENSGALP00000004257,9031.ENSGALP00000004459,9031.ENSGALP00000004870,9031.ENSGALP00000005090,9031.ENSGALP00000005099,9031.ENSGALP00000005130,9031.ENSGALP00000005338,9031.ENSGALP00000006620,9031.ENSGALP00000009922,9031.ENSGALP00000010689,9031.ENSGALP00000011061,9031.ENSGALP00000012344,9031.ENSGALP00000013622,9031.ENSGALP00000014144,9031.ENSGALP000…	NCBP1,THRAP3,XRN1,NUDT3,EXOSC10,UPF1,APOBEC2,ITPA,LSM4,ADA,EXOG,UPB1,NCBP2,HMOX2,XRN2,XDH,LRPPRC,CNOT2,NUDT9,CNOT7,TTC37,METTL16,DIS3,ACAT1,WDR82,EXOSC9,EIF4A3,UPF3B,NUDT1,EDC3,EXOSC7,EDC4,FEN1,NUDT19,UPF2,ENTPD1,ENPP4,DUT,ETF1,UPP1,SSB
GO:0006810	Transport	330	2910	0.08	0.33	0.0119	9031.ENSGALP00000000471,9031.ENSGALP00000000734,9031.ENSGALP00000000864,9031.ENSGALP00000001024,9031.ENSGALP00000001295,9031.ENSGALP00000001474,9031.ENSGALP00000001579,9031.ENSGALP00000001856,9031.ENSGALP00000002196,9031.ENSGALP00000002234,9031.ENSGALP00000002310,9031.ENSGALP00000002580,9031.ENSGALP00000002631,9031.ENSGALP00000003014,9031.ENSGALP00000003089,9031.ENSGALP00000003250,9031.ENSGALP000…	TIMM44,SRSF3,RAB11B,STX12,MAPKAPK2,HSPA5,NSF,RABGAP1,FABP6,RAB14,VPS26B,SCAMP2,SLC16A1,PMPCA,VCP,NCBP1,CHMP4B,ATP6V0D1,KTN1,COG4,NME4,NUP35,ERGIC1,BNIP1,COPE,STAR,PTRF,FAF2,RAB5C,GOLGA7,NUP155,USE1,STX10,AP1M1,ADAM10,SAR1A,PLEKHF1,ARFGEF2,CSE1L,GLE1,NUP62,TIMM8A,VDAC2,RAB43,PLA2G4A,CUL3,SERPINE2,CLTC,ARF4,PTTG1IP,NCKIPSD,IPO7,HDLBP,PAFAH1B1,TMED5,SEC61A1,COPB1,COG7,SEC24A,CCDC51,YWHAH,NCBP2,ATP5L…
GO:0009206	Purine ribonucleoside triphosphate biosynthetic process	13	38	0.56	0.43	0.0119	9031.ENSGALP00000004225,9031.ENSGALP00000011160,9031.ENSGALP00000020053,9031.ENSGALP00000024757,9031.ENSGALP00000034078,9031.ENSGALP00000044510,9031.ENSGALP00000046535,9031.ENSGALP00000047068,9031.ENSGALP00000055032,9031.ENSGALP00000062590,9031.ENSGALP00000063712,9031.ENSGALP00000065846,9031.ENSGALP00000070489	NME4,ATP5L,ATP5S,ATP5I,NME2,USMG5,ATP5J2,CKB,ATP8,ATP5PD,ATP5B,NUDT2,ATP6V1A
GO:0009185	Ribonucleoside diphosphate metabolic process	15	50	0.5	0.41	0.0136	9031.ENSGALP00000002754,9031.ENSGALP00000003546,9031.ENSGALP00000003627,9031.ENSGALP00000017049,9031.ENSGALP00000017763,9031.ENSGALP00000021309,9031.ENSGALP00000023396,9031.ENSGALP00000036836,9031.ENSGALP00000038677,9031.ENSGALP00000040387,9031.ENSGALP00000043256,9031.ENSGALP00000055074,9031.ENSGALP00000063325,9031.ENSGALP00000067246,9031.ENSGALP00000070150	ADPGK,OGDHL,GALK1,CMPK1,NUDT9,BPGM,TPI1,ALDOB,PGAM1,PFKL,ALDOC,AK3,GAPDH,AK1,OGDH
GO:0000956	Nuclear-transcribed mRNA catabolic process	20	81	0.42	0.4	0.0137	9031.ENSGALP00000003250,9031.ENSGALP00000003357,9031.ENSGALP00000004257,9031.ENSGALP00000004870,9031.ENSGALP00000005090,9031.ENSGALP00000005338,9031.ENSGALP00000011061,9031.ENSGALP00000013622,9031.ENSGALP00000016295,9031.ENSGALP00000022159,9031.ENSGALP00000023595,9031.ENSGALP00000036966,9031.ENSGALP00000038179,9031.ENSGALP00000038283,9031.ENSGALP00000045770,9031.ENSGALP00000046094,9031.ENSGALP000…	NCBP1,THRAP3,XRN1,EXOSC10,UPF1,LSM4,NCBP2,XRN2,CNOT2,CNOT7,TTC37,EXOSC9,EIF4A3,UPF3B,EDC3,EXOSC7,EDC4,UPF2,ETF1,SSB
GO:0090407	Organophosphate biosynthetic process	60	386	0.22	0.35	0.0141	9031.ENSGALP00000001762,9031.ENSGALP00000004225,9031.ENSGALP00000005308,9031.ENSGALP00000005911,9031.ENSGALP00000006620,9031.ENSGALP00000007837,9031.ENSGALP00000008095,9031.ENSGALP00000008105,9031.ENSGALP00000008107,9031.ENSGALP00000008498,9031.ENSGALP00000011160,9031.ENSGALP00000011510,9031.ENSGALP00000012455,9031.ENSGALP00000012624,9031.ENSGALP00000012815,9031.ENSGALP00000013111,9031.ENSGALP000…	PANK4,NME4,ACSS2,UCK1,ADA,PRPS1L1,ADK,PRPSAP2,PLA2G4A,TKT,ATP5L,APOA1,PRTFDC1,UPRT,DLAT,ACSL4,NAMPTP1,ACSS1,GPAM,PIKFYVE,CMPK1,PAPSS1,ADSS,ATP5S,MVK,TPI1,HEXB,ATP5I,CTPS2,ACAT1,DPM1,NME2,FDPS,USMG5,PI4KA,ATP5J2,CKB,GART,PDHA2,IMPA1,DTYMK,ATP8,AK3,ACLY,PIP4K2B,ATIC,PIGT,ACSL1,PMVK,ATP5PD,DUT,BPNT1,GARS,ATP5B,NUDT2,AK1,UPP1,ATP6V1A,NTPCR,PAICS
GO:0022904	Respiratory electron transport chain	18	69	0.44	0.39	0.0151	9031.ENSGALP00000001795,9031.ENSGALP00000003157,9031.ENSGALP00000013080,9031.ENSGALP00000013106,9031.ENSGALP00000013999,9031.ENSGALP00000014321,9031.ENSGALP00000015781,9031.ENSGALP00000021475,9031.ENSGALP00000041886,9031.ENSGALP00000047259,9031.ENSGALP00000051040,9031.ENSGALP00000052438,9031.ENSGALP00000054463,9031.ENSGALP00000055927,9031.ENSGALP00000056780,9031.ENSGALP00000058371,9031.ENSGALP000…	COQ9,NDUFB6,UQCR10,NDUFS3,NDUFS1,NDUFA5,NDUFS7,SDHA,UQCRFS1,NDUFA8,NDUFS8,NDUFV2,NDUFB9,SLC25A22,COX7A2L,MT-CO2,COX4I1,PM20D1
GO:0034250	Positive regulation of cellular amide metabolic process	22	95	0.39	0.38	0.0151	9031.ENSGALP00000005274,9031.ENSGALP00000015647,9031.ENSGALP00000015662,9031.ENSGALP00000018319,9031.ENSGALP00000019330,9031.ENSGALP00000020439,9031.ENSGALP00000021124,9031.ENSGALP00000023654,9031.ENSGALP00000024148,9031.ENSGALP00000027249,9031.ENSGALP00000038283,9031.ENSGALP00000038570,9031.ENSGALP00000043825,9031.ENSGALP00000045846,9031.ENSGALP00000050466,9031.ENSGALP00000050751,9031.ENSGALP000…	MTOR,EIF2AK4,THBS1,DAZL,POLDIP3,EIF3D,RMND1,DHX29,MRPS27,DNAJC3,UPF3B,EIF5A,YTHDF3,YTHDF1,RPL5,FXR1,DHX36,EIF2B5,KHDRBS1,CNBP,LARP4B,CASP3
GO:0046165	Alcohol biosynthetic process	18	69	0.44	0.39	0.0151	9031.ENSGALP00000000091,9031.ENSGALP00000011510,9031.ENSGALP00000012086,9031.ENSGALP00000022428,9031.ENSGALP00000023897,9031.ENSGALP00000031700,9031.ENSGALP00000041459,9031.ENSGALP00000043372,9031.ENSGALP00000048532,9031.ENSGALP00000049830,9031.ENSGALP00000050905,9031.ENSGALP00000052220,9031.ENSGALP00000056846,9031.ENSGALP00000057452,9031.ENSGALP00000062008,9031.ENSGALP00000064154,9031.ENSGALP000…	SPR,APOA1,GOT1,MVK,PRKAA1,NSDHL,DHFR,FDPS,PARK7,SORD,LSS,IMPA1,QDPR,HSD17B7,PMVK,CYP51A1,PCK2,SPTLC1
GO:1901137	Carbohydrate derivative biosynthetic process	69	463	0.2	0.35	0.0151	9031.ENSGALP00000001762,9031.ENSGALP00000003934,9031.ENSGALP00000004225,9031.ENSGALP00000005308,9031.ENSGALP00000005911,9031.ENSGALP00000006620,9031.ENSGALP00000007837,9031.ENSGALP00000008095,9031.ENSGALP00000008105,9031.ENSGALP00000008498,9031.ENSGALP00000009926,9031.ENSGALP00000011160,9031.ENSGALP00000011488,9031.ENSGALP00000012455,9031.ENSGALP00000012624,9031.ENSGALP00000012815,9031.ENSGALP000…	PANK4,GMPPB,NME4,ACSS2,UCK1,ADA,PRPS1L1,ADK,PRPSAP2,TKT,COG7,ATP5L,MLEC,PRTFDC1,UPRT,DLAT,ACSL4,ACSS1,CMPK1,PAPSS1,SCCPDH,ADSS,TRIP11,ATP5S,GALNT1,ALG2,TPI1,ATP5I,POGLUT1,CTPS2,POGLUT2,COG3,ALG5,ACAT1,DPM1,NME2,DDOST,POFUT1,GOLPH3,USMG5,ATP5J2,CKB,ARFGEF1,HS6ST2,GART,PDHA2,GFPT1,DAD1,DTYMK,ATP8,AK3,ACLY,B4GALT7,TSTA3,UGDH,ATIC,PIGT,ACSL1,ATP5PD,DUT,ATP5B,NUDT2,AK1,UXS1,UPP1,PSEN1,ATP6V1A,PGM3,PAI…
GO:0051168	Nuclear export	23	102	0.38	0.38	0.0153	9031.ENSGALP00000000734,9031.ENSGALP00000003250,9031.ENSGALP00000005832,9031.ENSGALP00000007487,9031.ENSGALP00000007534,9031.ENSGALP00000007743,9031.ENSGALP00000015500,9031.ENSGALP00000015971,9031.ENSGALP00000016175,9031.ENSGALP00000019330,9031.ENSGALP00000027623,9031.ENSGALP00000032005,9031.ENSGALP00000045196,9031.ENSGALP00000045784,9031.ENSGALP00000049025,9031.ENSGALP00000051586,9031.ENSGALP000…	SRSF3,NCBP1,NUP155,CSE1L,GLE1,NUP62,NMD3,XPOT,ABCE1,POLDIP3,XPO4,CHP1,SARNP,NUTF2,XPO1,NUP93,TPR,RAN,XPO5,HNRNPA2B1,THOC1,PCID2,SSB
GO:0000096	Sulfur amino acid metabolic process	9	19	0.7	0.43	0.0154	9031.ENSGALP00000006762,9031.ENSGALP00000007182,9031.ENSGALP00000018469,9031.ENSGALP00000020374,9031.ENSGALP00000026270,9031.ENSGALP00000026895,9031.ENSGALP00000043343,9031.ENSGALP00000054200,9031.ENSGALP00000062127	BLMH,BHMT2,CTH,TST,GCLC,MMUT,ADI1,APIP,MPST
GO:0030029	Actin filament-based process	67	447	0.2	0.34	0.0156	9031.ENSGALP00000000423,9031.ENSGALP00000005832,9031.ENSGALP00000006046,9031.ENSGALP00000006826,9031.ENSGALP00000007492,9031.ENSGALP00000008177,9031.ENSGALP00000009244,9031.ENSGALP00000009354,9031.ENSGALP00000010260,9031.ENSGALP00000011538,9031.ENSGALP00000014097,9031.ENSGALP00000014285,9031.ENSGALP00000016266,9031.ENSGALP00000018652,9031.ENSGALP00000019832,9031.ENSGALP00000022004,9031.ENSGALP000…	CSRP1,NUP155,ARPC3,CGNL1,TMOD3,CUL3,VILL,PAFAH1B1,MKLN1,RAC1,DSTN,WASL,CFL2,ARPC2,ACTR3,TPM3,EZR,PARVB,WDR1,PGM5,ADD1,MYO6,SH3KBP1,RHOB,ANXA1,NF2,FSCN1,RHOA,PRKAR1A,RAC2,ARPC5,ARPC1A,ARF6,PDLIM1,MYH10,RAC3,FLNB,CSRP2,CNN1,MARCKSL1,MYO5A,ARHGEF18,ARPC1B,CORO1C,MARCKS,PLS3,ACTN4,CNN2,GSN,ELMO3,PLS1,CAPZA2,CAPZA1,DBN1,UTRN,ACTB,ACTC1,MYL9,ACTR2,CDC42,DAAM1,CTTN,DMD,WASF2,ACAP2,NCKAP1,PFN2
GO:0006364	rRNA processing	33	174	0.3	0.37	0.0157	9031.ENSGALP00000004714,9031.ENSGALP00000004833,9031.ENSGALP00000004870,9031.ENSGALP00000005482,9031.ENSGALP00000006157,9031.ENSGALP00000007287,9031.ENSGALP00000010821,9031.ENSGALP00000010950,9031.ENSGALP00000012462,9031.ENSGALP00000016606,9031.ENSGALP00000019161,9031.ENSGALP00000019220,9031.ENSGALP00000019814,9031.ENSGALP00000021875,9031.ENSGALP00000023989,9031.ENSGALP00000026392,9031.ENSGALP000…	UTP18,MRPL44,EXOSC10,BYSL,PIN4,RPS14,GTPBP4,MRPS11,RPS25,KRR1,WBP11,DDX47,DDX18,TEX10,METTL16,RPS7,NOL10,UTP15,RPS21,EXOSC9,RSL1D1,EXOSC7,PA2G4,RPL5,RPL7,RPL35,NPM3,FTSJ3,RPF2,LAS1L,RPL7A,RPS16,PWP1
GO:0051301	Cell division	54	339	0.23	0.35	0.0157	9031.ENSGALP00000001315,9031.ENSGALP00000002452,9031.ENSGALP00000003263,9031.ENSGALP00000004867,9031.ENSGALP00000008177,9031.ENSGALP00000008634,9031.ENSGALP00000009354,9031.ENSGALP00000010363,9031.ENSGALP00000010754,9031.ENSGALP00000011814,9031.ENSGALP00000012977,9031.ENSGALP00000013046,9031.ENSGALP00000013517,9031.ENSGALP00000014821,9031.ENSGALP00000016287,9031.ENSGALP00000020198,9031.ENSGALP000…	NUDC,GNL3,CHMP4B,CDK1,CUL3,BRCC3,PAFAH1B1,UBE2I,MAPRE1,RAB35,ZC3HC1,ARL3,ARL8B,HAUS2,BRE,NUP43,NUP37,VPS4B,CHMP5,SNX9,SNX18,RHOB,SEPTIN10,PPP1CB,RHOA,RAB10,DYNC1H1,NUMB,GNAI1,FAM175B,RALA,TOP2A,MAPRE2,KIF2A,PDS5B,SEPTIN11,ZW10,TEAD1,TPR,SMC3,CDK2,PPP1CC,DCTN3,SEPT2L,STMN1,BUB3,GNAI3,ACTR2,CSNK1A1,SMC2,RALB,SEPTIN9,GNAI2,NCAPH
GO:0006754	ATP biosynthetic process	11	29	0.61	0.41	0.0161	9031.ENSGALP00000011160,9031.ENSGALP00000020053,9031.ENSGALP00000024757,9031.ENSGALP00000044510,9031.ENSGALP00000046535,9031.ENSGALP00000047068,9031.ENSGALP00000055032,9031.ENSGALP00000062590,9031.ENSGALP00000063712,9031.ENSGALP00000065846,9031.ENSGALP00000070489	ATP5L,ATP5S,ATP5I,USMG5,ATP5J2,CKB,ATP8,ATP5PD,ATP5B,NUDT2,ATP6V1A
GO:0006749	Glutathione metabolic process	13	40	0.54	0.4	0.0168	9031.ENSGALP00000005180,9031.ENSGALP00000010584,9031.ENSGALP00000013682,9031.ENSGALP00000014317,9031.ENSGALP00000016919,9031.ENSGALP00000023664,9031.ENSGALP00000026270,9031.ENSGALP00000026286,9031.ENSGALP00000047092,9031.ENSGALP00000048878,9031.ENSGALP00000049200,9031.ENSGALP00000056462,9031.ENSGALP00000056854	GSS,GGT2,GSTO2,IDH1,HPGDS,GSTK1,GCLC,GSTA3,GSR,GSTM2,HAGH,CLIC5,CLIC2
GO:0006081	Cellular aldehyde metabolic process	14	46	0.51	0.39	0.0177	9031.ENSGALP00000008498,9031.ENSGALP00000008696,9031.ENSGALP00000014317,9031.ENSGALP00000016630,9031.ENSGALP00000022601,9031.ENSGALP00000023396,9031.ENSGALP00000027399,9031.ENSGALP00000036836,9031.ENSGALP00000038334,9031.ENSGALP00000048532,9031.ENSGALP00000049200,9031.ENSGALP00000055216,9031.ENSGALP00000062909,9031.ENSGALP00000071776	TKT,GRHPR,IDH1,AKR1A1,ALDH8A1,TPI1,ESD,ALDOB,ALPL,PARK7,HAGH,ALDH1A3,LOC420807,RDH10
GO:0006399	tRNA metabolic process	32	168	0.31	0.36	0.0177	9031.ENSGALP00000003043,9031.ENSGALP00000004870,9031.ENSGALP00000005633,9031.ENSGALP00000006337,9031.ENSGALP00000008398,9031.ENSGALP00000009866,9031.ENSGALP00000012100,9031.ENSGALP00000014301,9031.ENSGALP00000014919,9031.ENSGALP00000018294,9031.ENSGALP00000018762,9031.ENSGALP00000020154,9031.ENSGALP00000020530,9031.ENSGALP00000021224,9031.ENSGALP00000021294,9031.ENSGALP00000023201,9031.ENSGALP000…	AARS,EXOSC10,YARS,TARSL2,FARSB,EARS2,LARS1,DTD1,TRMT6,WARS1,TRMT61A,DARS,C9orf64,TPRKB,NSUN2,SEPSECS,QRSL1,RARS2,EXOSC9,LARS2,EXOSC7,TRNT1,NARS2,RARS,FARSA,CDKAL1,IARS2,GARS,WDR4,TRMT5,SSB,CARS
GO:0032456	Endocytic recycling	16	58	0.47	0.38	0.0177	9031.ENSGALP00000000864,9031.ENSGALP00000002234,9031.ENSGALP00000006160,9031.ENSGALP00000011677,9031.ENSGALP00000011814,9031.ENSGALP00000012298,9031.ENSGALP00000018704,9031.ENSGALP00000024654,9031.ENSGALP00000025200,9031.ENSGALP00000041604,9031.ENSGALP00000041790,9031.ENSGALP00000045679,9031.ENSGALP00000049234,9031.ENSGALP00000057888,9031.ENSGALP00000063992,9031.ENSGALP00000073155	RAB11B,RAB14,STX10,HGS,RAB35,RAB11A,CMTM6,SNX3,SNX30,ARF6,RAB8A,VPS53,SNX27,VPS35L,RAB7A,ACAP2
GO:0090150	Establishment of protein localization to membrane	29	146	0.32	0.36	0.0177	9031.ENSGALP00000000782,9031.ENSGALP00000000864,9031.ENSGALP00000001474,9031.ENSGALP00000001579,9031.ENSGALP00000005501,9031.ENSGALP00000009577,9031.ENSGALP00000012298,9031.ENSGALP00000014354,9031.ENSGALP00000015260,9031.ENSGALP00000015453,9031.ENSGALP00000015596,9031.ENSGALP00000016308,9031.ENSGALP00000018309,9031.ENSGALP00000018577,9031.ENSGALP00000019921,9031.ENSGALP00000022049,9031.ENSGALP000…	CCDC47,RAB11B,HSPA5,NSF,GOLGA7,SEC61A1,RAB11A,PIKFYVE,SEC62,RAB3GAP2,GORASP2,SRP54,RFTN1,SRP72,RAB3GAP1,SEC61B,SAMM50,SEC63,WRB,VAMP3,RAB10,PRNP,RAB8A,MMGT1,GOLPH3,SGTA,HSPA4,ATAD1,RAB7A
GO:0006103	2-oxoglutarate metabolic process	7	11	0.83	0.42	0.0179	9031.ENSGALP00000003546,9031.ENSGALP00000012086,9031.ENSGALP00000014317,9031.ENSGALP00000015707,9031.ENSGALP00000060782,9031.ENSGALP00000070150,9031.ENSGALP00000073029	OGDHL,GOT1,IDH1,AADAT,GOT2,OGDH,MRPS36
GO:0006577	Amino-acid betaine metabolic process	7	11	0.83	0.42	0.0179	9031.ENSGALP00000008595,9031.ENSGALP00000011452,9031.ENSGALP00000013377,9031.ENSGALP00000014311,9031.ENSGALP00000037404,9031.ENSGALP00000061404,9031.ENSGALP00000072195	CHDH,CPT1A,ALDH7A1,CROT,CPT2,BBOX1,TMLHE
GO:0061025	Membrane fusion	22	97	0.38	0.37	0.0179	9031.ENSGALP00000001024,9031.ENSGALP00000004536,9031.ENSGALP00000005858,9031.ENSGALP00000006160,9031.ENSGALP00000009964,9031.ENSGALP00000014354,9031.ENSGALP00000014793,9031.ENSGALP00000015493,9031.ENSGALP00000024162,9031.ENSGALP00000029405,9031.ENSGALP00000031702,9031.ENSGALP00000032005,9031.ENSGALP00000034600,9031.ENSGALP00000041790,9031.ENSGALP00000045060,9031.ENSGALP00000051201,9031.ENSGALP000…	STX12,BNIP1,USE1,STX10,NSFL1C,PIKFYVE,SNAP23,VTI1B,STX18,CD9,VAMP7,CHP1,VAMP3,RAB8A,STX2,SEC22B,STX16,STX7,PIP4K2B,VPS41,GAPDH,RAB7A
GO:0072599	Establishment of protein localization to endoplasmic reticulum	12	35	0.56	0.4	0.0181	9031.ENSGALP00000001474,9031.ENSGALP00000009577,9031.ENSGALP00000015260,9031.ENSGALP00000015453,9031.ENSGALP00000016308,9031.ENSGALP00000017599,9031.ENSGALP00000018577,9031.ENSGALP00000019921,9031.ENSGALP00000022049,9031.ENSGALP00000024664,9031.ENSGALP00000036002,9031.ENSGALP00000050123	HSPA5,SEC61A1,SEC62,RAB3GAP2,SRP54,SPCS3,SRP72,RAB3GAP1,SEC61B,SEC63,RAB10,SGTA
GO:0007005	Mitochondrion organization	49	302	0.24	0.34	0.0189	9031.ENSGALP00000000471,9031.ENSGALP00000003014,9031.ENSGALP00000003157,9031.ENSGALP00000007558,9031.ENSGALP00000007997,9031.ENSGALP00000008764,9031.ENSGALP00000009787,9031.ENSGALP00000012098,9031.ENSGALP00000013106,9031.ENSGALP00000013122,9031.ENSGALP00000013392,9031.ENSGALP00000013999,9031.ENSGALP00000014018,9031.ENSGALP00000014321,9031.ENSGALP00000014752,9031.ENSGALP00000014791,9031.ENSGALP000…	TIMM44,PMPCA,NDUFB6,TMEM11,VDAC2,NDUFB10,NDUFAB1,YME1L1,NDUFS3,HSPD1,NDUFB3,NDUFS1,NDUFA1,NDUFA5,NDUFB5,MTM1,NDUFS7,SLC25A4,FBXO7,SAMM50,PHB2,ATG3,SNX30,GCLC,SLC25A6,CISD2,NDUFA2,LONP1,GGCT,ATAD3A,NDUFA8,NDUFA6,BID,APOOL,SURF1,NDUFS8,ATG7,OPA1,BCL2L1,NDUFB9,HSPA4,BAK1,COX7A2L,PHB,FOXRED1,CHCHD2P9,APOO,MAP1LC3B,MINOS1
GO:0051246	Regulation of protein metabolic process	197	1640	0.11	0.31	0.0191	9031.ENSGALP00000000199,9031.ENSGALP00000000338,9031.ENSGALP00000001030,9031.ENSGALP00000001253,9031.ENSGALP00000001474,9031.ENSGALP00000001579,9031.ENSGALP00000002452,9031.ENSGALP00000002670,9031.ENSGALP00000003043,9031.ENSGALP00000003089,9031.ENSGALP00000003250,9031.ENSGALP00000003301,9031.ENSGALP00000003978,9031.ENSGALP00000004162,9031.ENSGALP00000004257,9031.ENSGALP00000004822,9031.ENSGALP000…	SUPT6H,PSMF1,PPP1R8,EIF2D,HSPA5,NSF,GNL3,NPTN,AARS,VCP,NCBP1,PARG,SF3B3,PIWIL1,XRN1,HOMER3,UPF1,EIF3I,MTOR,AIMP2,MMP2,GEMIN5,SERPINC1,GLE1,CUL3,SERPINE2,TCOF1,ADIPOQ,PTTG1IP,EEF1A2,DR1,MLST8,PDPK1,PAK2,UBE2I,BCCIP,GTPBP4,ACOT8,NCBP2,ITIH5,APOA1,HGS,FADD,ATRX,HSPD1,EIF3J,PSMD10,CASP8,VBP1,EEF1B2,AHSG,DCUN1D1,SERPINI1,RAB3GAP2,EIF2AK4,THBS1,GFM1,LRPPRC,CNOT2,SNW1,LGMN,PSMD14,SERPINH1,WARS1,DAZL,QKI…
GO:0006096	Glycolytic process	11	30	0.59	0.39	0.0193	9031.ENSGALP00000002754,9031.ENSGALP00000003546,9031.ENSGALP00000003627,9031.ENSGALP00000021309,9031.ENSGALP00000023396,9031.ENSGALP00000036836,9031.ENSGALP00000038677,9031.ENSGALP00000040387,9031.ENSGALP00000043256,9031.ENSGALP00000063325,9031.ENSGALP00000070150	ADPGK,OGDHL,GALK1,BPGM,TPI1,ALDOB,PGAM1,PFKL,ALDOC,GAPDH,OGDH
GO:0009066	Aspartate family amino acid metabolic process	11	30	0.59	0.39	0.0193	9031.ENSGALP00000007182,9031.ENSGALP00000012086,9031.ENSGALP00000015707,9031.ENSGALP00000015846,9031.ENSGALP00000024242,9031.ENSGALP00000026827,9031.ENSGALP00000043343,9031.ENSGALP00000054200,9031.ENSGALP00000055236,9031.ENSGALP00000060782,9031.ENSGALP00000068215	BHMT2,GOT1,AADAT,ASNS,DDO,TDH,ADI1,APIP,AASS,GOT2,ASRGL1
GO:0006084	acetyl-CoA metabolic process	10	25	0.63	0.4	0.0197	9031.ENSGALP00000005308,9031.ENSGALP00000012815,9031.ENSGALP00000014052,9031.ENSGALP00000015707,9031.ENSGALP00000022428,9031.ENSGALP00000027665,9031.ENSGALP00000051176,9031.ENSGALP00000055236,9031.ENSGALP00000055831,9031.ENSGALP00000062008	ACSS2,DLAT,ACSS1,AADAT,MVK,ACAT1,PDHA2,AASS,ACLY,PMVK
GO:0019438	Aromatic compound biosynthetic process	88	635	0.17	0.32	0.0198	9031.ENSGALP00000000091,9031.ENSGALP00000000199,9031.ENSGALP00000001762,9031.ENSGALP00000001766,9031.ENSGALP00000003089,9031.ENSGALP00000003888,9031.ENSGALP00000003934,9031.ENSGALP00000004071,9031.ENSGALP00000004225,9031.ENSGALP00000004840,9031.ENSGALP00000005154,9031.ENSGALP00000005161,9031.ENSGALP00000005308,9031.ENSGALP00000005911,9031.ENSGALP00000006620,9031.ENSGALP00000007837,9031.ENSGALP000…	SPR,SUPT6H,PANK4,POLR2C,VCP,CDC73,GMPPB,POLR2E,NME4,RPA1,PTRF,STAT3,ACSS2,UCK1,ADA,PRPS1L1,ADK,PRPSAP2,TAF4,TCOF1,DR1,DDTL,ATP5L,PRTFDC1,UPRT,ATRX,DLAT,ACSL4,NAMPTP1,XRN2,CREB1,ACSS1,CMPK1,PAPSS1,ADSS,ATP5S,DDC,SEPSECS,ATP5I,CTPS2,ACAT1,NME2,WDR82,PGRMC1,DHFR,ATXN1L,WDR61,FECH,TCEA1,USMG5,CHTOP,ALAS1,PRIM1,ATP5J2,CKB,GART,SMAD1,TH,PDHA2,GFPT1,DTYMK,NPM3,TFCP2,ATP8,AK3,ACLY,TSTA3,QDPR,UGDH,TCEA2,P…
GO:0072657	Protein localization to membrane	49	303	0.24	0.34	0.0198	9031.ENSGALP00000000782,9031.ENSGALP00000000864,9031.ENSGALP00000001474,9031.ENSGALP00000001579,9031.ENSGALP00000002020,9031.ENSGALP00000005501,9031.ENSGALP00000005832,9031.ENSGALP00000007112,9031.ENSGALP00000008899,9031.ENSGALP00000008988,9031.ENSGALP00000009577,9031.ENSGALP00000011677,9031.ENSGALP00000012298,9031.ENSGALP00000012967,9031.ENSGALP00000013046,9031.ENSGALP00000014354,9031.ENSGALP000…	CCDC47,RAB11B,HSPA5,NSF,BSG,GOLGA7,NUP155,PLEKHF1,ADIPOQ,SLC9A3R2,SEC61A1,HGS,RAB11A,ANKRD44,ARL3,PIKFYVE,SEC62,RAB3GAP2,MPP5,GORASP2,HECTD1,SRP54,RFTN1,SRP72,EXOC5,RAB3GAP1,SEC61B,EZR,SAMM50,CDH2,SEC63,WRB,JUP,VAMP3,SLMAP,RAB10,PRNP,RAB8A,MMGT1,GOLPH3,DLG1,MYO5A,SGTA,NT5DC2,ITGA4,HSPA4,ATAD1,RAB7A,TMED2
GO:0006405	RNA export from nucleus	15	53	0.48	0.38	0.0199	9031.ENSGALP00000000734,9031.ENSGALP00000003250,9031.ENSGALP00000005832,9031.ENSGALP00000007534,9031.ENSGALP00000007743,9031.ENSGALP00000015971,9031.ENSGALP00000019330,9031.ENSGALP00000045196,9031.ENSGALP00000051586,9031.ENSGALP00000054116,9031.ENSGALP00000055906,9031.ENSGALP00000056944,9031.ENSGALP00000060209,9031.ENSGALP00000060298,9031.ENSGALP00000070268	SRSF3,NCBP1,NUP155,GLE1,NUP62,XPOT,POLDIP3,SARNP,NUP93,TPR,XPO5,HNRNPA2B1,THOC1,PCID2,SSB
GO:0019646	Aerobic electron transport chain	14	47	0.5	0.38	0.0199	9031.ENSGALP00000001795,9031.ENSGALP00000003157,9031.ENSGALP00000013080,9031.ENSGALP00000013106,9031.ENSGALP00000013999,9031.ENSGALP00000015781,9031.ENSGALP00000021475,9031.ENSGALP00000041886,9031.ENSGALP00000047259,9031.ENSGALP00000051040,9031.ENSGALP00000052438,9031.ENSGALP00000054463,9031.ENSGALP00000056780,9031.ENSGALP00000063004	COQ9,NDUFB6,UQCR10,NDUFS3,NDUFS1,NDUFS7,SDHA,UQCRFS1,NDUFA8,NDUFS8,NDUFV2,NDUFB9,COX7A2L,COX4I1
GO:0042255	Ribosome assembly	14	47	0.5	0.38	0.0199	9031.ENSGALP00000006308,9031.ENSGALP00000007287,9031.ENSGALP00000010950,9031.ENSGALP00000011717,9031.ENSGALP00000023654,9031.ENSGALP00000045617,9031.ENSGALP00000050466,9031.ENSGALP00000053261,9031.ENSGALP00000056649,9031.ENSGALP00000056865,9031.ENSGALP00000061664,9031.ENSGALP00000063846,9031.ENSGALP00000064036,9031.ENSGALP00000065136	RPL23A,RPS14,MRPS11,RPLP0,DHX29,RPS27,RPL5,RPS15,RPSAP58,RPF2,MRPS7,RPL6,EIF2A,DHX30
GO:0042773	ATP synthesis coupled electron transport	15	53	0.48	0.38	0.0199	9031.ENSGALP00000001795,9031.ENSGALP00000003157,9031.ENSGALP00000013080,9031.ENSGALP00000013106,9031.ENSGALP00000013999,9031.ENSGALP00000015781,9031.ENSGALP00000021475,9031.ENSGALP00000041886,9031.ENSGALP00000047259,9031.ENSGALP00000051040,9031.ENSGALP00000052438,9031.ENSGALP00000054463,9031.ENSGALP00000056780,9031.ENSGALP00000058371,9031.ENSGALP00000063004	COQ9,NDUFB6,UQCR10,NDUFS3,NDUFS1,NDUFS7,SDHA,UQCRFS1,NDUFA8,NDUFS8,NDUFV2,NDUFB9,COX7A2L,MT-CO2,COX4I1
GO:0009894	Regulation of catabolic process	78	549	0.18	0.32	0.0208	9031.ENSGALP00000000338,9031.ENSGALP00000001295,9031.ENSGALP00000001579,9031.ENSGALP00000003089,9031.ENSGALP00000003199,9031.ENSGALP00000003357,9031.ENSGALP00000003978,9031.ENSGALP00000004256,9031.ENSGALP00000005090,9031.ENSGALP00000005274,9031.ENSGALP00000007112,9031.ENSGALP00000008232,9031.ENSGALP00000011510,9031.ENSGALP00000013470,9031.ENSGALP00000014317,9031.ENSGALP00000015453,9031.ENSGALP000…	PSMF1,MAPKAPK2,NSF,VCP,TAF15,THRAP3,SF3B3,CISD1,UPF1,MTOR,PLEKHF1,SERPINE2,APOA1,PSMD10,IDH1,RAB3GAP2,SCFD1,LRPPRC,CNOT2,CHGA,PSMD14,DAZL,SCARB2,RAB3GAP1,FBXO7,NSUN2,TMF1,CNOT7,SNX9,PRKAA1,METTL16,SNX18,SNX3,SNX30,GCLC,PBK,MTMR9,HPGD,ZC3H14,EXOSC9,PSMC3,BAG2,CISD2,VDAC1,YTHDF3,YTHDF1,EXOSC7,RPL11,XPO1,SGTA,RPL5,FXR1,SEC22B,DHX36,PSMD1,FBXO22,YBX1,IGF2BP3,USP10,PIP4K2B,GTPBP1,UBE2K,PCID2,PSMC2,DCN…
GO:0019318	Hexose metabolic process	22	99	0.37	0.36	0.0215	9031.ENSGALP00000002754,9031.ENSGALP00000003627,9031.ENSGALP00000004484,9031.ENSGALP00000008899,9031.ENSGALP00000012815,9031.ENSGALP00000017926,9031.ENSGALP00000021309,9031.ENSGALP00000021580,9031.ENSGALP00000022328,9031.ENSGALP00000023396,9031.ENSGALP00000023897,9031.ENSGALP00000024999,9031.ENSGALP00000035573,9031.ENSGALP00000036836,9031.ENSGALP00000038505,9031.ENSGALP00000038677,9031.ENSGALP000…	ADPGK,GALK1,DCXR,ADIPOQ,DLAT,PGM1,BPGM,PDK1,FUCA2,TPI1,PRKAA1,MAN2B2,PGM2L1,ALDOB,POFUT1,PGAM1,PFKL,ALDOC,SORD,PDHA2,GAPDH,PCK2
GO:0016052	Carbohydrate catabolic process	17	66	0.44	0.36	0.0216	9031.ENSGALP00000002754,9031.ENSGALP00000003546,9031.ENSGALP00000003627,9031.ENSGALP00000004417,9031.ENSGALP00000014261,9031.ENSGALP00000021309,9031.ENSGALP00000023396,9031.ENSGALP00000024040,9031.ENSGALP00000036836,9031.ENSGALP00000038677,9031.ENSGALP00000040387,9031.ENSGALP00000043256,9031.ENSGALP00000049830,9031.ENSGALP00000063325,9031.ENSGALP00000067954,9031.ENSGALP00000070150,9031.ENSGALP000…	ADPGK,OGDHL,GALK1,PGD,CTBS,BPGM,TPI1,HEXB,ALDOB,PGAM1,PFKL,ALDOC,SORD,GAPDH,GPD2,OGDH,PCK2
GO:0009069	Serine family amino acid metabolic process	11	31	0.58	0.38	0.023	9031.ENSGALP00000014358,9031.ENSGALP00000018469,9031.ENSGALP00000020374,9031.ENSGALP00000024450,9031.ENSGALP00000026270,9031.ENSGALP00000026827,9031.ENSGALP00000041459,9031.ENSGALP00000043541,9031.ENSGALP00000043655,9031.ENSGALP00000062127,9031.ENSGALP00000070567	HAO1,CTH,TST,PSAT1,GCLC,TDH,DHFR,SCLY,PSPH,MPST,SEPHS2L
GO:0006401	RNA catabolic process	25	121	0.34	0.34	0.0236	9031.ENSGALP00000003250,9031.ENSGALP00000003357,9031.ENSGALP00000004257,9031.ENSGALP00000004870,9031.ENSGALP00000005090,9031.ENSGALP00000005338,9031.ENSGALP00000011061,9031.ENSGALP00000013622,9031.ENSGALP00000016182,9031.ENSGALP00000016295,9031.ENSGALP00000022159,9031.ENSGALP00000023595,9031.ENSGALP00000023989,9031.ENSGALP00000027317,9031.ENSGALP00000035502,9031.ENSGALP00000036966,9031.ENSGALP000…	NCBP1,THRAP3,XRN1,EXOSC10,UPF1,LSM4,NCBP2,XRN2,LRPPRC,CNOT2,CNOT7,TTC37,METTL16,DIS3,WDR82,EXOSC9,EIF4A3,UPF3B,EDC3,EXOSC7,EDC4,FEN1,UPF2,ETF1,SSB
GO:0051603	Proteolysis involved in protein catabolic process	72	500	0.18	0.32	0.0236	9031.ENSGALP00000000338,9031.ENSGALP00000000782,9031.ENSGALP00000001474,9031.ENSGALP00000001655,9031.ENSGALP00000002420,9031.ENSGALP00000003089,9031.ENSGALP00000004166,9031.ENSGALP00000004807,9031.ENSGALP00000004879,9031.ENSGALP00000005232,9031.ENSGALP00000005262,9031.ENSGALP00000006954,9031.ENSGALP00000008177,9031.ENSGALP00000009964,9031.ENSGALP00000010809,9031.ENSGALP00000012098,9031.ENSGALP000…	PSMF1,CCDC47,HSPA5,PSMB7,PSMB3,VCP,UBE4B,PSMA4,ERLIN2,ERLIN1,FAF2,BAP1,CUL3,NSFL1C,TOLLIP,YME1L1,FBXO21,CASP8,DNAJC10,HECTD1,PSMA6,SEL1L,LGMN,PSMD14,PSMB1,RBX1,PSMA3,FBXO7,VPS4B,CHMP5,SEC61B,PCYOX1,USP9Y,PBK,PSMB4,UFD1L,PSMC3,PSMD11,USP47,PSMB2,VPS25,CTNNB1,LONP1,PSMA5,CUL1,UBE2A,RPS27A,DDB1,SGTA,CUL2,CANX,CTSZ,PSMA2,PSMD1,FBXO22,ARMC8,USP7,USP10,FBXO44,STUB1,UBE2K,PSMC2,UCHL1,CTSB,UBA52,COPS3,UB…
GO:0051640	Organelle localization	55	357	0.21	0.32	0.025	9031.ENSGALP00000000864,9031.ENSGALP00000001024,9031.ENSGALP00000001315,9031.ENSGALP00000005274,9031.ENSGALP00000006160,9031.ENSGALP00000008177,9031.ENSGALP00000009354,9031.ENSGALP00000009964,9031.ENSGALP00000010754,9031.ENSGALP00000011666,9031.ENSGALP00000012007,9031.ENSGALP00000012298,9031.ENSGALP00000013675,9031.ENSGALP00000014791,9031.ENSGALP00000014793,9031.ENSGALP00000015500,9031.ENSGALP000…	RAB11B,STX12,NUDC,MTOR,STX10,CUL3,PAFAH1B1,NSFL1C,MAPRE1,KIF5B,ARCN1,RAB11A,LOC772071,MTM1,SNAP23,NMD3,ABCE1,FAM98A,TRIP11,EXOC2,VPS4B,CHMP5,PDCD6,EZR,LMNB1,TFG,MYO6,RAB10,DYNC1H1,RAB8A,FAM91A1,ALB,STX2,CTNNB1,PEF1,XPO1,SEC11A,MYO5A,AP3B1,STXBP1,ITGA4,ZW10,AP3M1,RAN,ARFGAP2,STX16,STX7,ATP2A2,YWHAZ,ACTR2,SUN1,CDC42,LMNA-2,PSEN1,PDCD10
GO:0044272	Sulfur compound biosynthetic process	20	87	0.39	0.35	0.0253	9031.ENSGALP00000002680,9031.ENSGALP00000003899,9031.ENSGALP00000005180,9031.ENSGALP00000005308,9031.ENSGALP00000007182,9031.ENSGALP00000010584,9031.ENSGALP00000012815,9031.ENSGALP00000013111,9031.ENSGALP00000014052,9031.ENSGALP00000017139,9031.ENSGALP00000018469,9031.ENSGALP00000023989,9031.ENSGALP00000026270,9031.ENSGALP00000027665,9031.ENSGALP00000043343,9031.ENSGALP00000051176,9031.ENSGALP000…	MAT2B,MAT1A,GSS,ACSS2,BHMT2,GGT2,DLAT,ACSL4,ACSS1,PAPSS1,CTH,METTL16,GCLC,ACAT1,ADI1,PDHA2,APIP,ACLY,UGDH,ACSL1
GO:0016042	Lipid catabolic process	36	205	0.27	0.32	0.0273	9031.ENSGALP00000003418,9031.ENSGALP00000007923,9031.ENSGALP00000008107,9031.ENSGALP00000008899,9031.ENSGALP00000009124,9031.ENSGALP00000009408,9031.ENSGALP00000011060,9031.ENSGALP00000011452,9031.ENSGALP00000011541,9031.ENSGALP00000013877,9031.ENSGALP00000014311,9031.ENSGALP00000014358,9031.ENSGALP00000015455,9031.ENSGALP00000018260,9031.ENSGALP00000019037,9031.ENSGALP00000019396,9031.ENSGALP000…	HSD17B4,GLA,PLA2G4A,ADIPOQ,ABHD6,ACAA1,ACOT8,CPT1A,ACOX2,ABHD12,CROT,HAO1,PNPLA8,HACL1,ACAT2,NAGA,BDH2,HEXB,ACOX3,IAH1,HADHA,HADHB,ACAT1,CRABP1,CPT2,PCCB,ECI1,NUDT19,HADH,RAB7A,PLBD2,AUH,ECHDC1,SGPL1,PCK2,MGLL
GO:0080009	mRNA methylation	8	17	0.7	0.37	0.0291	9031.ENSGALP00000014919,9031.ENSGALP00000018762,9031.ENSGALP00000021294,9031.ENSGALP00000022479,9031.ENSGALP00000023989,9031.ENSGALP00000027779,9031.ENSGALP00000053682,9031.ENSGALP00000062828	TRMT6,TRMT61A,NSUN2,RNMT,METTL16,C1H11ORF54,VIRMA,WTAP
GO:0006891	intra-Golgi vesicle-mediated transport	10	27	0.59	0.36	0.0298	9031.ENSGALP00000001579,9031.ENSGALP00000004982,9031.ENSGALP00000009665,9031.ENSGALP00000009926,9031.ENSGALP00000015493,9031.ENSGALP00000017563,9031.ENSGALP00000018082,9031.ENSGALP00000027382,9031.ENSGALP00000030639,9031.ENSGALP00000053648	NSF,COPE,COPB1,COG7,VTI1B,GOLGA5,COG2,COG3,RAB6A,COG1
GO:0009167	Purine ribonucleoside monophosphate metabolic process	12	38	0.53	0.35	0.03	9031.ENSGALP00000006620,9031.ENSGALP00000008095,9031.ENSGALP00000012455,9031.ENSGALP00000013294,9031.ENSGALP00000017386,9031.ENSGALP00000024086,9031.ENSGALP00000049365,9031.ENSGALP00000055074,9031.ENSGALP00000061123,9031.ENSGALP00000065846,9031.ENSGALP00000067246,9031.ENSGALP00000072742	ADA,ADK,PRTFDC1,NT5C2,ADSS,NT5DC1,GART,AK3,ATIC,NUDT2,AK1,PAICS
GO:0046364	Monosaccharide biosynthetic process	12	38	0.53	0.35	0.03	9031.ENSGALP00000004417,9031.ENSGALP00000021309,9031.ENSGALP00000023396,9031.ENSGALP00000026694,9031.ENSGALP00000036836,9031.ENSGALP00000038677,9031.ENSGALP00000043256,9031.ENSGALP00000049200,9031.ENSGALP00000049830,9031.ENSGALP00000063325,9031.ENSGALP00000068205,9031.ENSGALP00000071013	PGD,BPGM,TPI1,LOC770996,ALDOB,PGAM1,ALDOC,HAGH,SORD,GAPDH,RGN,PCK2
GO:0009068	Aspartate family amino acid catabolic process	7	13	0.76	0.36	0.0333	9031.ENSGALP00000012086,9031.ENSGALP00000015707,9031.ENSGALP00000024242,9031.ENSGALP00000026827,9031.ENSGALP00000055236,9031.ENSGALP00000060782,9031.ENSGALP00000068215	GOT1,AADAT,DDO,TDH,AASS,GOT2,ASRGL1
GO:0034314	Arp2/3 complex-mediated actin nucleation	7	13	0.76	0.36	0.0333	9031.ENSGALP00000006046,9031.ENSGALP00000018652,9031.ENSGALP00000019832,9031.ENSGALP00000038587,9031.ENSGALP00000039995,9031.ENSGALP00000050304,9031.ENSGALP00000065109	ARPC3,ARPC2,ACTR3,ARPC5,ARPC1A,ARPC1B,ACTR2
GO:0031329	Regulation of cellular catabolic process	65	448	0.19	0.29	0.0341	9031.ENSGALP00000001295,9031.ENSGALP00000003089,9031.ENSGALP00000003199,9031.ENSGALP00000003357,9031.ENSGALP00000004256,9031.ENSGALP00000005090,9031.ENSGALP00000005274,9031.ENSGALP00000007112,9031.ENSGALP00000011510,9031.ENSGALP00000013470,9031.ENSGALP00000014317,9031.ENSGALP00000015453,9031.ENSGALP00000016108,9031.ENSGALP00000016182,9031.ENSGALP00000016295,9031.ENSGALP00000017570,9031.ENSGALP000…	MAPKAPK2,VCP,TAF15,THRAP3,CISD1,UPF1,MTOR,PLEKHF1,APOA1,PSMD10,IDH1,RAB3GAP2,SCFD1,LRPPRC,CNOT2,CHGA,DAZL,SCARB2,RAB3GAP1,FBXO7,NSUN2,CNOT7,SNX9,PRKAA1,METTL16,SNX18,SNX30,GCLC,PBK,MTMR9,ZC3H14,EXOSC9,CISD2,VDAC1,YTHDF3,YTHDF1,EXOSC7,RPL11,XPO1,SGTA,RPL5,FXR1,SEC22B,DHX36,FBXO22,YBX1,IGF2BP3,USP10,PIP4K2B,GTPBP1,UBE2K,PCID2,DCN,UBE3A,CSNK1A1,LARP4B,CSNK2A2,PSEN1,PACSIN3,HNRNPD,MYEF2,LONP2,PABPC4,…
GO:0042775	Mitochondrial ATP synthesis coupled electron transport	14	51	0.46	0.33	0.0359	9031.ENSGALP00000001795,9031.ENSGALP00000003157,9031.ENSGALP00000013080,9031.ENSGALP00000013106,9031.ENSGALP00000013999,9031.ENSGALP00000015781,9031.ENSGALP00000021475,9031.ENSGALP00000041886,9031.ENSGALP00000047259,9031.ENSGALP00000051040,9031.ENSGALP00000052438,9031.ENSGALP00000054463,9031.ENSGALP00000056780,9031.ENSGALP00000063004	COQ9,NDUFB6,UQCR10,NDUFS3,NDUFS1,NDUFS7,SDHA,UQCRFS1,NDUFA8,NDUFS8,NDUFV2,NDUFB9,COX7A2L,COX4I1
GO:0046822	Regulation of nucleocytoplasmic transport	14	51	0.46	0.33	0.0359	9031.ENSGALP00000000199,9031.ENSGALP00000019492,9031.ENSGALP00000021294,9031.ENSGALP00000028049,9031.ENSGALP00000032005,9031.ENSGALP00000039133,9031.ENSGALP00000045863,9031.ENSGALP00000049025,9031.ENSGALP00000049306,9031.ENSGALP00000053054,9031.ENSGALP00000054116,9031.ENSGALP00000054241,9031.ENSGALP00000056699,9031.ENSGALP00000069770	SUPT6H,RANGAP1,NSUN2,JUP,CHP1,YWHAE,RAB23,XPO1,CPSF6,KHDRBS1,TPR,RAN,NOLC1,PSEN1
GO:0030163	Protein catabolic process	77	554	0.17	0.29	0.0365	9031.ENSGALP00000000338,9031.ENSGALP00000000782,9031.ENSGALP00000001474,9031.ENSGALP00000001655,9031.ENSGALP00000002420,9031.ENSGALP00000003089,9031.ENSGALP00000004166,9031.ENSGALP00000004807,9031.ENSGALP00000004879,9031.ENSGALP00000005232,9031.ENSGALP00000005262,9031.ENSGALP00000006954,9031.ENSGALP00000008177,9031.ENSGALP00000008232,9031.ENSGALP00000009964,9031.ENSGALP00000010809,9031.ENSGALP000…	PSMF1,CCDC47,HSPA5,PSMB7,PSMB3,VCP,UBE4B,PSMA4,ERLIN2,ERLIN1,FAF2,BAP1,CUL3,SERPINE2,NSFL1C,TOLLIP,SGSH,YME1L1,FBXO21,CASP8,DNAJC10,HECTD1,PSMA6,SEL1L,LGMN,PSMD14,PSMB1,RBX1,PSMA3,FBXO7,VPS4B,CHMP5,SEC61B,PCYOX1,USP9Y,PBK,PSMB4,UFD1L,PSMC3,PSMD11,LYPLAL1,USP47,PSMB2,VPS25,CTNNB1,LONP1,PSMA5,CUL1,UBE2A,RPS27A,DDB1,SGTA,CUL2,CANX,CTSZ,PSMA2,PSMD1,FBXO22,ARMC8,USP7,USP10,FBXO44,STUB1,UBE2K,PSMC2,UCH…
GO:0050685	Positive regulation of mRNA processing	8	18	0.67	0.34	0.0374	9031.ENSGALP00000003357,9031.ENSGALP00000003888,9031.ENSGALP00000010541,9031.ENSGALP00000017080,9031.ENSGALP00000021749,9031.ENSGALP00000045642,9031.ENSGALP00000052194,9031.ENSGALP00000062425	THRAP3,CDC73,TRA2B,SNW1,SF3B4,NCL,DHX36,RBMXL1
GO:0090114	COPII-coated vesicle budding	8	18	0.67	0.34	0.0374	9031.ENSGALP00000008177,9031.ENSGALP00000010342,9031.ENSGALP00000014280,9031.ENSGALP00000021816,9031.ENSGALP00000024646,9031.ENSGALP00000046119,9031.ENSGALP00000047759,9031.ENSGALP00000073540	CUL3,SEC24A,SEC23B,PDCD6,TFG,SEC23A,PEF1,SEC24C
GO:0006120	Mitochondrial electron transport, NADH to ubiquinone	9	23	0.62	0.34	0.0377	9031.ENSGALP00000001795,9031.ENSGALP00000003157,9031.ENSGALP00000013106,9031.ENSGALP00000013999,9031.ENSGALP00000015781,9031.ENSGALP00000047259,9031.ENSGALP00000051040,9031.ENSGALP00000052438,9031.ENSGALP00000054463	COQ9,NDUFB6,NDUFS3,NDUFS1,NDUFS7,NDUFA8,NDUFS8,NDUFV2,NDUFB9
GO:0006508	Proteolysis	123	971	0.13	0.28	0.0377	9031.ENSGALP00000000338,9031.ENSGALP00000000782,9031.ENSGALP00000001474,9031.ENSGALP00000001655,9031.ENSGALP00000002420,9031.ENSGALP00000003014,9031.ENSGALP00000003089,9031.ENSGALP00000003978,9031.ENSGALP00000004166,9031.ENSGALP00000004807,9031.ENSGALP00000004879,9031.ENSGALP00000005045,9031.ENSGALP00000005232,9031.ENSGALP00000005262,9031.ENSGALP00000005656,9031.ENSGALP00000006687,9031.ENSGALP000…	PSMF1,CCDC47,HSPA5,PSMB7,PSMB3,PMPCA,VCP,SF3B3,UBE4B,PSMA4,ERLIN2,SCPEP1,ERLIN1,FAF2,MMP2,ADAM10,BLMH,PLG,CPD,BAP1,CUL3,TAF4,BRCC3,NSFL1C,TOLLIP,PITRM1,YME1L1,NPEPL1,FADD,FBXO21,TAF5,CASP8,LOC424109,DNAJC10,CASP7,FGG,CPM,HECTD1,PSMA6,MME,SEL1L,UFSP2,LGMN,SPCS3,PSMD14,COPS4,PSMB1,RBX1,XPNPEP3,PSMA3,METAP1,FBXO7,VPS4B,CHMP5,SEC61B,AFG3L2,PCYOX1,COPS7A,NLN,LNPEP,PM20D2,USP9Y,TINAG,PBK,CTSC,PSMB4,UFD…
GO:0090174	Organelle membrane fusion	17	71	0.41	0.31	0.0397	9031.ENSGALP00000001024,9031.ENSGALP00000004536,9031.ENSGALP00000006160,9031.ENSGALP00000014354,9031.ENSGALP00000014793,9031.ENSGALP00000015493,9031.ENSGALP00000031702,9031.ENSGALP00000034600,9031.ENSGALP00000041790,9031.ENSGALP00000045060,9031.ENSGALP00000051201,9031.ENSGALP00000055294,9031.ENSGALP00000056466,9031.ENSGALP00000056858,9031.ENSGALP00000058363,9031.ENSGALP00000063325,9031.ENSGALP000…	STX12,BNIP1,STX10,PIKFYVE,SNAP23,VTI1B,VAMP7,VAMP3,RAB8A,STX2,SEC22B,STX16,STX7,PIP4K2B,VPS41,GAPDH,RAB7A
GO:0009124	Nucleoside monophosphate biosynthetic process	13	46	0.48	0.32	0.0414	9031.ENSGALP00000005911,9031.ENSGALP00000006620,9031.ENSGALP00000007837,9031.ENSGALP00000008095,9031.ENSGALP00000012455,9031.ENSGALP00000012624,9031.ENSGALP00000017386,9031.ENSGALP00000049365,9031.ENSGALP00000061123,9031.ENSGALP00000062617,9031.ENSGALP00000065846,9031.ENSGALP00000069264,9031.ENSGALP00000072742	UCK1,ADA,PRPS1L1,ADK,PRTFDC1,UPRT,ADSS,GART,ATIC,DUT,NUDT2,UPP1,PAICS
GO:0009156	Ribonucleoside monophosphate biosynthetic process	12	40	0.5	0.32	0.0414	9031.ENSGALP00000005911,9031.ENSGALP00000006620,9031.ENSGALP00000007837,9031.ENSGALP00000008095,9031.ENSGALP00000012455,9031.ENSGALP00000012624,9031.ENSGALP00000017386,9031.ENSGALP00000049365,9031.ENSGALP00000061123,9031.ENSGALP00000065846,9031.ENSGALP00000069264,9031.ENSGALP00000072742	UCK1,ADA,PRPS1L1,ADK,PRTFDC1,UPRT,ADSS,GART,ATIC,NUDT2,UPP1,PAICS
GO:0006402	mRNA catabolic process	21	99	0.35	0.3	0.0425	9031.ENSGALP00000003250,9031.ENSGALP00000003357,9031.ENSGALP00000004257,9031.ENSGALP00000004870,9031.ENSGALP00000005090,9031.ENSGALP00000005338,9031.ENSGALP00000011061,9031.ENSGALP00000013622,9031.ENSGALP00000016295,9031.ENSGALP00000022159,9031.ENSGALP00000023595,9031.ENSGALP00000023989,9031.ENSGALP00000036966,9031.ENSGALP00000038179,9031.ENSGALP00000038283,9031.ENSGALP00000045770,9031.ENSGALP000…	NCBP1,THRAP3,XRN1,EXOSC10,UPF1,LSM4,NCBP2,XRN2,CNOT2,CNOT7,TTC37,METTL16,EXOSC9,EIF4A3,UPF3B,EDC3,EXOSC7,EDC4,UPF2,ETF1,SSB
GO:0042398	Cellular modified amino acid biosynthetic process	10	29	0.56	0.32	0.0435	9031.ENSGALP00000005180,9031.ENSGALP00000008595,9031.ENSGALP00000013377,9031.ENSGALP00000026270,9031.ENSGALP00000037948,9031.ENSGALP00000041459,9031.ENSGALP00000047068,9031.ENSGALP00000061404,9031.ENSGALP00000067917,9031.ENSGALP00000072195	GSS,CHDH,ALDH7A1,GCLC,GATM,DHFR,CKB,BBOX1,WDR37,TMLHE
GO:0001732	Formation of cytoplasmic translation initiation complex	7	14	0.73	0.33	0.0436	9031.ENSGALP00000005271,9031.ENSGALP00000013321,9031.ENSGALP00000019755,9031.ENSGALP00000020064,9031.ENSGALP00000020439,9031.ENSGALP00000059292,9031.ENSGALP00000061813	EIF3I,EIF3J,EIF3M,EIF3L,EIF3D,EIF3H,EIF5
GO:0019852	L-ascorbic acid metabolic process	5	6	0.95	0.34	0.0445	9031.ENSGALP00000013682,9031.ENSGALP00000026270,9031.ENSGALP00000026694,9031.ENSGALP00000049200,9031.ENSGALP00000068205	GSTO2,GCLC,LOC770996,HAGH,RGN
GO:0006695	Cholesterol biosynthetic process	9	24	0.6	0.32	0.0462	9031.ENSGALP00000011510,9031.ENSGALP00000022428,9031.ENSGALP00000023897,9031.ENSGALP00000031700,9031.ENSGALP00000043372,9031.ENSGALP00000050905,9031.ENSGALP00000057452,9031.ENSGALP00000062008,9031.ENSGALP00000064154	APOA1,MVK,PRKAA1,NSDHL,FDPS,LSS,HSD17B7,PMVK,CYP51A1
GO:0045948	Positive regulation of translational initiation	8	19	0.65	0.32	0.0468	9031.ENSGALP00000015647,9031.ENSGALP00000018319,9031.ENSGALP00000023654,9031.ENSGALP00000027249,9031.ENSGALP00000043825,9031.ENSGALP00000045846,9031.ENSGALP00000052453,9031.ENSGALP00000053054	EIF2AK4,DAZL,DHX29,DNAJC3,YTHDF3,YTHDF1,EIF2B5,KHDRBS1
GO:0006892	post-Golgi vesicle-mediated transport	16	66	0.41	0.3	0.0471	9031.ENSGALP00000001579,9031.ENSGALP00000002234,9031.ENSGALP00000005501,9031.ENSGALP00000007416,9031.ENSGALP00000013046,9031.ENSGALP00000015493,9031.ENSGALP00000016108,9031.ENSGALP00000019744,9031.ENSGALP00000019790,9031.ENSGALP00000020908,9031.ENSGALP00000026942,9031.ENSGALP00000034600,9031.ENSGALP00000036002,9031.ENSGALP00000042477,9031.ENSGALP00000052871,9031.ENSGALP00000057888	NSF,RAB14,GOLGA7,ARFGEF2,ARL3,VTI1B,SCFD1,EXOC5,CCDC93,EXOC2,RP2,VAMP3,RAB10,GOLPH3,LAMP1,VPS35L
GO:0034654	Nucleobase-containing compound biosynthetic process	79	579	0.16	0.27	0.0472	9031.ENSGALP00000000199,9031.ENSGALP00000001762,9031.ENSGALP00000001766,9031.ENSGALP00000003089,9031.ENSGALP00000003888,9031.ENSGALP00000003934,9031.ENSGALP00000004071,9031.ENSGALP00000004225,9031.ENSGALP00000004840,9031.ENSGALP00000005154,9031.ENSGALP00000005161,9031.ENSGALP00000005308,9031.ENSGALP00000005911,9031.ENSGALP00000006620,9031.ENSGALP00000007837,9031.ENSGALP00000008095,9031.ENSGALP000…	SUPT6H,PANK4,POLR2C,VCP,CDC73,GMPPB,POLR2E,NME4,RPA1,PTRF,STAT3,ACSS2,UCK1,ADA,PRPS1L1,ADK,PRPSAP2,TAF4,TCOF1,DR1,ATP5L,PRTFDC1,UPRT,ATRX,DLAT,ACSL4,NAMPTP1,XRN2,CREB1,ACSS1,CMPK1,PAPSS1,ADSS,ATP5S,SEPSECS,ATP5I,CTPS2,ACAT1,NME2,WDR82,ATXN1L,WDR61,TCEA1,USMG5,CHTOP,PRIM1,ATP5J2,CKB,GART,SMAD1,PDHA2,GFPT1,DTYMK,NPM3,TFCP2,ATP8,AK3,ACLY,TSTA3,UGDH,TCEA2,PCID2,ATIC,PHB,POLR1C,ACSL1,ATP5PD,DUT,GARS,A…
