# Supplementary material for: Molecular Mechanism of HINTW (HINT Gene in W-Chromosome)-Mediated UBE2I (Ubiquitin Conjugating Enzyme E2 I) Interaction in Female Differentiation of Chicken Embryos
Source: Genes (Basel). 2025 Mar 22;16(4):366. doi: 10.3390/genes16040366 (PMC12026566; doi:10.3390/genes16040366)
Supplement: Supplementary file 1 [file genes-16-00366-s001.zip › Table S4.xlsx]

## Sheet: Sheet1
#term ID	term description	observed gene count	background gene count	strength	signal	false discovery rate	matching proteins in your network (IDs)	matching proteins in your network (labels)
gga01100	Metabolic pathways	271	1204	0.38	1.52	1.52e-33	9031.ENSGALP00000000091,9031.ENSGALP00000002680,9031.ENSGALP00000002754,9031.ENSGALP00000003418,9031.ENSGALP00000003494,9031.ENSGALP00000003546,9031.ENSGALP00000003627,9031.ENSGALP00000003899,9031.ENSGALP00000003934,9031.ENSGALP00000004225,9031.ENSGALP00000004417,9031.ENSGALP00000004484,9031.ENSGALP00000005130,9031.ENSGALP00000005180,9031.ENSGALP00000005308,9031.ENSGALP00000005852,9031.ENSGALP000…	SPR,MAT2B,ADPGK,HSD17B4,ATP6V0D1,OGDHL,GALK1,MAT1A,GMPPB,NME4,PGD,DCXR,ITPA,GSS,ACSS2,MINPP1,UCK1,ADA,HPD,DMGDH,BHMT2,PLOD1,PRPS1L1,GLA,ADK,TKT,CHDH,GRHPR,NDUFB10,PAFAH1B1,ACAA1,NDUFAB1,EARS2,FTCD,FAH,GGT2,UPB1,ACOT8,ATP5L,SGSH,ACOX2,COQ5,ATP6V1G1,GOT1,HMOX2,SUCLG2,UPRT,DLAT,UQCR10,NDUFS3,ACSL4,NAMPTP1,NT5C2,ALDH7A1,NDUFB3,GSTO2,NDUFS1,NDUFA1,ACSS1,XDH,GPAM,IDH1,NDUFA5,PIKFYVE,HAO1,MDH1,NDUFB5,MT…
gga03010	Ribosome	56	109	0.74	2.2	3.49e-18	9031.ENSGALP00000001013,9031.ENSGALP00000002218,9031.ENSGALP00000002493,9031.ENSGALP00000004159,9031.ENSGALP00000004437,9031.ENSGALP00000006308,9031.ENSGALP00000006944,9031.ENSGALP00000007287,9031.ENSGALP00000008802,9031.ENSGALP00000009552,9031.ENSGALP00000009821,9031.ENSGALP00000010950,9031.ENSGALP00000011717,9031.ENSGALP00000012462,9031.ENSGALP00000013710,9031.ENSGALP00000013912,9031.ENSGALP000…	RPL22,RPL38,RPL23,RPL10A,RPS10,RPL23A,MRPL21,RPS14,RPS2,RPL27A,RPS13,MRPS11,RPLP0,RPS25,RPL32,MRPS5,MRPL2,RPL12,MRPL10,RPS20,RPS7,MRPS9,RPS21,RPS11,RPL39L,RPL19,MRPL27,RPL3,RPL9,RPS27,MRPS18A,RPL11,MRPL24,RPS23,RPL15,RPS27A,MRPL15,RPL5,RPL7,RPL35,RPS26,RPS4Y1,RPS15,RPLP2,RPL30,RPSAP58,RPS3A,RPLP1,RPL36,RPL7A,MRPS7,RPS16,RPL13,MRPL18,RPL6,MRPS17
gga03040	Spliceosome	46	101	0.68	1.77	1.75e-13	9031.ENSGALP00000000189,9031.ENSGALP00000000509,9031.ENSGALP00000000734,9031.ENSGALP00000001205,9031.ENSGALP00000002338,9031.ENSGALP00000003060,9031.ENSGALP00000003113,9031.ENSGALP00000003250,9031.ENSGALP00000003978,9031.ENSGALP00000004369,9031.ENSGALP00000004641,9031.ENSGALP00000005338,9031.ENSGALP00000006566,9031.ENSGALP00000007481,9031.ENSGALP00000007768,9031.ENSGALP00000009642,9031.ENSGALP000…	SNRPE,HNRNPM,SRSF3,SF3A2,SF3A3,PRPF38B,BCAS2,NCBP1,SF3B3,SNRPC,PRPF8,LSM4,SRSF10,BUD31,PPIH,PRPF6,RBM17,TRA2B,SNRPD3,CTNNBL1,NCBP2,SF3A1,SF3B1,CRNKL1,PRPF4,SRSF5,SNW1,PRPF38A,WBP11,PHF5A,SF3B4,U2AF1,DHX38,EIF4A3,SRSF1,PRPF3,SNRPB2,TCERG1,SRSF7,SRSF5A,SF3B5,SRSF2,THOC1,RBMXL1,TXNL4A,CDC5L
gga01200	Carbon metabolism	42	96	0.67	1.62	6.06e-12	9031.ENSGALP00000002754,9031.ENSGALP00000003546,9031.ENSGALP00000004417,9031.ENSGALP00000005308,9031.ENSGALP00000007837,9031.ENSGALP00000008498,9031.ENSGALP00000012086,9031.ENSGALP00000012380,9031.ENSGALP00000012815,9031.ENSGALP00000014052,9031.ENSGALP00000014317,9031.ENSGALP00000014358,9031.ENSGALP00000014374,9031.ENSGALP00000019037,9031.ENSGALP00000019468,9031.ENSGALP00000021472,9031.ENSGALP000…	ADPGK,OGDHL,PGD,ACSS2,PRPS1L1,TKT,GOT1,SUCLG2,DLAT,ACSS1,IDH1,HAO1,MDH1,ACAT2,ACO2,FH,SDHA,TPI1,PSAT1,ACOX3,HADHA,MMUT,PCCA,ESD,SUCLA2,ACAT1,SUCLG1,MCEE,ALDOB,PGAM1,PFKL,ALDOC,PSPH,PCCB,DLD,PDHA2,HIBCH,GPT2,GOT2,GAPDH,RGN,OGDH
gga03013	RNA transport	47	126	0.6	1.47	1.87e-11	9031.ENSGALP00000003250,9031.ENSGALP00000004227,9031.ENSGALP00000004576,9031.ENSGALP00000005090,9031.ENSGALP00000005271,9031.ENSGALP00000005832,9031.ENSGALP00000006262,9031.ENSGALP00000007534,9031.ENSGALP00000007743,9031.ENSGALP00000009371,9031.ENSGALP00000010363,9031.ENSGALP00000011061,9031.ENSGALP00000013321,9031.ENSGALP00000013949,9031.ENSGALP00000015500,9031.ENSGALP00000015971,9031.ENSGALP000…	NCBP1,NUP35,TARDBP,UPF1,EIF3I,NUP155,GEMIN5,GLE1,NUP62,EEF1A2,UBE2I,NCBP2,EIF3J,CLNS1A,NMD3,XPOT,GEMIN2,PNN,RANGAP1,EIF3D,NUP37,STRAP,NUP50,EIF1AX,EIF5B,EIF4A3,UPF3B,DDX20,EIF2S2,SUMO3,EIF2S1,TRNT1,XPO1,NUP93,NUP205,UPF2,EIF2B5,EIF4E2,TPR,RAN,XPO5,EIF3H,THOC1,EIF5,EIF4E,SUMO1,PABPC4
gga05132	Salmonella infection	53	182	0.49	1.18	1.39e-09	9031.ENSGALP00000000961,9031.ENSGALP00000005302,9031.ENSGALP00000006046,9031.ENSGALP00000007487,9031.ENSGALP00000008845,9031.ENSGALP00000011538,9031.ENSGALP00000012326,9031.ENSGALP00000013591,9031.ENSGALP00000014285,9031.ENSGALP00000014503,9031.ENSGALP00000018371,9031.ENSGALP00000018652,9031.ENSGALP00000018705,9031.ENSGALP00000019744,9031.ENSGALP00000020908,9031.ENSGALP00000022252,9031.ENSGALP000…	PAK1,RAB5C,ARPC3,CSE1L,DYNLL2,RAC1,FADD,CASP8,WASL,CASP7,RAB5A,ARPC2,DYNC1LI1,EXOC5,EXOC2,SNX9,TXN,MYO6,RHOB,RAB9A,GCC2,KPNA3,RHOA,DYNC1H1,ARPC5,ARPC1A,ARF6,MAP2K4,CTNNB1,FLNB,RALA,ANXA2P2,ARPC1B,MAP2K1,FBXO22,BAK1,RAB5B,KPNA4,TXN2,VPS41,M6PR,ACTB,MYL9,GAPDH,RAB7A,CDC42,CASP3,DYNC1LI2,PODXL,MAPK9,HRAS,NCKAP1,PFN2
gga00640	Propanoate metabolism	20	31	0.84	1.4	5.95e-08	9031.ENSGALP00000005308,9031.ENSGALP00000012380,9031.ENSGALP00000014052,9031.ENSGALP00000019037,9031.ENSGALP00000025093,9031.ENSGALP00000026633,9031.ENSGALP00000026895,9031.ENSGALP00000027209,9031.ENSGALP00000027401,9031.ENSGALP00000027665,9031.ENSGALP00000031379,9031.ENSGALP00000033878,9031.ENSGALP00000037606,9031.ENSGALP00000038626,9031.ENSGALP00000045840,9031.ENSGALP00000047071,9031.ENSGALP000…	ACSS2,SUCLG2,ACSS1,ACAT2,ACOX3,HADHA,MMUT,PCCA,SUCLA2,ACAT1,SUCLG1,MCEE,ACSS3,LDHA,PCCB,DLD,LDHB,HIBCH,ABAT,ECHDC1
gga00190	Oxidative phosphorylation	36	110	0.54	1.09	1.05e-07	9031.ENSGALP00000003157,9031.ENSGALP00000003494,9031.ENSGALP00000007055,9031.ENSGALP00000008764,9031.ENSGALP00000009787,9031.ENSGALP00000011160,9031.ENSGALP00000011629,9031.ENSGALP00000013080,9031.ENSGALP00000013106,9031.ENSGALP00000013392,9031.ENSGALP00000013999,9031.ENSGALP00000014018,9031.ENSGALP00000014321,9031.ENSGALP00000014752,9031.ENSGALP00000015781,9031.ENSGALP00000021250,9031.ENSGALP000…	NDUFB6,ATP6V0D1,PPA1,NDUFB10,NDUFAB1,ATP5L,ATP6V1G1,UQCR10,NDUFS3,NDUFB3,NDUFS1,NDUFA1,NDUFA5,NDUFB5,NDUFS7,ATP6V1E1,SDHA,ATP6V1H,ATP5I,UQCRFS1,NDUFA2,ATP5J2,NDUFA8,NDUFA6,ATP6V1C1,NDUFS8,NDUFV2,NDUFB9,ATP8,MT-CO2,NDUFA4,COX6A1,ATP5PD,COX4I1,ATP5B,ATP6V1D
gga04145	Phagosome	38	123	0.52	1.06	1.31e-07	9031.ENSGALP00000001024,9031.ENSGALP00000003494,9031.ENSGALP00000005302,9031.ENSGALP00000009577,9031.ENSGALP00000011538,9031.ENSGALP00000011629,9031.ENSGALP00000011677,9031.ENSGALP00000012034,9031.ENSGALP00000012087,9031.ENSGALP00000014354,9031.ENSGALP00000015662,9031.ENSGALP00000018371,9031.ENSGALP00000018705,9031.ENSGALP00000020884,9031.ENSGALP00000021250,9031.ENSGALP00000022049,9031.ENSGALP000…	STX12,ATP6V0D1,RAB5C,SEC61A1,RAC1,ATP6V1G1,HGS,TUBB1,TFRC,PIKFYVE,THBS1,RAB5A,DYNC1LI1,TUBB2B,ATP6V1E1,SEC61B,ATP6V1H,STX18,VAMP3,DYNC1H1,TUBAL3,BF2,TUBB,ATP6V1C1,TUBA3E,SEC22B,CANX,LAMP1,ITGB1,TUBB6,STX7,RAB5B,M6PR,ACTB,RAB7A,ATP6V1D,CD36,DYNC1LI2
gga04144	Endocytosis	49	205	0.4	0.88	1.01e-06	9031.ENSGALP00000000864,9031.ENSGALP00000002310,9031.ENSGALP00000003263,9031.ENSGALP00000005302,9031.ENSGALP00000006046,9031.ENSGALP00000007416,9031.ENSGALP00000008236,9031.ENSGALP00000009007,9031.ENSGALP00000011666,9031.ENSGALP00000011677,9031.ENSGALP00000011740,9031.ENSGALP00000011814,9031.ENSGALP00000012087,9031.ENSGALP00000012201,9031.ENSGALP00000012298,9031.ENSGALP00000013724,9031.ENSGALP000…	RAB11B,VPS26B,CHMP4B,RAB5C,ARPC3,ARFGEF2,CLTC,ARF4,KIF5B,HGS,SPG21,RAB35,TFRC,RAB22A,RAB11A,AP2M1,WASL,RAB5A,ARPC2,BIN1,VPS4B,CHMP5,SNX3,SH3KBP1,SNX5,RHOA,RAB10,ARPC5,ARPC1A,CHMP6,ARF6,RAB8A,BF2,VPS25,ARFGEF1,ARPC1B,CHMP2A,SNX32,EGFR,ARFGAP2,CHMP1B,RAB5B,CAPZA2,CAPZA1,RAB7A,SNX1,CDC42,SH3GLB2,HRAS
gga03015	mRNA surveillance pathway	25	64	0.62	1.06	1.09e-06	9031.ENSGALP00000003250,9031.ENSGALP00000004576,9031.ENSGALP00000005090,9031.ENSGALP00000007534,9031.ENSGALP00000010423,9031.ENSGALP00000011061,9031.ENSGALP00000015963,9031.ENSGALP00000016513,9031.ENSGALP00000016689,9031.ENSGALP00000017517,9031.ENSGALP00000019081,9031.ENSGALP00000019298,9031.ENSGALP00000022479,9031.ENSGALP00000026443,9031.ENSGALP00000031272,9031.ENSGALP00000035502,9031.ENSGALP000…	NCBP1,TARDBP,UPF1,GLE1,PPP2CA,NCBP2,PPP2R5A,PNN,PPP2CB,CPSF2,CSTF3,PPP2R5E,RNMT,CPSF3,PPP1CB,WDR82,EIF4A3,UPF3B,PAPOLB,UPF2,GSPT2,PPP1CC,ETF1,PPP2R5C,PABPC4
gga00010	Glycolysis / Gluconeogenesis	21	47	0.68	1.07	1.85e-06	9031.ENSGALP00000002754,9031.ENSGALP00000005308,9031.ENSGALP00000005852,9031.ENSGALP00000012815,9031.ENSGALP00000013377,9031.ENSGALP00000014052,9031.ENSGALP00000016630,9031.ENSGALP00000017926,9031.ENSGALP00000021309,9031.ENSGALP00000023396,9031.ENSGALP00000036836,9031.ENSGALP00000038626,9031.ENSGALP00000038677,9031.ENSGALP00000040387,9031.ENSGALP00000043256,9031.ENSGALP00000047071,9031.ENSGALP000…	ADPGK,ACSS2,MINPP1,DLAT,ALDH7A1,ACSS1,AKR1A1,PGM1,BPGM,TPI1,ALDOB,LDHA,PGAM1,PFKL,ALDOC,DLD,LDHB,PDHA2,ADH1C,GAPDH,PCK2
gga01230	Biosynthesis of amino acids	22	53	0.64	1.04	2.39e-06	9031.ENSGALP00000002680,9031.ENSGALP00000003899,9031.ENSGALP00000007837,9031.ENSGALP00000008498,9031.ENSGALP00000012086,9031.ENSGALP00000014317,9031.ENSGALP00000015846,9031.ENSGALP00000018469,9031.ENSGALP00000019468,9031.ENSGALP00000023396,9031.ENSGALP00000024450,9031.ENSGALP00000036836,9031.ENSGALP00000038677,9031.ENSGALP00000038774,9031.ENSGALP00000040387,9031.ENSGALP00000043256,9031.ENSGALP000…	MAT2B,MAT1A,PRPS1L1,TKT,GOT1,IDH1,ASNS,CTH,ACO2,TPI1,PSAT1,ALDOB,PGAM1,ASS1,PFKL,ALDOC,PSPH,ALDH18A1,GPT2,ASL2,GOT2,GAPDH
gga04141	Protein processing in endoplasmic reticulum	37	141	0.45	0.86	4.33e-06	9031.ENSGALP00000001474,9031.ENSGALP00000003089,9031.ENSGALP00000006532,9031.ENSGALP00000007043,9031.ENSGALP00000009577,9031.ENSGALP00000009964,9031.ENSGALP00000010342,9031.ENSGALP00000013574,9031.ENSGALP00000014280,9031.ENSGALP00000014379,9031.ENSGALP00000015260,9031.ENSGALP00000015647,9031.ENSGALP00000017201,9031.ENSGALP00000019539,9031.ENSGALP00000020634,9031.ENSGALP00000022049,9031.ENSGALP000…	HSPA5,VCP,DNAJA2,SAR1A,SEC61A1,NSFL1C,SEC24A,PDIA3,SEC23B,DNAJC10,SEC62,EIF2AK4,SEL1L,RBX1,CKAP4,SEC61B,SEC63,PDIA6,DNAJC3,UFD1L,ERP29,DDOST,BAG2,LMAN1L,SEC23A,CUL1,EIF2S1,CANX,DAD1,BAK1,SAR1B,FBXO44,STUB1,DNAJA1,RRBP1,MAPK9,SEC24C
gga03050	Proteasome	17	33	0.74	1.05	4.94e-06	9031.ENSGALP00000000338,9031.ENSGALP00000001655,9031.ENSGALP00000002420,9031.ENSGALP00000004807,9031.ENSGALP00000016334,9031.ENSGALP00000018120,9031.ENSGALP00000018195,9031.ENSGALP00000019629,9031.ENSGALP00000028488,9031.ENSGALP00000037708,9031.ENSGALP00000039931,9031.ENSGALP00000042988,9031.ENSGALP00000045649,9031.ENSGALP00000052290,9031.ENSGALP00000052471,9031.ENSGALP00000060323,9031.ENSGALP000…	PSMF1,PSMB7,PSMB3,PSMA4,PSMA6,PSMD14,PSMB1,PSMA3,PSMB4,PSMC3,PSMD11,PSMB2,PSMA5,PSMA2,PSMD1,PSMC2,PSMD6
gga00620	Pyruvate metabolism	16	31	0.74	1.01	9.89e-06	9031.ENSGALP00000005308,9031.ENSGALP00000008696,9031.ENSGALP00000012815,9031.ENSGALP00000013377,9031.ENSGALP00000014052,9031.ENSGALP00000014374,9031.ENSGALP00000019037,9031.ENSGALP00000021472,9031.ENSGALP00000027665,9031.ENSGALP00000038626,9031.ENSGALP00000041720,9031.ENSGALP00000047071,9031.ENSGALP00000049200,9031.ENSGALP00000049441,9031.ENSGALP00000051176,9031.ENSGALP00000071013	ACSS2,GRHPR,DLAT,ALDH7A1,ACSS1,MDH1,ACAT2,FH,ACAT1,LDHA,ACYP2,DLD,HAGH,LDHB,PDHA2,PCK2
gga00020	Citrate cycle (TCA cycle)	15	27	0.77	1.02	1.01e-05	9031.ENSGALP00000003546,9031.ENSGALP00000012380,9031.ENSGALP00000012815,9031.ENSGALP00000014317,9031.ENSGALP00000014374,9031.ENSGALP00000019468,9031.ENSGALP00000021472,9031.ENSGALP00000021475,9031.ENSGALP00000027401,9031.ENSGALP00000031379,9031.ENSGALP00000047071,9031.ENSGALP00000051176,9031.ENSGALP00000055831,9031.ENSGALP00000070150,9031.ENSGALP00000071013	OGDHL,SUCLG2,DLAT,IDH1,MDH1,ACO2,FH,SDHA,SUCLA2,SUCLG1,DLD,PDHA2,ACLY,OGDH,PCK2
gga04810	Regulation of actin cytoskeleton	40	171	0.4	0.77	1.42e-05	9031.ENSGALP00000000961,9031.ENSGALP00000004174,9031.ENSGALP00000006046,9031.ENSGALP00000010358,9031.ENSGALP00000010766,9031.ENSGALP00000011538,9031.ENSGALP00000014285,9031.ENSGALP00000014354,9031.ENSGALP00000016266,9031.ENSGALP00000018652,9031.ENSGALP00000022293,9031.ENSGALP00000031272,9031.ENSGALP00000033584,9031.ENSGALP00000037001,9031.ENSGALP00000038587,9031.ENSGALP00000039995,9031.ENSGALP000…	PAK1,CRK,ARPC3,PAK2,ARHGEF12,RAC1,WASL,PIKFYVE,CFL2,ARPC2,EZR,PPP1CB,RHOA,RAC2,ARPC5,ARPC1A,NRAS,RAC3,ARPC1B,MAP2K1,GNG12,ACTN4,EGFR,ITGA4,ITGB1,GSN,GNA13,ITGA6,PIP4K2B,PPP1CC,ACTB,MYLK,MYL9,ITGA8,CDC42,RRAS,WASF2,HRAS,NCKAP1,PFN2
gga00270	Cysteine and methionine metabolism	17	38	0.68	0.94	1.79e-05	9031.ENSGALP00000002680,9031.ENSGALP00000003899,9031.ENSGALP00000005180,9031.ENSGALP00000007182,9031.ENSGALP00000012086,9031.ENSGALP00000014374,9031.ENSGALP00000018469,9031.ENSGALP00000020374,9031.ENSGALP00000024450,9031.ENSGALP00000026270,9031.ENSGALP00000038626,9031.ENSGALP00000043343,9031.ENSGALP00000044722,9031.ENSGALP00000049441,9031.ENSGALP00000054200,9031.ENSGALP00000060782,9031.ENSGALP000…	MAT2B,MAT1A,GSS,BHMT2,GOT1,MDH1,CTH,TST,PSAT1,GCLC,LDHA,ADI1,AHCY,LDHB,APIP,GOT2,MPST
gga00260	Glycine, serine and threonine metabolism	16	34	0.7	0.94	2.02e-05	9031.ENSGALP00000007139,9031.ENSGALP00000007182,9031.ENSGALP00000008595,9031.ENSGALP00000008696,9031.ENSGALP00000013377,9031.ENSGALP00000018469,9031.ENSGALP00000021309,9031.ENSGALP00000024450,9031.ENSGALP00000026827,9031.ENSGALP00000037948,9031.ENSGALP00000038677,9031.ENSGALP00000043655,9031.ENSGALP00000046192,9031.ENSGALP00000047071,9031.ENSGALP00000052475,9031.ENSGALP00000056351	DMGDH,BHMT2,CHDH,GRHPR,ALDH7A1,CTH,BPGM,PSAT1,TDH,GATM,PGAM1,PSPH,ALAS1,DLD,MAOB,AOC3
gga00480	Glutathione metabolism	17	41	0.64	0.87	3.65e-05	9031.ENSGALP00000004417,9031.ENSGALP00000005180,9031.ENSGALP00000010584,9031.ENSGALP00000013682,9031.ENSGALP00000014317,9031.ENSGALP00000016919,9031.ENSGALP00000017179,9031.ENSGALP00000017282,9031.ENSGALP00000023664,9031.ENSGALP00000026270,9031.ENSGALP00000026286,9031.ENSGALP00000044885,9031.ENSGALP00000045621,9031.ENSGALP00000047092,9031.ENSGALP00000048878,9031.ENSGALP00000064778,9031.ENSGALP000…	PGD,GSS,GGT2,GSTO2,IDH1,HPGDS,TXNDC12,GPX7,GSTK1,GCLC,GSTA3,ANPEP,GGCT,GSR,GSTM2,MGST1,NAT8B
gga00970	Aminoacyl-tRNA biosynthesis	16	38	0.65	0.85	5.66e-05	9031.ENSGALP00000003043,9031.ENSGALP00000005633,9031.ENSGALP00000006337,9031.ENSGALP00000008398,9031.ENSGALP00000009866,9031.ENSGALP00000012100,9031.ENSGALP00000018294,9031.ENSGALP00000020154,9031.ENSGALP00000023201,9031.ENSGALP00000025439,9031.ENSGALP00000043805,9031.ENSGALP00000051454,9031.ENSGALP00000053061,9031.ENSGALP00000055258,9031.ENSGALP00000063437,9031.ENSGALP00000073222	AARS,YARS,TARSL2,FARSB,EARS2,LARS1,WARS1,DARS,SEPSECS,RARS2,LARS2,NARS2,RARS,FARSA,GARS,CARS
gga00250	Alanine, aspartate and glutamate metabolism	14	31	0.68	0.82	0.00011	9031.ENSGALP00000012086,9031.ENSGALP00000015846,9031.ENSGALP00000017386,9031.ENSGALP00000024242,9031.ENSGALP00000038774,9031.ENSGALP00000051704,9031.ENSGALP00000051875,9031.ENSGALP00000054378,9031.ENSGALP00000057676,9031.ENSGALP00000058708,9031.ENSGALP00000060782,9031.ENSGALP00000060843,9031.ENSGALP00000068085,9031.ENSGALP00000068215	GOT1,ASNS,ADSS,DDO,ASS1,ALDH5A1,GFPT1,GPT2,ALDH4A1,ASL2,GOT2,FOLH1,ABAT,ASRGL1
gga00280	Valine, leucine and isoleucine degradation	16	41	0.62	0.79	0.00011	9031.ENSGALP00000009408,9031.ENSGALP00000013377,9031.ENSGALP00000019037,9031.ENSGALP00000026633,9031.ENSGALP00000026895,9031.ENSGALP00000027209,9031.ENSGALP00000027665,9031.ENSGALP00000033878,9031.ENSGALP00000034301,9031.ENSGALP00000045840,9031.ENSGALP00000047071,9031.ENSGALP00000047879,9031.ENSGALP00000052042,9031.ENSGALP00000061622,9031.ENSGALP00000068085,9031.ENSGALP00000069282	ACAA1,ALDH7A1,ACAT2,HADHA,MMUT,PCCA,ACAT1,MCEE,HMGCL,PCCB,DLD,IVD,HIBCH,HADH,ABAT,AUH
gga04510	Focal adhesion	37	171	0.36	0.66	0.00011	9031.ENSGALP00000000961,9031.ENSGALP00000002236,9031.ENSGALP00000004174,9031.ENSGALP00000010345,9031.ENSGALP00000010358,9031.ENSGALP00000011538,9031.ENSGALP00000012993,9031.ENSGALP00000015662,9031.ENSGALP00000022924,9031.ENSGALP00000031272,9031.ENSGALP00000033584,9031.ENSGALP00000037001,9031.ENSGALP00000038625,9031.ENSGALP00000043563,9031.ENSGALP00000045177,9031.ENSGALP00000045406,9031.ENSGALP000…	PAK1,RAP1A,CRK,PDPK1,PAK2,RAC1,GRB2,THBS1,PARVB,PPP1CB,RHOA,RAC2,LAMC1,COL6A2,RAC3,CTNNB1,FLNB,SHC1,ILK,COL4A1,MAP2K1,ACTN4,EGFR,ITGA4,ITGB1,ITGA6,COL6A1,COL1A1,PPP1CC,ACTB,MYLK,MYL9,COL4A2,ITGA8,CDC42,MAPK9,HRAS
gga04146	Peroxisome	22	77	0.48	0.7	0.00018	9031.ENSGALP00000003418,9031.ENSGALP00000009408,9031.ENSGALP00000011060,9031.ENSGALP00000011541,9031.ENSGALP00000013111,9031.ENSGALP00000014144,9031.ENSGALP00000014311,9031.ENSGALP00000014317,9031.ENSGALP00000014358,9031.ENSGALP00000015016,9031.ENSGALP00000018260,9031.ENSGALP00000022428,9031.ENSGALP00000023664,9031.ENSGALP00000024242,9031.ENSGALP00000025093,9031.ENSGALP00000034301,9031.ENSGALP000…	HSD17B4,ACAA1,ACOT8,ACOX2,ACSL4,XDH,CROT,IDH1,HAO1,AGPS,HACL1,MVK,GSTK1,DDO,ACOX3,HMGCL,PRDX1,NUDT19,DHRS4,ACSL1,PMVK,PXMP4
gga00071	Fatty acid degradation	13	29	0.68	0.77	0.0002	9031.ENSGALP00000009408,9031.ENSGALP00000011452,9031.ENSGALP00000013111,9031.ENSGALP00000013377,9031.ENSGALP00000019037,9031.ENSGALP00000025093,9031.ENSGALP00000026633,9031.ENSGALP00000027665,9031.ENSGALP00000037404,9031.ENSGALP00000047334,9031.ENSGALP00000054258,9031.ENSGALP00000061622,9031.ENSGALP00000061656	ACAA1,CPT1A,ACSL4,ALDH7A1,ACAT2,ACOX3,HADHA,ACAT1,CPT2,ECI1,ADH1C,HADH,ACSL1
gga00630	Glyoxylate and dicarboxylate metabolism	13	30	0.66	0.75	0.00024	9031.ENSGALP00000005308,9031.ENSGALP00000008696,9031.ENSGALP00000014052,9031.ENSGALP00000014358,9031.ENSGALP00000014374,9031.ENSGALP00000019037,9031.ENSGALP00000019468,9031.ENSGALP00000026895,9031.ENSGALP00000027209,9031.ENSGALP00000027665,9031.ENSGALP00000033878,9031.ENSGALP00000045840,9031.ENSGALP00000047071	ACSS2,GRHPR,ACSS1,HAO1,MDH1,ACAT2,ACO2,MMUT,PCCA,ACAT1,MCEE,PCCB,DLD
gga03320	PPAR signaling pathway	18	56	0.53	0.7	0.00024	9031.ENSGALP00000002196,9031.ENSGALP00000008899,9031.ENSGALP00000009408,9031.ENSGALP00000010345,9031.ENSGALP00000011452,9031.ENSGALP00000011510,9031.ENSGALP00000011541,9031.ENSGALP00000013111,9031.ENSGALP00000019758,9031.ENSGALP00000025093,9031.ENSGALP00000037404,9031.ENSGALP00000048764,9031.ENSGALP00000053529,9031.ENSGALP00000061656,9031.ENSGALP00000062776,9031.ENSGALP00000063487,9031.ENSGALP000…	FABP6,ADIPOQ,ACAA1,PDPK1,CPT1A,APOA1,ACOX2,ACSL4,DBI,ACOX3,CPT2,ILK,FABP3,ACSL1,FABP7,PLIN2,CD36,PCK2
gga04130	SNARE interactions in vesicular transport	12	26	0.69	0.75	0.00028	9031.ENSGALP00000004536,9031.ENSGALP00000005858,9031.ENSGALP00000006160,9031.ENSGALP00000014793,9031.ENSGALP00000015493,9031.ENSGALP00000024162,9031.ENSGALP00000031702,9031.ENSGALP00000034600,9031.ENSGALP00000045060,9031.ENSGALP00000051201,9031.ENSGALP00000055294,9031.ENSGALP00000056466	BNIP1,USE1,STX10,SNAP23,VTI1B,STX18,VAMP7,VAMP3,STX2,SEC22B,STX16,STX7
gga03018	RNA degradation	18	62	0.49	0.62	0.00063	9031.ENSGALP00000004257,9031.ENSGALP00000004870,9031.ENSGALP00000005338,9031.ENSGALP00000013122,9031.ENSGALP00000013622,9031.ENSGALP00000016295,9031.ENSGALP00000022159,9031.ENSGALP00000023595,9031.ENSGALP00000027317,9031.ENSGALP00000036966,9031.ENSGALP00000040387,9031.ENSGALP00000043388,9031.ENSGALP00000045770,9031.ENSGALP00000046094,9031.ENSGALP00000046305,9031.ENSGALP00000046592,9031.ENSGALP000…	XRN1,EXOSC10,LSM4,HSPD1,XRN2,CNOT2,CNOT7,TTC37,DIS3,EXOSC9,PFKL,WDR61,EDC3,EXOSC7,DDX6,EDC4,DHX36,PABPC4
gga03030	DNA replication	12	29	0.64	0.68	0.00063	9031.ENSGALP00000001048,9031.ENSGALP00000004840,9031.ENSGALP00000009709,9031.ENSGALP00000017383,9031.ENSGALP00000020463,9031.ENSGALP00000020973,9031.ENSGALP00000021034,9031.ENSGALP00000032274,9031.ENSGALP00000046264,9031.ENSGALP00000046636,9031.ENSGALP00000052755,9031.ENSGALP00000064149	RPA2,RPA1,MCM2,RPA3,MCM5,SSBP1,MCM4,MCM6,PRIM1,FEN1,RFC2,PCNA
gga04217	Necroptosis	25	107	0.39	0.58	0.00068	9031.ENSGALP00000003263,9031.ENSGALP00000005161,9031.ENSGALP00000007997,9031.ENSGALP00000011673,9031.ENSGALP00000012326,9031.ENSGALP00000013591,9031.ENSGALP00000015366,9031.ENSGALP00000017250,9031.ENSGALP00000017948,9031.ENSGALP00000020977,9031.ENSGALP00000021459,9031.ENSGALP00000028277,9031.ENSGALP00000035815,9031.ENSGALP00000038037,9031.ENSGALP00000041343,9031.ENSGALP00000043741,9031.ENSGALP000…	CHMP4B,STAT3,VDAC2,FTH1,FADD,CASP8,PPID,SLC25A4,JAK1,VPS4B,CHMP5,H2AFZ,SLC25A6,PARP1,CHMP6,VDAC1,STAT1,BID,H2AFY,CHMP2A,CHMP1B,H2AFY2,PPIA,MAPK9,HMGB1
gga00650	Butanoate metabolism	10	22	0.68	0.64	0.0012	9031.ENSGALP00000019037,9031.ENSGALP00000020134,9031.ENSGALP00000026633,9031.ENSGALP00000027665,9031.ENSGALP00000034301,9031.ENSGALP00000051704,9031.ENSGALP00000052945,9031.ENSGALP00000061622,9031.ENSGALP00000068085,9031.ENSGALP00000069189	ACAT2,BDH2,HADHA,ACAT1,HMGCL,ALDH5A1,ACSM5,HADH,ABAT,L2HGDH
gga00350	Tyrosine metabolism	11	28	0.62	0.61	0.0015	9031.ENSGALP00000006919,9031.ENSGALP00000010465,9031.ENSGALP00000012086,9031.ENSGALP00000021345,9031.ENSGALP00000024093,9031.ENSGALP00000039767,9031.ENSGALP00000051175,9031.ENSGALP00000052475,9031.ENSGALP00000054258,9031.ENSGALP00000056351,9031.ENSGALP00000060782	HPD,FAH,GOT1,DDC,HGD,FAHD1,TH,MAOB,ADH1C,AOC3,GOT2
gga04520	Adherens junction	16	58	0.47	0.54	0.0021	9031.ENSGALP00000000855,9031.ENSGALP00000003847,9031.ENSGALP00000009985,9031.ENSGALP00000011538,9031.ENSGALP00000014285,9031.ENSGALP00000025681,9031.ENSGALP00000033584,9031.ENSGALP00000037001,9031.ENSGALP00000045177,9031.ENSGALP00000045406,9031.ENSGALP00000052757,9031.ENSGALP00000053328,9031.ENSGALP00000060364,9031.ENSGALP00000060844,9031.ENSGALP00000065867,9031.ENSGALP00000072559	CDH1,CTNNA1,CSNK2A1,RAC1,WASL,CTNNA2,RHOA,RAC2,RAC3,CTNNB1,ACTN4,EGFR,ACP1,ACTB,CDC42,WASF2
gga04142	Lysosome	23	104	0.37	0.51	0.0022	9031.ENSGALP00000003494,9031.ENSGALP00000006300,9031.ENSGALP00000007923,9031.ENSGALP00000008236,9031.ENSGALP00000011355,9031.ENSGALP00000016008,9031.ENSGALP00000017556,9031.ENSGALP00000018459,9031.ENSGALP00000018715,9031.ENSGALP00000019396,9031.ENSGALP00000022123,9031.ENSGALP00000022328,9031.ENSGALP00000024040,9031.ENSGALP00000027816,9031.ENSGALP00000037820,9031.ENSGALP00000043887,9031.ENSGALP000…	ATP6V0D1,AP1M1,GLA,CLTC,SGSH,GNS,LGMN,GLB1L,SCARB2,NAGA,ATP6V1H,FUCA2,HEXB,CTSC,ARSB,NAGLU,AP3B1,CTSZ,LAMP1,AP3M1,ARSA,M6PR,CTSB
gga04140	Autophagy - animal	24	113	0.35	0.49	0.0027	9031.ENSGALP00000005274,9031.ENSGALP00000009432,9031.ENSGALP00000010345,9031.ENSGALP00000010423,9031.ENSGALP00000015190,9031.ENSGALP00000015647,9031.ENSGALP00000016689,9031.ENSGALP00000023897,9031.ENSGALP00000024484,9031.ENSGALP00000041790,9031.ENSGALP00000041979,9031.ENSGALP00000043468,9031.ENSGALP00000047783,9031.ENSGALP00000050365,9031.ENSGALP00000051055,9031.ENSGALP00000052871,9031.ENSGALP000…	MTOR,MLST8,PDPK1,PPP2CA,ZFYVE1,EIF2AK4,PPP2CB,PRKAA1,ATG3,RAB8A,PRKACB,NRAS,EIF2S1,MAP2K1,ATG7,LAMP1,BCL2L1,DAPK3,CTSB,RAB7A,RRAS,MAPK9,HRAS,HMGB1
gga04530	Tight junction	27	135	0.33	0.48	0.0027	9031.ENSGALP00000002236,9031.ENSGALP00000006826,9031.ENSGALP00000010423,9031.ENSGALP00000011538,9031.ENSGALP00000015593,9031.ENSGALP00000016689,9031.ENSGALP00000019832,9031.ENSGALP00000022293,9031.ENSGALP00000023897,9031.ENSGALP00000032938,9031.ENSGALP00000033584,9031.ENSGALP00000039199,9031.ENSGALP00000039436,9031.ENSGALP00000041790,9031.ENSGALP00000041979,9031.ENSGALP00000046618,9031.ENSGALP000…	RAP1A,CGNL1,PPP2CA,RAC1,MPP5,PPP2CB,ACTR3,EZR,PRKAA1,NF2,RHOA,RAP2C,TUBAL3,RAB8A,PRKACB,DLG1,TUBA3E,ARHGEF18,ACTN4,ITGB1,HSPA4,ACTB,MYL9,PCNA,ACTR2,CDC42,MAPK9
gga04114	Oocyte meiosis	20	88	0.38	0.48	0.0034	9031.ENSGALP00000004867,9031.ENSGALP00000010423,9031.ENSGALP00000010888,9031.ENSGALP00000015963,9031.ENSGALP00000016689,9031.ENSGALP00000019298,9031.ENSGALP00000019539,9031.ENSGALP00000022964,9031.ENSGALP00000031272,9031.ENSGALP00000039133,9031.ENSGALP00000041979,9031.ENSGALP00000043305,9031.ENSGALP00000046909,9031.ENSGALP00000050365,9031.ENSGALP00000052649,9031.ENSGALP00000056417,9031.ENSGALP000…	CDK1,PPP2CA,YWHAH,PPP2R5A,PPP2CB,PPP2R5E,RBX1,SMC1B,PPP1CB,YWHAE,PRKACB,YWHAB,CUL1,MAP2K1,YWHAQ,SMC3,CDK2,PPP1CC,YWHAZ,PPP2R5C
gga00240	Pyrimidine metabolism	15	56	0.45	0.5	0.0036	9031.ENSGALP00000004225,9031.ENSGALP00000005911,9031.ENSGALP00000010689,9031.ENSGALP00000012624,9031.ENSGALP00000013294,9031.ENSGALP00000017049,9031.ENSGALP00000026524,9031.ENSGALP00000026650,9031.ENSGALP00000034078,9031.ENSGALP00000053279,9031.ENSGALP00000054123,9031.ENSGALP00000058408,9031.ENSGALP00000062617,9031.ENSGALP00000065846,9031.ENSGALP00000069264	NME4,UCK1,UPB1,UPRT,NT5C2,CMPK1,NT5C1B,CTPS2,NME2,DTYMK,DPYS,ENTPD1,DUT,NUDT2,UPP1
gga03060	Protein export	9	22	0.64	0.54	0.0036	9031.ENSGALP00000001474,9031.ENSGALP00000009577,9031.ENSGALP00000015260,9031.ENSGALP00000016308,9031.ENSGALP00000017599,9031.ENSGALP00000018577,9031.ENSGALP00000022049,9031.ENSGALP00000024664,9031.ENSGALP00000049552	HSPA5,SEC61A1,SEC62,SRP54,SPCS3,SRP72,SEC61B,SEC63,SEC11A
gga04540	Gap junction	18	79	0.38	0.45	0.0055	9031.ENSGALP00000004867,9031.ENSGALP00000005115,9031.ENSGALP00000012034,9031.ENSGALP00000012993,9031.ENSGALP00000020884,9031.ENSGALP00000024446,9031.ENSGALP00000039436,9031.ENSGALP00000041979,9031.ENSGALP00000043468,9031.ENSGALP00000044195,9031.ENSGALP00000046818,9031.ENSGALP00000049828,9031.ENSGALP00000050365,9031.ENSGALP00000053328,9031.ENSGALP00000055967,9031.ENSGALP00000062750,9031.ENSGALP000…	CDK1,GNA11,TUBB1,GRB2,TUBB2B,GNAQ,TUBAL3,PRKACB,NRAS,GNAI1,TUBB,TUBA3E,MAP2K1,EGFR,TUBB6,GNAI3,GNAI2,HRAS
gga03430	Mismatch repair	8	19	0.65	0.51	0.0056	9031.ENSGALP00000001048,9031.ENSGALP00000004840,9031.ENSGALP00000014557,9031.ENSGALP00000017383,9031.ENSGALP00000020973,9031.ENSGALP00000038835,9031.ENSGALP00000052755,9031.ENSGALP00000064149	RPA2,RPA1,MSH2,RPA3,SSBP1,MSH6,RFC2,PCNA
gga04216	Ferroptosis	10	30	0.55	0.48	0.0061	9031.ENSGALP00000005180,9031.ENSGALP00000007997,9031.ENSGALP00000011673,9031.ENSGALP00000012087,9031.ENSGALP00000013111,9031.ENSGALP00000026270,9031.ENSGALP00000040285,9031.ENSGALP00000051055,9031.ENSGALP00000061656,9031.ENSGALP00000065881	GSS,VDAC2,FTH1,TFRC,ACSL4,GCLC,PRNP,ATG7,ACSL1,MAP1LC3B
gga00230	Purine metabolism	23	116	0.32	0.43	0.0062	9031.ENSGALP00000004225,9031.ENSGALP00000005130,9031.ENSGALP00000006620,9031.ENSGALP00000007837,9031.ENSGALP00000008095,9031.ENSGALP00000013294,9031.ENSGALP00000014144,9031.ENSGALP00000017139,9031.ENSGALP00000017386,9031.ENSGALP00000017763,9031.ENSGALP00000017926,9031.ENSGALP00000026524,9031.ENSGALP00000034078,9031.ENSGALP00000046798,9031.ENSGALP00000049365,9031.ENSGALP00000055074,9031.ENSGALP000…	NME4,ITPA,ADA,PRPS1L1,ADK,NT5C2,XDH,PAPSS1,ADSS,NUDT9,PGM1,NT5C1B,NME2,PDE6D,GART,AK3,ENTPD1,ENPP4,ATIC,NUDT2,AK1,NTPCR,PAICS
gga00983	Drug metabolism - other enzymes	14	55	0.43	0.45	0.0069	9031.ENSGALP00000004225,9031.ENSGALP00000005130,9031.ENSGALP00000005911,9031.ENSGALP00000010689,9031.ENSGALP00000013682,9031.ENSGALP00000014144,9031.ENSGALP00000017049,9031.ENSGALP00000026286,9031.ENSGALP00000034078,9031.ENSGALP00000048878,9031.ENSGALP00000054123,9031.ENSGALP00000062617,9031.ENSGALP00000064778,9031.ENSGALP00000069264	NME4,ITPA,UCK1,UPB1,GSTO2,XDH,CMPK1,GSTA3,NME2,GSTM2,DPYS,DUT,MGST1,UPP1
gga00360	Phenylalanine metabolism	6	11	0.76	0.5	0.0073	9031.ENSGALP00000006919,9031.ENSGALP00000012086,9031.ENSGALP00000021345,9031.ENSGALP00000052475,9031.ENSGALP00000056351,9031.ENSGALP00000060782	HPD,GOT1,DDC,MAOB,AOC3,GOT2
gga05168	Herpes simplex virus 1 infection	25	133	0.3	0.41	0.0073	9031.ENSGALP00000000734,9031.ENSGALP00000005274,9031.ENSGALP00000007692,9031.ENSGALP00000012326,9031.ENSGALP00000013574,9031.ENSGALP00000013591,9031.ENSGALP00000015326,9031.ENSGALP00000015647,9031.ENSGALP00000017948,9031.ENSGALP00000031272,9031.ENSGALP00000038262,9031.ENSGALP00000043493,9031.ENSGALP00000044308,9031.ENSGALP00000046362,9031.ENSGALP00000047413,9031.ENSGALP00000047783,9031.ENSGALP000…	SRSF3,MTOR,PTPN11,FADD,PDIA3,CASP8,SRSF5,EIF2AK4,JAK1,PPP1CB,SRSF1,BF2,SRSF7,STAT1,SRSF5A,EIF2S1,BID,SRPK1,EIF2B5,BCL2L1,BAK1,SRSF2,PPP1CC,LOC419429,CASP3
gga00520	Amino sugar and nucleotide sugar metabolism	11	39	0.48	0.43	0.0099	9031.ENSGALP00000003627,9031.ENSGALP00000003934,9031.ENSGALP00000017926,9031.ENSGALP00000024040,9031.ENSGALP00000024681,9031.ENSGALP00000043739,9031.ENSGALP00000046075,9031.ENSGALP00000051875,9031.ENSGALP00000056560,9031.ENSGALP00000060119,9031.ENSGALP00000072058	GALK1,GMPPB,PGM1,HEXB,NANS,CYB5R2,UGP2,GFPT1,TSTA3,UGDH,PGM3
gga01210	2-Oxocarboxylic acid metabolism	6	12	0.73	0.47	0.0099	9031.ENSGALP00000012086,9031.ENSGALP00000014317,9031.ENSGALP00000015707,9031.ENSGALP00000019468,9031.ENSGALP00000054378,9031.ENSGALP00000060782	GOT1,IDH1,AADAT,ACO2,GPT2,GOT2
gga00410	beta-Alanine metabolism	8	23	0.57	0.43	0.0123	9031.ENSGALP00000010689,9031.ENSGALP00000013377,9031.ENSGALP00000025093,9031.ENSGALP00000026633,9031.ENSGALP00000052042,9031.ENSGALP00000054123,9031.ENSGALP00000056351,9031.ENSGALP00000068085	UPB1,ALDH7A1,ACOX3,HADHA,HIBCH,DPYS,AOC3,ABAT
gga00040	Pentose and glucuronate interconversions	7	18	0.62	0.43	0.0128	9031.ENSGALP00000004484,9031.ENSGALP00000016630,9031.ENSGALP00000027627,9031.ENSGALP00000046075,9031.ENSGALP00000049830,9031.ENSGALP00000053469,9031.ENSGALP00000060119	DCXR,AKR1A1,CRYL1,UGP2,SORD,XYLB,UGDH
gga00980	Metabolism of xenobiotics by cytochrome P450	9	29	0.52	0.42	0.0128	9031.ENSGALP00000013682,9031.ENSGALP00000015099,9031.ENSGALP00000016919,9031.ENSGALP00000023664,9031.ENSGALP00000026286,9031.ENSGALP00000048878,9031.ENSGALP00000054258,9031.ENSGALP00000064702,9031.ENSGALP00000064778	GSTO2,EPHX1,HPGDS,GSTK1,GSTA3,GSTM2,ADH1C,CBR3,MGST1
gga04110	Cell cycle	21	111	0.3	0.38	0.0128	9031.ENSGALP00000004867,9031.ENSGALP00000009709,9031.ENSGALP00000010888,9031.ENSGALP00000013808,9031.ENSGALP00000019539,9031.ENSGALP00000020463,9031.ENSGALP00000021034,9031.ENSGALP00000022964,9031.ENSGALP00000032274,9031.ENSGALP00000039133,9031.ENSGALP00000040672,9031.ENSGALP00000043305,9031.ENSGALP00000046909,9031.ENSGALP00000052649,9031.ENSGALP00000056417,9031.ENSGALP00000056613,9031.ENSGALP000…	CDK1,MCM2,YWHAH,STAG2,RBX1,MCM5,MCM4,SMC1B,MCM6,YWHAE,SFN,YWHAB,CUL1,YWHAQ,SMC3,CDK2,HDAC2,HDAC1,BUB3,YWHAZ,PCNA
gga04210	Apoptosis	22	118	0.3	0.38	0.0128	9031.ENSGALP00000010345,9031.ENSGALP00000012326,9031.ENSGALP00000013591,9031.ENSGALP00000014503,9031.ENSGALP00000023635,9031.ENSGALP00000027816,9031.ENSGALP00000038037,9031.ENSGALP00000039436,9031.ENSGALP00000043468,9031.ENSGALP00000047783,9031.ENSGALP00000048995,9031.ENSGALP00000049828,9031.ENSGALP00000050365,9031.ENSGALP00000051470,9031.ENSGALP00000054103,9031.ENSGALP00000055311,9031.ENSGALP000…	PDPK1,FADD,CASP8,CASP7,LMNB1,CTSC,PARP1,TUBAL3,NRAS,EIF2S1,BID,TUBA3E,MAP2K1,CTSZ,BCL2L1,BAK1,ACTB,CTSB,CASP3,LMNA-2,MAPK9,HRAS
gga04371	Apelin signaling pathway	20	103	0.31	0.38	0.0128	9031.ENSGALP00000000815,9031.ENSGALP00000000855,9031.ENSGALP00000005274,9031.ENSGALP00000023897,9031.ENSGALP00000024446,9031.ENSGALP00000039575,9031.ENSGALP00000041979,9031.ENSGALP00000043053,9031.ENSGALP00000043277,9031.ENSGALP00000043468,9031.ENSGALP00000044195,9031.ENSGALP00000050365,9031.ENSGALP00000052657,9031.ENSGALP00000055111,9031.ENSGALP00000061379,9031.ENSGALP00000062750,9031.ENSGALP000…	MYL4,CDH1,MTOR,PRKAA1,GNAQ,GNB1,PRKACB,GNG2,MYL3,NRAS,GNAI1,MAP2K1,GNG12,GNA13,MYLK,GNAI3,GNB4,RRAS,GNAI2,HRAS
gga00030	Pentose phosphate pathway	8	24	0.55	0.42	0.0136	9031.ENSGALP00000004417,9031.ENSGALP00000007837,9031.ENSGALP00000008498,9031.ENSGALP00000017926,9031.ENSGALP00000036836,9031.ENSGALP00000040387,9031.ENSGALP00000043256,9031.ENSGALP00000068205	PGD,PRPS1L1,TKT,PGM1,ALDOB,PFKL,ALDOC,RGN
gga00380	Tryptophan metabolism	10	36	0.47	0.4	0.014	9031.ENSGALP00000013377,9031.ENSGALP00000015707,9031.ENSGALP00000019037,9031.ENSGALP00000021345,9031.ENSGALP00000022601,9031.ENSGALP00000026633,9031.ENSGALP00000027665,9031.ENSGALP00000047071,9031.ENSGALP00000052475,9031.ENSGALP00000061622	ALDH7A1,AADAT,ACAT2,DDC,ALDH8A1,HADHA,ACAT1,DLD,MAOB,HADH
gga00310	Lysine degradation	11	47	0.4	0.34	0.0267	9031.ENSGALP00000007204,9031.ENSGALP00000013377,9031.ENSGALP00000015707,9031.ENSGALP00000019037,9031.ENSGALP00000026633,9031.ENSGALP00000027665,9031.ENSGALP00000047071,9031.ENSGALP00000055236,9031.ENSGALP00000061404,9031.ENSGALP00000061622,9031.ENSGALP00000072195	PLOD1,ALDH7A1,AADAT,ACAT2,HADHA,ACAT1,DLD,AASS,BBOX1,HADH,TMLHE
gga00982	Drug metabolism - cytochrome P450	8	28	0.48	0.35	0.0274	9031.ENSGALP00000013682,9031.ENSGALP00000016919,9031.ENSGALP00000023664,9031.ENSGALP00000026286,9031.ENSGALP00000048878,9031.ENSGALP00000052475,9031.ENSGALP00000054258,9031.ENSGALP00000064778	GSTO2,HPGDS,GSTK1,GSTA3,GSTM2,MAOB,ADH1C,MGST1
gga00330	Arginine and proline metabolism	10	41	0.41	0.34	0.0282	9031.ENSGALP00000012086,9031.ENSGALP00000013377,9031.ENSGALP00000037948,9031.ENSGALP00000047068,9031.ENSGALP00000047674,9031.ENSGALP00000052475,9031.ENSGALP00000053373,9031.ENSGALP00000053552,9031.ENSGALP00000057676,9031.ENSGALP00000060782	GOT1,ALDH7A1,GATM,CKB,P4HA1,MAOB,OAT,ALDH18A1,ALDH4A1,GOT2
gga01212	Fatty acid metabolism	11	48	0.39	0.33	0.0289	9031.ENSGALP00000003418,9031.ENSGALP00000009408,9031.ENSGALP00000011452,9031.ENSGALP00000013111,9031.ENSGALP00000019037,9031.ENSGALP00000025093,9031.ENSGALP00000026633,9031.ENSGALP00000027665,9031.ENSGALP00000037404,9031.ENSGALP00000061622,9031.ENSGALP00000061656	HSD17B4,ACAA1,CPT1A,ACSL4,ACAT2,ACOX3,HADHA,ACAT1,CPT2,HADH,ACSL1
gga03440	Homologous recombination	9	36	0.42	0.33	0.034	9031.ENSGALP00000001048,9031.ENSGALP00000004840,9031.ENSGALP00000008634,9031.ENSGALP00000016287,9031.ENSGALP00000017383,9031.ENSGALP00000020802,9031.ENSGALP00000020973,9031.ENSGALP00000056425,9031.ENSGALP00000066273	RPA2,RPA1,BRCC3,BRE,RPA3,SYCP3,SSBP1,NBN,TOP3B
gga00531	Glycosaminoglycan degradation	6	18	0.55	0.34	0.0357	9031.ENSGALP00000011355,9031.ENSGALP00000016008,9031.ENSGALP00000018459,9031.ENSGALP00000024040,9031.ENSGALP00000037820,9031.ENSGALP00000043887	SGSH,GNS,GLB1L,HEXB,ARSB,NAGLU
gga00790	Folate biosynthesis	7	24	0.49	0.33	0.0362	9031.ENSGALP00000000091,9031.ENSGALP00000038334,9031.ENSGALP00000041459,9031.ENSGALP00000046399,9031.ENSGALP00000051175,9031.ENSGALP00000056846,9031.ENSGALP00000064702	SPR,ALPL,DHFR,GGH,TH,QDPR,CBR3
gga00920	Sulfur metabolism	4	8	0.73	0.34	0.0381	9031.ENSGALP00000017139,9031.ENSGALP00000020374,9031.ENSGALP00000062127,9031.ENSGALP00000062709	PAPSS1,TST,MPST,BPNT1
gga04512	ECM-receptor interaction	14	73	0.31	0.3	0.0394	9031.ENSGALP00000008702,9031.ENSGALP00000015662,9031.ENSGALP00000037588,9031.ENSGALP00000038625,9031.ENSGALP00000043563,9031.ENSGALP00000049092,9031.ENSGALP00000053380,9031.ENSGALP00000054354,9031.ENSGALP00000056234,9031.ENSGALP00000057372,9031.ENSGALP00000058148,9031.ENSGALP00000065392,9031.ENSGALP00000065785,9031.ENSGALP00000068876	FREM1,THBS1,FRAS1,LAMC1,COL6A2,COL4A1,ITGA4,ITGB1,ITGA6,COL6A1,COL1A1,COL4A2,ITGA8,CD36
gga00900	Terpenoid backbone biosynthesis	6	19	0.53	0.32	0.0411	9031.ENSGALP00000019037,9031.ENSGALP00000022428,9031.ENSGALP00000022465,9031.ENSGALP00000027665,9031.ENSGALP00000043372,9031.ENSGALP00000062008	ACAT2,MVK,PCYOX1,ACAT1,FDPS,PMVK
gga04920	Adipocytokine signaling pathway	12	60	0.33	0.29	0.0455	9031.ENSGALP00000005161,9031.ENSGALP00000005274,9031.ENSGALP00000007692,9031.ENSGALP00000008899,9031.ENSGALP00000011452,9031.ENSGALP00000013111,9031.ENSGALP00000023897,9031.ENSGALP00000061656,9031.ENSGALP00000062318,9031.ENSGALP00000068876,9031.ENSGALP00000071013,9031.ENSGALP00000072370	STAT3,MTOR,PTPN11,ADIPOQ,CPT1A,ACSL4,PRKAA1,ACSL1,LOC419429,CD36,PCK2,MAPK9
gga03008	Ribosome biogenesis in eukaryotes	12	61	0.32	0.28	0.0497	9031.ENSGALP00000002452,9031.ENSGALP00000004257,9031.ENSGALP00000004714,9031.ENSGALP00000008866,9031.ENSGALP00000009985,9031.ENSGALP00000010821,9031.ENSGALP00000013622,9031.ENSGALP00000013761,9031.ENSGALP00000015500,9031.ENSGALP00000029076,9031.ENSGALP00000049025,9031.ENSGALP00000054241	GNL3,XRN1,UTP18,TCOF1,CSNK2A1,GTPBP4,XRN2,NOP58,NMD3,UTP15,XPO1,RAN
